# Supplementary material for: Different clinical features in Malawian outpatients presenting with COVID-19 prior to and during Omicron variant dominance: A prospective observational study
Source: PLOS Glob Public Health. 2023 Mar 8;3(3):e0001575. doi: 10.1371/journal.pgph.0001575 (PMC10022204; doi:10.1371/journal.pgph.0001575)
Supplement: S1 Table — (XLSX) [file pgph.0001575.s001.xlsx]

## Sheet: Sheet1
	Characteristic	SARS-CoV-2 PCR Result (Pre-Omicron)				SARS-CoV-2 PCR Result (Omicron)
		Overall, N = 1,3111	Negative, N = 1,1571	Positive, N = 1541	p-value2	Overall, N = 1,1981	Negative, N = 8701	Positive, N = 3281	p-value2
	Fever	229 (17%)	207 (18%)	22 (14%)	0.3	217 (18%)	148 (17%)	69 (21%)	0.11
	Cough	893 (68%)	784 (68%)	109 (71%)	0.5	654 (55%)	477 (55%)	177 (54%)	0.8
	Fatigue	94 (7.2%)	73 (6.3%)	21 (14%)	<0.001	32 (2.7%)	21 (2.4%)	11 (3.4%)	0.4
	Loss of smell	62 (4.7%)	53 (4.6%)	9 (5.8%)	0.5	25 (2.1%)	16 (1.8%)	9 (2.7%)	0.3
	Loss of taste	86 (6.6%)	70 (6.1%)	16 (10%)	0.041	37 (3.1%)	21 (2.4%)	16 (4.9%)	0.028
	Sore throat	154 (12%)	134 (12%)	20 (13%)	0.6	161 (13%)	108 (12%)	53 (16%)	0.09
	Headache	501 (38%)	426 (37%)	75 (49%)	0.004	389 (32%)	261 (30%)	128 (39%)	0.003
	Muscle ache	270 (21%)	233 (20%)	37 (24%)	0.3	343 (29%)	235 (27%)	108 (33%)	0.043
	Joint pain	105 (8.0%)	89 (7.7%)	16 (10%)	0.2	75 (6.3%)	49 (5.6%)	26 (7.9%)	0.14
	Abdominal pain	159 (12%)	137 (12%)	22 (14%)	0.4	96 (8.0%)	68 (7.8%)	28 (8.5%)	0.7
	Diarrhoea	102 (7.8%)	92 (8.0%)	10 (6.5%)	0.5	82 (6.8%)	63 (7.2%)	19 (5.8%)	0.4
	Shortness of breath	108 (8.2%)	100 (8.6%)	8 (5.2%)	0.14	86 (7.2%)	66 (7.6%)	20 (6.1%)	0.4
	Chest pain	244 (19%)	217 (19%)	27 (18%)	0.7	156 (13%)	108 (12%)	48 (15%)	0.3
	Runny nose	416 (32%)	372 (32%)	44 (29%)	0.4	261 (22%)	191 (22%)	70 (21%)	0.8
	Pneumonia	80 (6.1%)	70 (6.1%)	10 (6.5%)	0.8	72 (6.0%)	57 (6.6%)	15 (4.6%)	0.2
	1 n (%)
	2 Pearson's Chi-squared test
