# Supplementary material for: Different clinical features in Malawian outpatients presenting with COVID-19 prior to and during Omicron variant dominance: A prospective observational study
Source: PLOS Glob Public Health. 2023 Mar 8;3(3):e0001575. doi: 10.1371/journal.pgph.0001575 (PMC10022204; doi:10.1371/journal.pgph.0001575)
Supplement: S2 Table — (XLSX) [file pgph.0001575.s002.xlsx]

## Sheet: Sheet1
	Characteristic	Overall, N = 351	Omicron phase, N = 261	Pre-omicron phase, N = 91	p-value2
	Sex				0.5
	Female	16 (46%)	13 (50%)	3 (33%)
	Male	19 (54%)	13 (50%)	6 (67%)
	Age group				0.3
	<13 years	28 (80%)	22 (85%)	6 (67%)
	13-17 years	7 (20%)	4 (15%)	3 (33%)
	Asthma	1 (2.9%)	1 (3.8%)	0 (0%)	>0.9
	1 n (%)
	2 Fisher's exact test
