# Supplementary material for: Different clinical features in Malawian outpatients presenting with COVID-19 prior to and during Omicron variant dominance: A prospective observational study
Source: PLOS Glob Public Health. 2023 Mar 8;3(3):e0001575. doi: 10.1371/journal.pgph.0001575 (PMC10022204; doi:10.1371/journal.pgph.0001575)
Supplement: S3 Table — (XLSX) [file pgph.0001575.s003.xlsx]

## Sheet: Sheet1
	Characteristic	Proportions
		Overall, N = 4471	Omicron phase, N = 3021	Pre-omicron phase, N = 1451	p-value2
	Fever	77 (17%)	58 (19%)	19 (13%)	0.11
	Cough	264 (59%)	162 (54%)	102 (70%)	<0.001
	Fatigue	32 (7.2%)	11 (3.6%)	21 (14%)	<0.001
	Loss of smell	16 (3.6%)	8 (2.6%)	8 (5.5%)	0.13
	Loss of taste	30 (6.7%)	15 (5.0%)	15 (10%)	0.033
	Sore throat	64 (14%)	47 (16%)	17 (12%)	0.3
	Headache	190 (43%)	118 (39%)	72 (50%)	0.034
	Muscle ache	142 (32%)	106 (35%)	36 (25%)	0.029
	Joint pain	42 (9.4%)	26 (8.6%)	16 (11%)	0.4
	Abdominal pain	46 (10%)	25 (8.3%)	21 (14%)	0.043
	Diarrhoea	24 (5.4%)	14 (4.6%)	10 (6.9%)	0.3
	Shortness of breath	28 (6.3%)	20 (6.6%)	8 (5.5%)	0.7
	Chest pain	73 (16%)	46 (15%)	27 (19%)	0.4
	Runny nose	104 (23%)	65 (22%)	39 (27%)	0.2
	Pneumonia	24 (5.4%)	15 (5.0%)	9 (6.2%)	0.6
	Sex				0.2
	Female	232 (52%)	151 (50%)	81 (56%)
	Male	215 (48%)	151 (50%)	64 (44%)
	Age	31 (24, 39)	31 (25, 38)	32 (23, 39)	0.8
	COVID-19 vaccinated				0.5
	No	310 (69%)	206 (68%)	104 (72%)
	Yes	137 (31%)	96 (32%)	41 (28%)
	1 n (%); Median (IQR)
	2 Pearson's Chi-squared test; Wilcoxon rank sum test
