# Supplementary material for: Different clinical features in Malawian outpatients presenting with COVID-19 prior to and during Omicron variant dominance: A prospective observational study
Source: PLOS Glob Public Health. 2023 Mar 8;3(3):e0001575. doi: 10.1371/journal.pgph.0001575 (PMC10022204; doi:10.1371/journal.pgph.0001575)
Supplement: S1 Data — The dataset contains the underlying data for Table 1. (CSV) [file pgph.0001575.s005.csv]

	sex	age	agegroup	result_pcr	recruitdte	sid
1	Male	32	4. 18-50 years	Negative	2020-11-18	CQD100
2	Male	77	5. 51+ years	Negative	2020-11-18	CQD101
3	Male	35	4. 18-50 years	Negative	2020-11-18	CQD102
4	Male	22	4. 18-50 years	Negative	2020-11-18	CQD103
5	Female	1	1. 0-5 years	Negative	2020-11-18	CQD104
6	Female	8	2. 6-12 years	Negative	2020-11-19	CQD105
7	Male	2	1. 0-5 years	Negative	2020-11-19	CQD106
8	Female	26	4. 18-50 years	Negative	2020-11-19	CQD107
9	Female	35	4. 18-50 years	Negative	2020-11-19	CQD108
10	Female	6	2. 6-12 years	Negative	2020-11-19	CQD109
11	Female	5	1. 0-5 years	Negative	2020-11-19	CQD10A
12	Male	9	2. 6-12 years	Negative	2020-11-19	CQD10B
13	Female	3	1. 0-5 years	Negative	2020-11-19	CQD10C
14	Male	10	2. 6-12 years	Negative	2020-11-19	CQD10D
15	Female	36	4. 18-50 years	Negative	2020-11-19	CQD10E
16	Female	13	3. 13-17 years	Negative	2020-11-19	CQD10F
17	Female	17	3. 13-17 years	Negative	2020-11-20	CQD10G
18	Female	15	3. 13-17 years	Negative	2020-11-20	CQD10H
19	Female	68	5. 51+ years	Negative	2020-11-20	CQD10I
20	Female	21	4. 18-50 years	Negative	2020-11-20	CQD10J
21	Female	29	4. 18-50 years	Negative	2020-11-20	CQD10K
22	Female	24	4. 18-50 years	Negative	2020-11-13	CQD10L
23	Female	23	4. 18-50 years	Negative	2020-11-13	CQD10M
24	Female	26	4. 18-50 years	Negative	2020-11-13	CQD10N
25	Female	33	4. 18-50 years	Negative	2020-11-16	CQD10P
26	Male	1	1. 0-5 years	Negative	2020-11-16	CQD10Q
27	Female	4	1. 0-5 years	Negative	2020-11-16	CQD10R
28	Female	2	1. 0-5 years	Negative	2020-11-16	CQD10S
29	Male	1	1. 0-5 years	Negative	2020-11-16	CQD10T
30	Male	3	1. 0-5 years	Negative	2020-11-16	CQD10U
31	Male	41	4. 18-50 years	Negative	2020-11-16	CQD10V
32	Female	16	3. 13-17 years	Negative	2020-11-17	CQD10W
33	Female	52	5. 51+ years	Negative	2020-11-17	CQD10X
34	Male	41	4. 18-50 years	Negative	2020-11-17	CQD10Y
35	Female	5	1. 0-5 years	Negative	2020-11-17	CQD10Z
36	Female	4	1. 0-5 years	Negative	2020-11-17	CQD110
37	Female	15	3. 13-17 years	Negative	2020-11-17	CQD111
38	Female	23	4. 18-50 years	Negative	2020-11-17	CQD112
39	Male	15	3. 13-17 years	Negative	2020-11-17	CQD113
40	Female	25	4. 18-50 years	Negative	2020-11-17	CQD114
41	Male	17	3. 13-17 years	Negative	2020-11-18	CQD115
42	Female	27	4. 18-50 years	Negative	2020-11-18	CQD116
43	Female	2	1. 0-5 years	Negative	2020-11-23	CQD117
44	Female	1	1. 0-5 years	Negative	2020-11-23	CQD118
45	Male	1	1. 0-5 years	Negative	2020-11-23	CQD119
46	Female	35	4. 18-50 years	Negative	2020-11-23	CQD11A
47	Female	18	4. 18-50 years	Negative	2020-11-23	CQD11B
48	Male	47	4. 18-50 years	Negative	2020-11-23	CQD11C
49	Male	35	4. 18-50 years	Negative	2020-11-23	CQD11D
50	Male	20	4. 18-50 years	Negative	2020-11-23	CQD11E
51	Female	34	4. 18-50 years	Negative	2020-11-24	CQD11F
52	Male	19	4. 18-50 years	Negative	2020-11-24	CQD11G
53	Male	2	1. 0-5 years	Negative	2020-11-24	CQD11H
54	Male	33	4. 18-50 years	Negative	2020-11-24	CQD11J
55	Female	39	4. 18-50 years	Negative	2020-11-25	CQD11K
56	Female	5	1. 0-5 years	Negative	2020-11-25	CQD11L
57	Female	18	4. 18-50 years	Negative	2020-11-25	CQD11M
58	Female	13	3. 13-17 years	Negative	2020-11-25	CQD11N
59	Female	26	4. 18-50 years	Negative	2020-11-25	CQD11P
60	Male	26	4. 18-50 years	Negative	2020-11-25	CQD11Q
61	Female	40	4. 18-50 years	Negative	2020-11-26	CQD11R
62	Male	2	1. 0-5 years	Negative	2020-11-26	CQD11S
63	Female	1	1. 0-5 years	Negative	2020-11-26	CQD11T
64	Male	22	4. 18-50 years	Negative	2020-11-26	CQD11U
65	Female	3	1. 0-5 years	Negative	2020-11-26	CQD11V
66	Female	34	4. 18-50 years	Negative	2020-11-26	CQD11W
67	Female	21	4. 18-50 years	Negative	2020-11-26	CQD11X
68	Female	2	1. 0-5 years	Negative	2020-11-26	CQD11Y
69	Female	32	4. 18-50 years	Negative	2020-11-27	CQD11Z
70	Female	35	4. 18-50 years	Negative	2020-11-27	CQD120
71	Male	2	1. 0-5 years	Negative	2020-11-27	CQD121
72	Male	19	4. 18-50 years	Negative	2020-11-27	CQD122
73	Female	2	1. 0-5 years	Negative	2020-11-27	CQD123
74	Male	35	4. 18-50 years	Negative	2020-11-30	CQD124
75	Female	2	1. 0-5 years	Negative	2020-11-30	CQD125
76	Female	2	1. 0-5 years	Negative	2020-11-30	CQD126
77	Female	38	4. 18-50 years	Negative	2020-11-30	CQD127
78	Male	72	5. 51+ years	Negative	2020-12-01	CQD128
79	Male	1	1. 0-5 years	Negative	2020-12-01	CQD129
80	Female	54	5. 51+ years	Negative	2020-12-01	CQD12A
81	Female	23	4. 18-50 years	Negative	2020-12-01	CQD12B
82	Male	76	5. 51+ years	Negative	2020-12-01	CQD12C
83	Female	31	4. 18-50 years	Negative	2020-12-01	CQD12D
84	Male	23	4. 18-50 years	Negative	2020-12-01	CQD12E
85	Female	40	4. 18-50 years	Negative	2020-12-01	CQD12F
86	Female	1	1. 0-5 years	Negative	2020-12-02	CQD12G
87	Female	6	2. 6-12 years	Negative	2020-12-02	CQD12H
88	Female	4	1. 0-5 years	Negative	2020-12-02	CQD12I
89	Male	1	1. 0-5 years	Negative	2020-12-02	CQD12J
90	Male	3	1. 0-5 years	Negative	2020-12-02	CQD12K
91	Female	15	3. 13-17 years	Negative	2020-12-02	CQD12L
92	Female	14	3. 13-17 years	Negative	2020-12-02	CQD12M
93	Female	48	4. 18-50 years	Positive	2020-12-03	CQD12N
94	Female	18	4. 18-50 years	Negative	2020-12-03	CQD12P
95	Female	1	1. 0-5 years	Negative	2020-12-03	CQD12Q
96	Female	1	1. 0-5 years	Negative	2020-12-03	CQD12R
97	Female	3	1. 0-5 years	Negative	2020-12-03	CQD12S
98	Female	1	1. 0-5 years	Negative	2020-12-03	CQD12T
99	Female	4	1. 0-5 years	Negative	2020-12-03	CQD12U
100	Female	27	4. 18-50 years	Negative	2020-12-03	CQD12V
101	Female	25	4. 18-50 years	Negative	2020-12-03	CQD12W
102	Male	13	3. 13-17 years	Negative	2020-12-04	CQD12X
103	Female	16	3. 13-17 years	Negative	2020-12-04	CQD12Y
104	Female	23	4. 18-50 years	Negative	2020-12-04	CQD12Z
105	Male	2	1. 0-5 years	Negative	2020-12-04	CQD130
106	Female	37	4. 18-50 years	Negative	2020-12-07	CQD131
107	Female	19	4. 18-50 years	Negative	2020-12-07	CQD132
108	Female	21	4. 18-50 years	Negative	2020-12-07	CQD133
109	Male	21	4. 18-50 years	Negative	2020-12-07	CQD134
110	Female	2	1. 0-5 years	Negative	2020-12-07	CQD135
111	Female	31	4. 18-50 years	Negative	2020-12-07	CQD136
112	Male	18	4. 18-50 years	Negative	2020-12-08	CQD138
113	Female	4	1. 0-5 years	Negative	2020-12-08	CQD139
114	Female	5	1. 0-5 years	Negative	2020-12-08	CQD13A
115	Male	26	4. 18-50 years	Negative	2020-12-08	CQD13B
116	Female	5	1. 0-5 years	Negative	2020-12-08	CQD13C
117	Female	37	4. 18-50 years	Negative	2020-12-08	CQD13D
118	Male	5	1. 0-5 years	Negative	2020-12-09	CQD13E
119	Female	4	1. 0-5 years	Negative	2020-12-09	CQD13F
120	Male	45	4. 18-50 years	Negative	2020-12-09	CQD13G
121	Female	4	1. 0-5 years	Negative	2020-12-10	CQD13H
122	Female	12	2. 6-12 years	Negative	2020-12-10	CQD13I
123	Female	14	3. 13-17 years	Negative	2020-12-11	CQD13J
124	Female	2	1. 0-5 years	Negative	2020-12-11	CQD13K
125	Male	23	4. 18-50 years	Negative	2020-12-11	CQD13L
126	Female	4	1. 0-5 years	Negative	2020-12-14	CQD13M
127	Female	4	1. 0-5 years	Negative	2020-12-14	CQD13N
128	Female	26	4. 18-50 years	Negative	2020-12-14	CQD13P
129	Female	2	1. 0-5 years	Negative	2020-12-14	CQD13Q
130	Female	28	4. 18-50 years	Negative	2020-12-14	CQD13R
131	Male	26	4. 18-50 years	Negative	2020-12-14	CQD13S
132	Male	7	2. 6-12 years	Negative	2020-12-14	CQD13T
133	Female	22	4. 18-50 years	Negative	2020-12-14	CQD13U
134	Male	62	5. 51+ years	Negative	2020-12-15	CQD13V
135	Female	7	2. 6-12 years	Negative	2020-12-15	CQD13W
136	Female	2	1. 0-5 years	Negative	2020-12-15	CQD13X
137	Female	40	4. 18-50 years	Negative	2020-12-15	CQD13Y
138	Female	17	3. 13-17 years	Negative	2020-12-15	CQD13Z
139	Female	19	4. 18-50 years	Negative	2020-12-16	CQD140
140	Female	6	2. 6-12 years	Negative	2020-12-16	CQD141
141	Female	3	1. 0-5 years	Negative	2020-12-16	CQD142
142	Female	22	4. 18-50 years	Negative	2020-12-16	CQD143
143	Female	1	1. 0-5 years	Negative	2020-12-16	CQD144
144	Male	55	5. 51+ years	Negative	2020-12-16	CQD145
145	Female	50	4. 18-50 years	Negative	2020-12-17	CQD146
146	Male	70	5. 51+ years	Negative	2020-12-17	CQD147
147	Female	21	4. 18-50 years	Positive	2020-12-17	CQD148
148	Female	21	4. 18-50 years	Negative	2020-12-17	CQD149
149	Female	8	2. 6-12 years	Negative	2020-12-17	CQD14A
150	Female	29	4. 18-50 years	Negative	2020-12-17	CQD14B
151	Female	4	1. 0-5 years	Negative	2020-12-17	CQD14C
152	Female	2	1. 0-5 years	Negative	2020-12-17	CQD14D
153	Female	44	4. 18-50 years	Negative	2020-12-17	CQD14E
154	Male	40	4. 18-50 years	Negative	2020-12-17	CQD14F
155	Male	21	4. 18-50 years	Negative	2020-12-17	CQD14G
156	Female	18	4. 18-50 years	Negative	2020-12-17	CQD14H
157	Female	20	4. 18-50 years	Negative	2020-12-17	CQD14I
158	Female	21	4. 18-50 years	Negative	2020-12-17	CQD14J
159	Male	5	1. 0-5 years	Negative	2020-12-18	CQD14K
160	Female	4	1. 0-5 years	Negative	2020-12-18	CQD14L
161	Male	50	4. 18-50 years	Negative	2020-12-18	CQD14M
162	Male	2	1. 0-5 years	Negative	2020-12-18	CQD14N
163	Male	20	4. 18-50 years	Negative	2020-12-18	CQD14P
164	Male	30	4. 18-50 years	Negative	2020-12-18	CQD14Q
165	Male	45	4. 18-50 years	Negative	2020-12-18	CQD14S
166	Female	26	4. 18-50 years	Positive	2020-12-29	CQD14T
167	Male	32	4. 18-50 years	Positive	2020-12-29	CQD14U
168	Male	55	5. 51+ years	Negative	2020-12-29	CQD14V
169	Male	1	1. 0-5 years	Negative	2020-12-29	CQD14W
170	Female	48	4. 18-50 years	Negative	2020-12-29	CQD14X
171	Male	1	1. 0-5 years	Negative	2020-12-29	CQD14Y
172	Male	28	4. 18-50 years	Negative	2020-12-29	CQD14Z
173	Male	38	4. 18-50 years	Negative	2020-12-29	CQD150
174	Female	27	4. 18-50 years	Positive	2020-12-30	CQD151
175	Female	1	1. 0-5 years	Positive	2020-12-30	CQD152
176	Male	2	1. 0-5 years	Positive	2020-12-30	CQD153
177	Male	55	5. 51+ years	Positive	2020-12-30	CQD154
178	Female	19	4. 18-50 years	Positive	2020-12-30	CQD155
179	Female	37	4. 18-50 years	Negative	2021-01-04	CQD156
180	Female	30	4. 18-50 years	Positive	2021-01-04	CQD157
181	Female	35	4. 18-50 years	Negative	2021-01-04	CQD158
182	Male	21	4. 18-50 years	Negative	2021-01-04	CQD159
183	Female	1	1. 0-5 years	Negative	2021-01-04	CQD15A
184	Female	2	1. 0-5 years	Negative	2021-01-04	CQD15B
185	Male	36	4. 18-50 years	Positive	2021-01-04	CQD15C
186	Male	3	1. 0-5 years	Negative	2021-01-04	CQD15D
187	Male	4	1. 0-5 years	Negative	2021-01-04	CQD15E
188	Male	46	4. 18-50 years	Negative	2021-01-04	CQD15F
189	Male	28	4. 18-50 years	Negative	2021-01-06	CQD15G
190	Female	54	5. 51+ years	Positive	2021-01-06	CQD15H
191	Male	80	5. 51+ years	Negative	2021-01-06	CQD15I
192	Female	39	4. 18-50 years	Positive	2021-01-06	CQD15J
193	Female	45	4. 18-50 years	Positive	2021-01-06	CQD15K
194	Female	33	4. 18-50 years	Negative	2021-01-06	CQD15L
195	Male	28	4. 18-50 years	Negative	2021-01-06	CQD15M
196	Male	27	4. 18-50 years	Positive	2021-01-06	CQD15N
197	Male	30	4. 18-50 years	Negative	2021-01-06	CQD15P
198	Male	29	4. 18-50 years	Positive	2021-01-06	CQD15Q
199	Female	39	4. 18-50 years	Negative	2021-01-06	CQD15R
200	Male	6	2. 6-12 years	Negative	2021-01-06	CQD15S
201	Male	16	3. 13-17 years	Negative	2021-01-06	CQD15T
202	Male	18	4. 18-50 years	Positive	2021-01-06	CQD15U
203	Male	63	5. 51+ years	Negative	2021-01-06	CQD15V
204	Male	16	3. 13-17 years	Negative	2021-01-06	CQD15W
205	Male	16	3. 13-17 years	Negative	2021-01-06	CQD15X
206	Male	18	4. 18-50 years	Negative	2021-01-06	CQD15Y
207	Female	25	4. 18-50 years	Negative	2021-01-06	CQD15Z
208	Female	13	3. 13-17 years	Negative	2020-12-21	CQD1I0
209	Female	28	4. 18-50 years	Negative	2020-12-21	CQD1I1
210	Male	13	3. 13-17 years	Negative	2020-12-21	CQD1I2
211	Male	30	4. 18-50 years	Negative	2020-12-21	CQD1I3
212	Male	18	4. 18-50 years	Positive	2020-12-21	CQD1I4
213	Female	27	4. 18-50 years	Positive	2020-12-21	CQD1I5
214	Male	5	1. 0-5 years	Negative	2020-12-22	CQD1I6
215	Male	3	1. 0-5 years	Negative	2020-12-22	CQD1I7
216	Female	1	1. 0-5 years	Negative	2020-12-22	CQD1I8
217	Male	4	1. 0-5 years	Negative	2020-12-22	CQD1I9
218	Female	17	3. 13-17 years	Negative	2020-12-22	CQD1IA
219	Male	16	3. 13-17 years	Negative	2020-12-22	CQD1IB
220	Male	3	1. 0-5 years	Negative	2020-12-22	CQD1IC
221	Female	47	4. 18-50 years	Negative	2020-12-22	CQD1ID
222	Male	67	5. 51+ years	Negative	2020-12-22	CQD1IE
223	Female	2	1. 0-5 years	Positive	2020-12-23	CQD1IF
224	Female	31	4. 18-50 years	Negative	2020-12-23	CQD1IG
225	Female	2	1. 0-5 years	Negative	2020-12-23	CQD1IH
226	Female	20	4. 18-50 years	Negative	2020-12-23	CQD1II
227	Male	27	4. 18-50 years	Negative	2020-12-23	CQD1IJ
228	Male	26	4. 18-50 years	Negative	2020-12-23	CQD1IK
229	Female	51	5. 51+ years	Negative	2021-01-06	CQD1IL
230	Male	44	4. 18-50 years	Positive	2021-01-06	CQD1IM
231	Female	16	3. 13-17 years	Positive	2021-01-06	CQD1IN
232	Male	19	4. 18-50 years	Positive	2021-01-06	CQD1IP
233	Male	42	4. 18-50 years	Positive	2021-01-07	CQD1IR
234	Male	32	4. 18-50 years	Negative	2021-01-07	CQD1IS
235	Female	57	5. 51+ years	Negative	2021-01-07	CQD1IT
236	Male	27	4. 18-50 years	Positive	2021-01-07	CQD1IU
237	Male	25	4. 18-50 years	Positive	2021-01-07	CQD1IV
238	Female	24	4. 18-50 years	Positive	2021-01-07	CQD1IW
239	Female	61	5. 51+ years	Negative	2021-01-08	CQD1IX
240	Female	19	4. 18-50 years	Negative	2021-01-08	CQD1IY
241	Male	17	3. 13-17 years	Positive	2021-01-08	CQD1IZ
242	Male	45	4. 18-50 years	Negative	2021-01-08	CQD1J0
243	Male	19	4. 18-50 years	Negative	2021-01-08	CQD1J1
244	Female	19	4. 18-50 years	Positive	2021-01-08	CQD1J2
245	Female	29	4. 18-50 years	Negative	2021-01-08	CQD1J3
246	Male	43	4. 18-50 years	Negative	2021-01-08	CQD1J4
247	Male	21	4. 18-50 years	Negative	2021-01-08	CQD1J5
248	Male	2	1. 0-5 years	Negative	2021-01-08	CQD1J6
249	Female	39	4. 18-50 years	Positive	2021-01-08	CQD1J7
250	Female	24	4. 18-50 years	Negative	2021-01-11	CQD1J8
251	Female	48	4. 18-50 years	Positive	2021-01-11	CQD1J9
252	Male	26	4. 18-50 years	Positive	2021-01-11	CQD1JA
253	Female	49	4. 18-50 years	Positive	2021-01-11	CQD1JB
254	Female	36	4. 18-50 years	Positive	2021-01-11	CQD1JC
255	Male	43	4. 18-50 years	Negative	2021-01-11	CQD1JD
256	Male	19	4. 18-50 years	Negative	2021-01-11	CQD1JE
257	Female	35	4. 18-50 years	Positive	2021-01-11	CQD1JF
258	Male	27	4. 18-50 years	Negative	2021-01-11	CQD1JG
259	Female	15	3. 13-17 years	Positive	2021-01-11	CQD1JH
260	Female	15	3. 13-17 years	Positive	2021-01-11	CQD1JI
261	Female	18	4. 18-50 years	Positive	2021-01-11	CQD1JJ
262	Male	18	4. 18-50 years	Negative	2021-01-11	CQD1JK
263	Male	24	4. 18-50 years	Positive	2021-01-11	CQD1JL
264	Male	63	5. 51+ years	Negative	2021-01-11	CQD1JM
265	Male	43	4. 18-50 years	Negative	2021-01-11	CQD1JN
266	Male	30	4. 18-50 years	Positive	2021-01-11	CQD1JP
267	Male	35	4. 18-50 years	Positive	2021-01-12	CQD1JQ
268	Female	32	4. 18-50 years	Positive	2021-01-12	CQD1JR
269	Male	58	5. 51+ years	Positive	2021-01-12	CQD1JS
270	Male	35	4. 18-50 years	Negative	2021-01-12	CQD1JT
271	Female	42	4. 18-50 years	Positive	2021-01-12	CQD1JU
272	Male	18	4. 18-50 years	Negative	2021-01-12	CQD1JV
273	Male	40	4. 18-50 years	Negative	2021-01-12	CQD1JW
274	Female	38	4. 18-50 years	Positive	2021-01-12	CQD1JX
275	Male	60	5. 51+ years	Positive	2021-01-12	CQD1JY
276	Female	27	4. 18-50 years	Negative	2021-01-12	CQD1JZ
277	Male	58	5. 51+ years	Negative	2021-01-12	CQD1K0
278	Female	18	4. 18-50 years	Negative	2021-01-12	CQD1K1
279	Male	14	3. 13-17 years	Positive	2021-01-12	CQD1K2
280	Female	22	4. 18-50 years	Positive	2021-01-12	CQD1K3
281	Female	43	4. 18-50 years	Negative	2021-01-13	CQD1K4
282	Female	28	4. 18-50 years	Positive	2021-01-13	CQD1K5
283	Female	41	4. 18-50 years	Positive	2021-01-13	CQD1K6
284	Female	20	4. 18-50 years	Positive	2021-01-13	CQD1K7
285	Male	7	2. 6-12 years	Negative	2021-01-13	CQD1K9
286	Female	32	4. 18-50 years	Positive	2021-01-13	CQD1KA
287	Female	39	4. 18-50 years	Positive	2021-01-13	CQD1KB
288	Female	15	3. 13-17 years	Positive	2021-01-13	CQD1KC
289	Female	31	4. 18-50 years	Positive	2021-01-13	CQD1KD
290	Female	38	4. 18-50 years	Negative	2021-01-14	CQD1KE
291	Male	38	4. 18-50 years	Negative	2021-01-14	CQD1KF
292	Male	16	3. 13-17 years	Negative	2021-01-14	CQD1KG
293	Male	16	3. 13-17 years	Negative	2021-01-14	CQD1KH
294	Male	15	3. 13-17 years	Positive	2021-01-14	CQD1KI
295	Female	86	5. 51+ years	Negative	2021-01-14	CQD1KJ
296	Male	13	3. 13-17 years	Negative	2021-01-14	CQD1KK
297	Male	20	4. 18-50 years	Positive	2021-01-14	CQD1KL
298	Male	17	3. 13-17 years	Negative	2021-01-14	CQD1KM
299	Male	18	4. 18-50 years	Negative	2021-01-14	CQD1KN
300	Female	59	5. 51+ years	Positive	2021-01-14	CQD1KP
301	Female	30	4. 18-50 years	Positive	2021-01-18	CQD1KQ
302	Male	28	4. 18-50 years	Positive	2021-01-18	CQD1KR
303	Male	25	4. 18-50 years	Positive	2021-01-18	CQD1KS
304	Male	15	3. 13-17 years	Positive	2021-01-18	CQD1KT
305	Female	32	4. 18-50 years	Negative	2021-01-18	CQD1KU
306	Female	26	4. 18-50 years	Negative	2021-01-18	CQD1KV
307	Female	45	4. 18-50 years	Negative	2021-01-18	CQD1KW
308	Male	44	4. 18-50 years	Positive	2021-01-18	CQD1KX
309	Female	41	4. 18-50 years	Negative	2021-01-18	CQD1KY
310	Male	26	4. 18-50 years	Positive	2021-01-18	CQD1KZ
311	Male	26	4. 18-50 years	Positive	2021-01-19	CQD1L0
312	Male	51	5. 51+ years	Negative	2021-01-19	CQD1L1
313	Male	46	4. 18-50 years	Negative	2021-01-19	CQD1L2
314	Female	43	4. 18-50 years	Negative	2021-01-19	CQD1L3
315	Male	43	4. 18-50 years	Positive	2021-01-19	CQD1L4
316	Male	43	4. 18-50 years	Positive	2021-01-19	CQD1L5
317	Male	49	4. 18-50 years	Negative	2021-01-19	CQD1L6
318	Female	59	5. 51+ years	Negative	2021-01-20	CQD1L7
319	Female	41	4. 18-50 years	Negative	2021-01-19	CQD1L8
320	Male	31	4. 18-50 years	Positive	2021-01-19	CQD1L9
321	Male	44	4. 18-50 years	Negative	2021-01-20	CQD1LA
322	Female	35	4. 18-50 years	Positive	2021-01-20	CQD1LB
323	Female	45	4. 18-50 years	Negative	2021-01-20	CQD1LC
324	Male	37	4. 18-50 years	Negative	2021-01-20	CQD1LD
325	Female	30	4. 18-50 years	Negative	2021-01-20	CQD1LE
326	Male	30	4. 18-50 years	Positive	2021-01-20	CQD1LF
327	Female	2	1. 0-5 years	Negative	2021-01-20	CQD1LG
328	Female	13	3. 13-17 years	Negative	2021-01-20	CQD1LH
329	Male	52	5. 51+ years	Positive	2021-01-20	CQD1LI
330	Female	32	4. 18-50 years	Negative	2021-01-20	CQD1LJ
331	Male	31	4. 18-50 years	Positive	2021-01-21	CQD1LK
332	Male	17	3. 13-17 years	Positive	2021-01-21	CQD1LL
333	Male	14	3. 13-17 years	Negative	2021-01-21	CQD1LM
334	Female	16	3. 13-17 years	Positive	2021-01-21	CQD1LN
335	Male	15	3. 13-17 years	Positive	2021-01-21	CQD1LP
336	Male	15	3. 13-17 years	Positive	2021-01-21	CQD1LQ
337	Male	13	3. 13-17 years	Positive	2021-01-21	CQD1LR
338	Male	14	3. 13-17 years	Positive	2021-01-21	CQD1LS
339	Male	16	3. 13-17 years	Positive	2021-01-21	CQD1LT
340	Female	39	4. 18-50 years	Positive	2021-01-21	CQD1LU
341	Female	39	4. 18-50 years	Positive	2021-01-22	CQD1LV
342	Female	22	4. 18-50 years	Negative	2021-01-22	CQD1LW
343	Male	44	4. 18-50 years	Positive	2021-01-22	CQD1LX
344	Female	40	4. 18-50 years	Positive	2021-01-22	CQD1LY
345	Female	23	4. 18-50 years	Positive	2021-01-22	CQD1LZ
346	Female	22	4. 18-50 years	Positive	2021-01-22	CQD1M0
347	Male	19	4. 18-50 years	Positive	2021-01-22	CQD1M1
348	Male	47	4. 18-50 years	Positive	2021-01-22	CQD1M2
349	Male	41	4. 18-50 years	Positive	2021-01-22	CQD1M3
350	Female	38	4. 18-50 years	Negative	2021-01-22	CQD1M4
351	Male	37	4. 18-50 years	Positive	2021-01-25	CQD1M5
352	Female	41	4. 18-50 years	Negative	2021-01-25	CQD1M6
353	Female	41	4. 18-50 years	Negative	2021-01-25	CQD1M7
354	Male	38	4. 18-50 years	Positive	2021-01-25	CQD1M8
355	Female	33	4. 18-50 years	Negative	2021-01-25	CQD1M9
356	Female	30	4. 18-50 years	Negative	2021-01-25	CQD1MA
357	Female	17	3. 13-17 years	Negative	2021-01-25	CQD1MB
358	Male	20	4. 18-50 years	Negative	2021-01-25	CQD1MC
359	Female	45	4. 18-50 years	Positive	2021-01-25	CQD1MD
360	Male	26	4. 18-50 years	Negative	2021-01-25	CQD1ME
361	Male	23	4. 18-50 years	Negative	2021-01-26	CQD1MF
362	Male	23	4. 18-50 years	Negative	2021-01-26	CQD1MG
363	Male	40	4. 18-50 years	Positive	2021-01-26	CQD1MH
364	Male	34	4. 18-50 years	Positive	2021-01-26	CQD1MI
365	Male	47	4. 18-50 years	Positive	2021-01-26	CQD1MJ
366	Male	49	4. 18-50 years	Positive	2021-01-26	CQD1MK
367	Male	44	4. 18-50 years	Positive	2021-01-26	CQD1ML
368	Male	35	4. 18-50 years	Positive	2021-01-26	CQD1MM
369	Female	38	4. 18-50 years	Positive	2021-01-26	CQD1MN
370	Male	44	4. 18-50 years	Positive	2021-01-26	CQD1MP
371	Female	44	4. 18-50 years	Negative	2021-01-28	CQD1MQ
372	Male	52	5. 51+ years	Negative	2021-01-28	CQD1MS
373	Male	61	5. 51+ years	Negative	2021-01-28	CQD1MT
374	Female	29	4. 18-50 years	Positive	2021-01-28	CQD1MU
375	Male	23	4. 18-50 years	Negative	2021-01-28	CQD1MV
376	Male	22	4. 18-50 years	Negative	2021-01-29	CQD1MW
377	Female	35	4. 18-50 years	Positive	2021-01-29	CQD1MX
378	Female	10	2. 6-12 years	Positive	2021-01-29	CQD1MY
379	Female	40	4. 18-50 years	Positive	2021-01-29	CQD1MZ
380	Female	23	4. 18-50 years	Positive	2021-01-29	CQD1N0
381	Male	48	4. 18-50 years	Negative	2021-01-29	CQD1N1
382	Female	23	4. 18-50 years	Negative	2021-01-29	CQD1N2
383	Female	1	1. 0-5 years	Negative	2021-01-29	CQD1N3
384	Female	20	4. 18-50 years	Positive	2021-01-29	CQD1N4
385	Female	37	4. 18-50 years	Negative	2021-02-01	CQD1N5
386	Male	45	4. 18-50 years	Positive	2021-02-01	CQD1N6
387	Male	33	4. 18-50 years	Positive	2021-02-01	CQD1N7
388	Male	29	4. 18-50 years	Negative	2021-02-01	CQD1N8
389	Male	73	5. 51+ years	Positive	2021-02-01	CQD1N9
390	Female	71	5. 51+ years	Negative	2021-02-01	CQD1NA
391	Female	30	4. 18-50 years	Negative	2021-02-01	CQD1NB
392	Female	41	4. 18-50 years	Negative	2021-02-01	CQD1NC
393	Male	24	4. 18-50 years	Negative	2021-02-01	CQD1ND
394	Female	27	4. 18-50 years	Negative	2021-02-01	CQD1NE
395	Female	64	5. 51+ years	Negative	2021-02-02	CQD1NF
396	Male	47	4. 18-50 years	Negative	2021-02-02	CQD1NG
397	Female	45	4. 18-50 years	Negative	2021-02-02	CQD1NH
398	Female	41	4. 18-50 years	Negative	2021-02-02	CQD1NI
399	Female	12	2. 6-12 years	Negative	2021-02-02	CQD1NJ
400	Male	21	4. 18-50 years	Positive	2021-02-02	CQD1NK
401	Female	61	5. 51+ years	Positive	2021-02-02	CQD1NL
402	Male	25	4. 18-50 years	Negative	2021-02-02	CQD1NM
403	Male	42	4. 18-50 years	Negative	2021-02-02	CQD1NN
404	Female	22	4. 18-50 years	Positive	2021-02-02	CQD1NP
405	Female	67	5. 51+ years	Negative	2021-02-03	CQD1NQ
406	Male	39	4. 18-50 years	Negative	2021-02-03	CQD1NR
407	Female	35	4. 18-50 years	Positive	2021-02-03	CQD1NS
408	Female	25	4. 18-50 years	Positive	2021-02-03	CQD1NT
409	Male	47	4. 18-50 years	Positive	2021-02-03	CQD1NU
410	Male	59	5. 51+ years	Negative	2021-02-03	CQD1NV
411	Female	35	4. 18-50 years	Positive	2021-02-03	CQD1NW
412	Male	77	5. 51+ years	Positive	2021-02-03	CQD1NX
413	Female	24	4. 18-50 years	Positive	2021-02-03	CQD1NY
414	Female	44	4. 18-50 years	Negative	2021-02-03	CQD1NZ
415	Female	35	4. 18-50 years	Negative	2021-02-04	CQD1P0
416	Female	70	5. 51+ years	Negative	2021-02-04	CQD1P1
417	Male	45	4. 18-50 years	Positive	2021-02-04	CQD1P2
418	Male	23	4. 18-50 years	Negative	2021-02-04	CQD1P3
419	Female	29	4. 18-50 years	Positive	2021-02-05	CQD1P4
420	Female	21	4. 18-50 years	Positive	2021-02-05	CQD1P5
421	Male	45	4. 18-50 years	Negative	2021-02-08	CQD1P6
422	Female	31	4. 18-50 years	Negative	2021-02-08	CQD1P7
423	Male	44	4. 18-50 years	Positive	2021-02-08	CQD1P8
424	Male	54	5. 51+ years	Positive	2021-02-08	CQD1P9
425	Female	39	4. 18-50 years	Negative	2021-02-08	CQD1PA
426	Female	64	5. 51+ years	Positive	2021-02-08	CQD1PB
427	Female	51	5. 51+ years	Negative	2021-02-08	CQD1PC
428	Female	35	4. 18-50 years	Positive	2021-02-08	CQD1PD
429	Male	57	5. 51+ years	Negative	2021-02-10	CQD1PE
430	Female	20	4. 18-50 years	Negative	2021-02-10	CQD1PF
431	Female	45	4. 18-50 years	Negative	2021-02-10	CQD1PG
432	Female	36	4. 18-50 years	Negative	2021-02-11	CQD1PH
433	Female	18	4. 18-50 years	Negative	2021-02-11	CQD1PI
434	Male	19	4. 18-50 years	Positive	2021-02-11	CQD1PJ
435	Male	21	4. 18-50 years	Positive	2021-02-11	CQD1PK
436	Female	57	5. 51+ years	Positive	2021-02-11	CQD1PL
437	Female	28	4. 18-50 years	Negative	2021-02-11	CQD1PM
438	Female	0	1. 0-5 years	Negative	2021-02-11	CQD1PN
439	Male	40	4. 18-50 years	Positive	2021-02-11	CQD1PP
440	Male	44	4. 18-50 years	Negative	2021-02-12	CQD1PQ
441	Male	24	4. 18-50 years	Positive	2021-02-12	CQD1PR
442	Female	24	4. 18-50 years	Negative	2021-02-12	CQD1PS
443	Female	31	4. 18-50 years	Negative	2021-02-12	CQD1PT
444	Male	50	4. 18-50 years	Positive	2021-02-15	CQD1PU
445	Female	28	4. 18-50 years	Positive	2021-02-15	CQD1PV
446	Male	70	5. 51+ years	Positive	2021-02-15	CQD1PW
447	Female	36	4. 18-50 years	Positive	2021-02-15	CQD1PX
448	Male	24	4. 18-50 years	Negative	2021-02-16	CQD1PY
449	Female	32	4. 18-50 years	Negative	2021-02-16	CQD1PZ
450	Female	27	4. 18-50 years	Negative	2021-02-17	CQD1Q0
451	Male	44	4. 18-50 years	Positive	2021-02-17	CQD1Q1
452	Female	6	2. 6-12 years	Negative	2021-02-17	CQD1Q2
453	Female	41	4. 18-50 years	Negative	2021-02-17	CQD1Q3
454	Male	51	5. 51+ years	Positive	2021-02-17	CQD1Q4
455	Female	46	4. 18-50 years	Negative	2021-02-18	CQD1Q5
456	Female	16	3. 13-17 years	Positive	2021-02-18	CQD1Q6
457	Male	24	4. 18-50 years	Negative	2021-02-18	CQD1Q7
458	Female	27	4. 18-50 years	Negative	2021-02-19	CQD1Q8
459	Male	26	4. 18-50 years	Negative	2021-02-19	CQD1Q9
460	Male	66	5. 51+ years	Negative	2021-02-19	CQD1QA
461	Female	16	3. 13-17 years	Negative	2021-02-19	CQD1QB
462	Male	39	4. 18-50 years	Negative	2021-02-19	CQD1QC
463	Male	27	4. 18-50 years	Negative	2021-02-19	CQD1QD
464	Male	57	5. 51+ years	Positive	2021-02-19	CQD1QE
465	Male	49	4. 18-50 years	Negative	2021-02-22	CQD1QF
466	Female	52	5. 51+ years	Negative	2021-02-22	CQD1QG
467	Male	25	4. 18-50 years	Positive	2021-02-22	CQD1QH
468	Male	8	2. 6-12 years	Negative	2021-02-23	CQD1QI
469	Female	18	4. 18-50 years	Positive	2021-02-23	CQD1QJ
470	Female	15	3. 13-17 years	Negative	2021-02-23	CQD1QK
471	Male	9	2. 6-12 years	Negative	2021-02-23	CQD1QL
472	Male	25	4. 18-50 years	Positive	2021-02-24	CQD1QM
473	Male	45	4. 18-50 years	Positive	2021-02-24	CQD1QN
474	Male	37	4. 18-50 years	Negative	2021-02-25	CQD1QP
475	Female	42	4. 18-50 years	Negative	2021-02-26	CQD1QQ
476	Male	23	4. 18-50 years	Positive	2021-03-01	CQD1QR
477	Female	16	3. 13-17 years	Negative	2021-03-01	CQD1QS
478	Male	32	4. 18-50 years	Negative	2021-03-02	CQD1QT
479	Male	27	4. 18-50 years	Negative	2021-03-04	CQD1QU
480	Female	46	4. 18-50 years	Negative	2021-03-04	CQD1QV
481	Female	22	4. 18-50 years	Negative	2021-03-04	CQD1QW
482	Male	46	4. 18-50 years	Negative	2021-03-05	CQD1QX
483	Male	14	3. 13-17 years	Negative	2021-03-05	CQD1QY
484	Male	15	3. 13-17 years	Positive	2021-03-05	CQD1QZ
485	Female	37	4. 18-50 years	Negative	2021-03-09	CQD1R0
486	Female	14	3. 13-17 years	Negative	2021-03-09	CQD1R1
487	Female	55	5. 51+ years	Negative	2021-03-09	CQD1R2
488	Female	17	3. 13-17 years	Negative	2021-03-09	CQD1R3
489	Male	13	3. 13-17 years	Positive	2021-03-09	CQD1R4
490	Male	14	3. 13-17 years	Negative	2021-03-09	CQD1R5
491	Female	16	3. 13-17 years	Negative	2021-03-09	CQD1R6
492	Male	14	3. 13-17 years	Negative	2021-03-09	CQD1R7
493	Male	14	3. 13-17 years	Positive	2021-03-09	CQD1R8
494	Male	14	3. 13-17 years	Negative	2021-03-09	CQD1R9
495	Male	50	4. 18-50 years	Negative	2021-03-10	CQD1RA
496	Female	22	4. 18-50 years	Negative	2021-03-10	CQD1RB
497	Male	28	4. 18-50 years	Negative	2021-03-11	CQD1RC
498	Female	18	4. 18-50 years	Negative	2021-03-11	CQD1RD
499	Male	48	4. 18-50 years	Negative	2021-03-12	CQD1RE
500	Male	18	4. 18-50 years	Positive	2021-03-12	CQD1RF
501	Female	28	4. 18-50 years	Positive	2021-03-12	CQD1RG
502	Female	32	4. 18-50 years	Negative	2021-03-15	CQD1RH
503	Male	13	3. 13-17 years	Negative	2021-03-15	CQD1RI
504	Male	37	4. 18-50 years	Negative	2021-03-16	CQD1RJ
505	Male	15	3. 13-17 years	Positive	2021-03-16	CQD1RK
506	Male	19	4. 18-50 years	Positive	2021-03-16	CQD1RL
507	Female	14	3. 13-17 years	Negative	2021-03-16	CQD1RM
508	Female	32	4. 18-50 years	Negative	2021-03-16	CQD1RN
509	Male	46	4. 18-50 years	Negative	2021-03-17	CQD1RP
510	Male	24	4. 18-50 years	Negative	2021-03-17	CQD1RQ
511	Female	31	4. 18-50 years	Negative	2021-03-18	CQD1RR
512	Male	18	4. 18-50 years	Negative	2021-03-18	CQD1RS
513	Female	27	4. 18-50 years	Negative	2021-03-18	CQD1RT
514	Female	18	4. 18-50 years	Negative	2021-03-18	CQD1RU
515	Male	16	3. 13-17 years	Negative	2021-03-19	CQD1RV
516	Male	17	3. 13-17 years	Negative	2021-03-19	CQD1RW
517	Male	16	3. 13-17 years	Negative	2021-03-19	CQD1RX
518	Male	38	4. 18-50 years	Negative	2021-03-22	CQD1RY
519	Male	15	3. 13-17 years	Negative	2021-03-22	CQD1RZ
520	Male	16	3. 13-17 years	Negative	2021-03-19	CQD1S0
521	Male	15	3. 13-17 years	Negative	2021-03-19	CQD1S1
522	Male	14	3. 13-17 years	Negative	2021-03-22	CQD1S3
523	Male	16	3. 13-17 years	Negative	2021-03-22	CQD1S4
524	Male	15	3. 13-17 years	Positive	2021-03-22	CQD1S5
525	Male	17	3. 13-17 years	Negative	2021-03-22	CQD1S6
526	Male	16	3. 13-17 years	Negative	2021-03-22	CQD1S7
527	Male	20	4. 18-50 years	Negative	2021-03-22	CQD1S8
528	Male	15	3. 13-17 years	Negative	2021-03-22	CQD1S9
529	Female	21	4. 18-50 years	Negative	2021-03-22	CQD1SA
530	Male	20	4. 18-50 years	Positive	2021-03-23	CQD1SB
531	Male	18	4. 18-50 years	Negative	2021-03-23	CQD1SC
532	Female	17	3. 13-17 years	Negative	2021-03-23	CQD1SD
533	Male	20	4. 18-50 years	Negative	2021-03-23	CQD1SE
534	Male	21	4. 18-50 years	Negative	2021-03-24	CQD1SF
535	Male	19	4. 18-50 years	Negative	2021-03-24	CQD1SG
536	Male	17	3. 13-17 years	Negative	2021-03-24	CQD1SH
537	Male	18	4. 18-50 years	Negative	2021-03-24	CQD1SI
538	Male	12	2. 6-12 years	Negative	2021-03-25	CQD1SJ
539	Male	13	3. 13-17 years	Negative	2021-03-25	CQD1SK
540	Male	16	3. 13-17 years	Negative	2021-03-25	CQD1SL
541	Male	18	4. 18-50 years	Negative	2021-03-25	CQD1SM
542	Female	42	4. 18-50 years	Negative	2021-03-25	CQD1SN
543	Female	14	3. 13-17 years	Negative	2021-03-26	CQD1SP
544	Female	13	3. 13-17 years	Positive	2021-03-26	CQD1SQ
545	Female	23	4. 18-50 years	Negative	2021-03-29	CQD1SR
546	Female	16	3. 13-17 years	Negative	2021-03-29	CQD1SS
547	Female	54	5. 51+ years	Negative	2021-03-30	CQD1ST
548	Male	23	4. 18-50 years	Negative	2021-03-30	CQD1SU
549	Female	16	3. 13-17 years	Negative	2021-03-31	CQD1SV
550	Female	14	3. 13-17 years	Negative	2021-03-31	CQD1SW
551	Female	14	3. 13-17 years	Negative	2021-03-31	CQD1SX
552	Female	15	3. 13-17 years	Positive	2021-03-31	CQD1SY
553	Male	17	3. 13-17 years	Negative	2021-03-31	CQD1SZ
554	Male	11	2. 6-12 years	Negative	2021-03-31	CQD1T0
555	Male	16	3. 13-17 years	Negative	2021-03-31	CQD1T1
556	Female	18	4. 18-50 years	Negative	2021-04-01	CQD1T2
557	Male	22	4. 18-50 years	Negative	2021-04-06	CQD1T3
558	Male	18	4. 18-50 years	Negative	2021-04-06	CQD1T4
559	Female	27	4. 18-50 years	Negative	2021-04-07	CQD1T6
560	Female	26	4. 18-50 years	Negative	2021-04-07	CQD1T7
561	Female	74	5. 51+ years	Negative	2021-04-08	CQD1T8
562	Female	16	3. 13-17 years	Negative	2021-04-08	CQD1T9
563	Male	20	4. 18-50 years	Negative	2021-04-08	CQD1TA
564	Female	38	4. 18-50 years	Negative	2021-04-09	CQD1TB
565	Female	47	4. 18-50 years	Negative	2021-04-12	CQD1TC
566	Male	28	4. 18-50 years	Negative	2021-04-12	CQD1TD
567	Female	15	3. 13-17 years	Negative	2021-04-12	CQD1TE
568	Male	38	4. 18-50 years	Negative	2021-04-12	CQD1TF
569	Female	53	5. 51+ years	Negative	2021-04-13	CQD1TG
570	Male	30	4. 18-50 years	Negative	2021-04-15	CQD1TH
571	Female	21	4. 18-50 years	Negative	2021-04-15	CQD1TI
572	Female	38	4. 18-50 years	Positive	2021-04-15	CQD1TJ
573	Female	15	3. 13-17 years	Negative	2021-04-16	CQD1TK
574	Female	23	4. 18-50 years	Negative	2021-04-16	CQD1TL
575	Female	4	1. 0-5 years	Negative	2021-04-19	CQD1TM
576	Male	23	4. 18-50 years	Negative	2021-04-19	CQD1TN
577	Female	26	4. 18-50 years	Negative	2021-04-19	CQD1TP
578	Female	21	4. 18-50 years	Negative	2021-04-19	CQD1TQ
579	Female	22	4. 18-50 years	Negative	2021-04-19	CQD1TR
580	Female	35	4. 18-50 years	Negative	2021-04-20	CQD1TS
581	Female	17	3. 13-17 years	Positive	2021-04-20	CQD1TT
582	Female	48	4. 18-50 years	Negative	2021-04-20	CQD1TU
583	Male	32	4. 18-50 years	Negative	2021-04-20	CQD1TV
584	Female	25	4. 18-50 years	Negative	2021-04-20	CQD1TW
585	Female	59	5. 51+ years	Negative	2021-04-20	CQD1TX
586	Female	28	4. 18-50 years	Negative	2021-04-21	CQD1TY
587	Male	33	4. 18-50 years	Negative	2021-04-21	CQD1TZ
588	Male	82	5. 51+ years	Negative	2021-04-21	CQD1U0
589	Female	75	5. 51+ years	Negative	2021-04-21	CQD1U1
590	Male	20	4. 18-50 years	Negative	2021-04-22	CQD1U2
591	Male	34	4. 18-50 years	Negative	2021-04-22	CQD1U3
592	Female	12	2. 6-12 years	Negative	2021-04-22	CQD1U4
593	Male	26	4. 18-50 years	Negative	2021-04-22	CQD1U5
594	Male	42	4. 18-50 years	Negative	2021-04-22	CQD1U6
595	Female	3	1. 0-5 years	Negative	2021-04-23	CQD1U7
596	Male	21	4. 18-50 years	Negative	2021-04-26	CQD1U9
597	Male	5	1. 0-5 years	Negative	2021-04-26	CQD1UA
598	Female	31	4. 18-50 years	Negative	2021-04-26	CQD1UB
599	Male	50	4. 18-50 years	Negative	2021-04-27	CQD1UC
600	Female	17	3. 13-17 years	Negative	2021-04-27	CQD1UD
601	Female	21	4. 18-50 years	Negative	2021-04-27	CQD1UE
602	Female	29	4. 18-50 years	Negative	2021-04-28	CQD1UF
603	Male	3	1. 0-5 years	Negative	2021-04-28	CQD1UG
604	Male	56	5. 51+ years	Negative	2021-04-28	CQD1UH
605	Male	26	4. 18-50 years	Negative	2021-04-28	CQD1UI
606	Female	27	4. 18-50 years	Negative	2021-04-28	CQD1UJ
607	Male	23	4. 18-50 years	Negative	2021-04-29	CQD1UK
608	Female	39	4. 18-50 years	Negative	2021-04-29	CQD1UL
609	Male	23	4. 18-50 years	Negative	2021-04-29	CQD1UM
610	Female	29	4. 18-50 years	Negative	2021-04-30	CQD1UN
611	Male	8	2. 6-12 years	Negative	2021-05-04	CQD1UP
612	Male	26	4. 18-50 years	Negative	2021-05-04	CQD1UQ
613	Female	27	4. 18-50 years	Negative	2021-05-04	CQD1UR
614	Female	43	4. 18-50 years	Negative	2021-05-04	CQD1US
615	Male	58	5. 51+ years	Negative	2021-05-05	CQD1UT
616	Male	25	4. 18-50 years	Negative	2021-05-05	CQD1UU
617	Male	69	5. 51+ years	Negative	2021-05-05	CQD1UV
618	Male	18	4. 18-50 years	Negative	2021-05-05	CQD1UW
619	Female	18	4. 18-50 years	Negative	2021-05-05	CQD1UX
620	Male	45	4. 18-50 years	Negative	2021-05-06	CQD1UY
621	Male	35	4. 18-50 years	Negative	2021-05-06	CQD1UZ
622	Male	27	4. 18-50 years	Negative	2021-05-19	CQD1V0
623	Male	30	4. 18-50 years	Negative	2021-05-19	CQD1V1
624	Female	27	4. 18-50 years	Negative	2021-05-19	CQD1V2
625	Female	19	4. 18-50 years	Negative	2021-05-19	CQD1V3
626	Female	50	4. 18-50 years	Negative	2021-05-19	CQD1V4
627	Male	21	4. 18-50 years	Negative	2021-05-19	CQD1V5
628	Male	47	4. 18-50 years	Negative	2021-05-20	CQD1V6
629	Male	34	4. 18-50 years	Positive	2021-05-20	CQD1V7
630	Male	35	4. 18-50 years	Negative	2021-05-20	CQD1V8
631	Female	45	4. 18-50 years	Negative	2021-05-20	CQD1V9
632	Male	24	4. 18-50 years	Negative	2021-05-20	CQD1VA
633	Male	43	4. 18-50 years	Negative	2021-05-20	CQD1VB
634	Female	13	3. 13-17 years	Negative	2021-05-20	CQD1VC
635	Female	45	4. 18-50 years	Negative	2021-05-20	CQD1VD
636	Male	48	4. 18-50 years	Negative	2021-05-20	CQD1VE
637	Male	45	4. 18-50 years	Negative	2021-05-21	CQD1VF
638	Female	36	4. 18-50 years	Negative	2021-05-21	CQD1VG
639	Female	21	4. 18-50 years	Negative	2021-05-24	CQD1VH
640	Female	17	3. 13-17 years	Negative	2021-05-24	CQD1VI
641	Male	28	4. 18-50 years	Negative	2021-05-24	CQD1VJ
642	Male	31	4. 18-50 years	Negative	2021-05-24	CQD1VK
643	Female	24	4. 18-50 years	Negative	2021-05-24	CQD1VL
644	Male	19	4. 18-50 years	Negative	2021-05-25	CQD1VM
645	Male	13	3. 13-17 years	Negative	2021-05-25	CQD1VN
646	Female	39	4. 18-50 years	Negative	2021-05-25	CQD1VP
647	Female	24	4. 18-50 years	Negative	2021-05-25	CQD1VQ
648	Female	42	4. 18-50 years	Negative	2021-05-28	CQD1VR
649	Female	28	4. 18-50 years	Negative	2021-05-28	CQD1VS
650	Male	54	5. 51+ years	Negative	2021-05-28	CQD1VT
651	Male	21	4. 18-50 years	Negative	2021-05-28	CQD1VU
652	Female	33	4. 18-50 years	Negative	2021-05-28	CQD1VV
653	Male	31	4. 18-50 years	Negative	2021-05-31	CQD1VW
654	Female	17	3. 13-17 years	Negative	2021-05-31	CQD1VY
655	Male	22	4. 18-50 years	Negative	2021-05-31	CQD1VZ
656	Female	17	3. 13-17 years	Negative	2021-05-31	CQD1W0
657	Female	18	4. 18-50 years	Negative	2021-05-31	CQD1W1
658	Male	49	4. 18-50 years	Negative	2021-05-31	CQD1W2
659	Female	45	4. 18-50 years	Negative	2021-05-31	CQD1W3
660	Male	35	4. 18-50 years	Negative	2021-06-01	CQD1W4
661	Female	63	5. 51+ years	Negative	2021-06-01	CQD1W5
662	Male	57	5. 51+ years	Negative	2021-06-01	CQD1W6
663	Female	20	4. 18-50 years	Negative	2021-06-01	CQD1W7
664	Female	23	4. 18-50 years	Negative	2021-06-01	CQD1W8
665	Female	49	4. 18-50 years	Negative	2021-06-01	CQD1W9
666	Female	15	3. 13-17 years	Negative	2021-06-01	CQD1WA
667	Male	13	3. 13-17 years	Negative	2021-06-02	CQD1WB
668	Male	42	4. 18-50 years	Negative	2021-06-02	CQD1WC
669	Female	29	4. 18-50 years	Negative	2021-06-02	CQD1WD
670	Male	53	5. 51+ years	Negative	2021-06-02	CQD1WE
671	Female	19	4. 18-50 years	Negative	2021-06-02	CQD1WF
672	Male	26	4. 18-50 years	Negative	2021-06-02	CQD1WG
673	Female	20	4. 18-50 years	Negative	2021-06-02	CQD1WH
674	Female	18	4. 18-50 years	Negative	2021-06-02	CQD1WI
675	Female	72	5. 51+ years	Negative	2021-06-03	CQD1WJ
676	Male	31	4. 18-50 years	Negative	2021-06-03	CQD1WK
677	Male	21	4. 18-50 years	Negative	2021-06-03	CQD1WL
678	Female	20	4. 18-50 years	Negative	2021-06-03	CQD1WM
679	Female	34	4. 18-50 years	Negative	2021-06-03	CQD1WN
680	Female	24	4. 18-50 years	Negative	2021-06-03	CQD1WP
681	Female	22	4. 18-50 years	Negative	2021-06-03	CQD1WQ
682	Female	23	4. 18-50 years	Negative	2021-06-03	CQD1WR
683	Male	54	5. 51+ years	Negative	2021-06-03	CQD1WS
684	Male	25	4. 18-50 years	Negative	2021-06-03	CQD1WT
685	Female	19	4. 18-50 years	Negative	2021-06-03	CQD1WU
686	Male	45	4. 18-50 years	Positive	2021-06-04	CQD1WV
687	Male	59	5. 51+ years	Negative	2021-06-04	CQD1WW
688	Male	20	4. 18-50 years	Negative	2021-06-04	CQD1WX
689	Male	42	4. 18-50 years	Positive	2021-06-07	CQD1WY
690	Female	40	4. 18-50 years	Negative	2021-06-07	CQD1WZ
691	Male	11	2. 6-12 years	Negative	2021-06-07	CQD1X0
692	Female	37	4. 18-50 years	Negative	2021-06-07	CQD1X1
693	Male	38	4. 18-50 years	Negative	2021-06-07	CQD1X2
694	Male	32	4. 18-50 years	Negative	2021-06-07	CQD1X3
695	Female	54	5. 51+ years	Negative	2021-06-07	CQD1X4
696	Female	38	4. 18-50 years	Negative	2021-06-07	CQD1X5
697	Female	20	4. 18-50 years	Negative	2021-06-07	CQD1X6
698	Female	54	5. 51+ years	Negative	2021-06-08	CQD1X7
699	Female	30	4. 18-50 years	Negative	2021-06-08	CQD1X8
700	Female	16	3. 13-17 years	Negative	2021-06-08	CQD1X9
701	Female	39	4. 18-50 years	Negative	2021-06-08	CQD1XA
702	Female	25	4. 18-50 years	Negative	2021-06-08	CQD1XB
703	Female	24	4. 18-50 years	Negative	2021-06-08	CQD1XC
704	Female	27	4. 18-50 years	Positive	2021-06-09	CQD1XD
705	Male	15	3. 13-17 years	Negative	2021-06-09	CQD1XE
706	Female	23	4. 18-50 years	Negative	2021-06-09	CQD1XF
707	Male	15	3. 13-17 years	Negative	2021-06-09	CQD1XG
708	Male	24	4. 18-50 years	Negative	2021-06-09	CQD1XH
709	Male	14	3. 13-17 years	Negative	2021-06-09	CQD1XI
710	Female	13	3. 13-17 years	Positive	2021-06-10	CQD1XJ
711	Female	39	4. 18-50 years	Negative	2021-06-10	CQD1XK
712	Male	29	4. 18-50 years	Negative	2021-06-10	CQD1XL
713	Female	25	4. 18-50 years	Negative	2021-06-10	CQD1XM
714	Male	12	2. 6-12 years	Negative	2021-06-10	CQD1XN
715	Male	70	5. 51+ years	Negative	2021-06-11	CQD1XP
716	Female	6	2. 6-12 years	Negative	2021-06-14	CQD1XQ
717	Male	21	4. 18-50 years	Negative	2021-06-14	CQD1XR
718	Female	22	4. 18-50 years	Negative	2021-06-14	CQD1XS
719	Female	41	4. 18-50 years	Positive	2021-06-14	CQD1XT
720	Female	12	2. 6-12 years	Negative	2021-06-14	CQD1XU
721	Female	37	4. 18-50 years	Negative	2021-06-14	CQD1XV
722	Female	36	4. 18-50 years	Negative	2021-06-14	CQD1XW
723	Female	25	4. 18-50 years	Negative	2021-06-14	CQD1XX
724	Female	24	4. 18-50 years	Negative	2021-06-14	CQD1XY
725	Male	22	4. 18-50 years	Negative	2021-06-23	CQD1XZ
726	Female	26	4. 18-50 years	Negative	2021-06-14	CQD1Y0
727	Male	22	4. 18-50 years	Negative	2021-06-14	CQD1Y1
728	Female	25	4. 18-50 years	Negative	2021-06-14	CQD1Y2
729	Female	2	1. 0-5 years	Negative	2021-06-14	CQD1Y3
730	Female	22	4. 18-50 years	Positive	2021-06-15	CQD1Y4
731	Female	21	4. 18-50 years	Negative	2021-06-15	CQD1Y5
732	Female	19	4. 18-50 years	Negative	2021-06-15	CQD1Y6
733	Male	25	4. 18-50 years	Negative	2021-06-15	CQD1Y7
734	Female	39	4. 18-50 years	Positive	2021-06-15	CQD1Y8
735	Female	29	4. 18-50 years	Positive	2021-06-15	CQD1Y9
736	Male	3	1. 0-5 years	Negative	2021-06-16	CQD1YA
737	Female	35	4. 18-50 years	Negative	2021-06-16	CQD1YB
738	Male	17	3. 13-17 years	Negative	2021-06-16	CQD1YC
739	Male	43	4. 18-50 years	Negative	2021-06-16	CQD1YD
740	Male	20	4. 18-50 years	Negative	2021-06-16	CQD1YE
741	Male	24	4. 18-50 years	Negative	2021-06-16	CQD1YF
742	Female	23	4. 18-50 years	Negative	2021-06-16	CQD1YG
743	Male	22	4. 18-50 years	Negative	2021-06-16	CQD1YH
744	Male	35	4. 18-50 years	Positive	2021-06-17	CQD1YI
745	Female	28	4. 18-50 years	Negative	2021-06-17	CQD1YJ
746	Female	36	4. 18-50 years	Negative	2021-06-17	CQD1YK
747	Male	32	4. 18-50 years	Negative	2021-06-17	CQD1YL
748	Female	25	4. 18-50 years	Negative	2021-06-17	CQD1YM
749	Female	32	4. 18-50 years	Negative	2021-06-17	CQD1YN
750	Male	3	1. 0-5 years	Negative	2021-06-17	CQD1YP
751	Male	25	4. 18-50 years	Negative	2021-06-17	CQD1YQ
752	Male	13	3. 13-17 years	Positive	2021-06-17	CQD1YR
753	Female	31	4. 18-50 years	Negative	2021-06-17	CQD1YS
754	Female	37	4. 18-50 years	Negative	2021-06-17	CQD1YT
755	Male	40	4. 18-50 years	Negative	2021-06-17	CQD1YU
756	Male	13	3. 13-17 years	Negative	2021-06-18	CQD1YV
757	Female	37	4. 18-50 years	Negative	2021-06-18	CQD1YW
758	Female	34	4. 18-50 years	Negative	2021-06-18	CQD1YX
759	Female	23	4. 18-50 years	Negative	2021-06-18	CQD1YY
760	Female	32	4. 18-50 years	Negative	2021-06-18	CQD1YZ
761	Female	27	4. 18-50 years	Positive	2021-06-21	CQD1Z0
762	Female	32	4. 18-50 years	Negative	2021-06-21	CQD1Z1
763	Female	14	3. 13-17 years	Negative	2021-06-21	CQD1Z2
764	Male	5	1. 0-5 years	Negative	2021-06-21	CQD1Z3
765	Female	21	4. 18-50 years	Negative	2021-06-21	CQD1Z4
766	Female	12	2. 6-12 years	Negative	2021-06-21	CQD1Z5
767	Female	21	4. 18-50 years	Negative	2021-06-21	CQD1Z6
768	Male	22	4. 18-50 years	Positive	2021-06-21	CQD1Z7
769	Female	42	4. 18-50 years	Negative	2021-06-21	CQD1Z8
770	Male	23	4. 18-50 years	Negative	2021-06-21	CQD1Z9
771	Female	20	4. 18-50 years	Positive	2021-06-21	CQD1ZA
772	Male	21	4. 18-50 years	Negative	2021-06-22	CQD1ZB
773	Female	50	4. 18-50 years	Negative	2021-06-22	CQD1ZC
774	Female	31	4. 18-50 years	Negative	2021-06-22	CQD1ZD
775	Female	48	4. 18-50 years	Negative	2021-06-22	CQD1ZE
776	Male	31	4. 18-50 years	Negative	2021-06-22	CQD1ZF
777	Male	4	1. 0-5 years	Negative	2021-06-22	CQD1ZG
778	Male	31	4. 18-50 years	Negative	2021-06-22	CQD1ZH
779	Female	29	4. 18-50 years	Negative	2021-06-22	CQD1ZI
780	Male	42	4. 18-50 years	Negative	2021-06-22	CQD1ZJ
781	Female	25	4. 18-50 years	Negative	2021-06-22	CQD1ZK
782	Male	39	4. 18-50 years	Negative	2021-06-22	CQD1ZL
783	Male	43	4. 18-50 years	Positive	2021-06-22	CQD1ZM
784	Male	52	5. 51+ years	Negative	2021-06-22	CQD1ZN
785	Male	26	4. 18-50 years	Negative	2021-06-22	CQD1ZP
786	Female	15	3. 13-17 years	Negative	2021-06-22	CQD1ZQ
787	Male	35	4. 18-50 years	Negative	2021-06-22	CQD1ZR
788	Female	20	4. 18-50 years	Negative	2021-06-23	CQD1ZS
789	Male	35	4. 18-50 years	Negative	2021-06-23	CQD1ZT
790	Female	38	4. 18-50 years	Negative	2021-06-23	CQD1ZU
791	Female	22	4. 18-50 years	Positive	2021-06-23	CQD1ZV
792	Male	38	4. 18-50 years	Negative	2021-06-23	CQD1ZW
793	Female	26	4. 18-50 years	Negative	2021-06-23	CQD1ZX
794	Male	27	4. 18-50 years	Negative	2021-06-23	CQD1ZY
795	Female	24	4. 18-50 years	Negative	2021-06-23	CQD1ZZ
796	Male	46	4. 18-50 years	Negative	2021-06-23	CQD200
797	Female	52	5. 51+ years	Positive	2021-06-23	CQD201
798	Male	20	4. 18-50 years	Negative	2021-06-23	CQD202
799	Female	36	4. 18-50 years	Negative	2021-06-23	CQD203
800	Male	55	5. 51+ years	Negative	2021-06-23	CQD204
801	Female	16	3. 13-17 years	Negative	2021-06-24	CQD205
802	Female	23	4. 18-50 years	Negative	2021-06-24	CQD206
803	Male	17	3. 13-17 years	Negative	2021-06-24	CQD207
804	Female	20	4. 18-50 years	Positive	2021-06-24	CQD208
805	Female	27	4. 18-50 years	Negative	2021-06-24	CQD209
806	Female	25	4. 18-50 years	Negative	2021-06-24	CQD20A
807	Male	36	4. 18-50 years	Positive	2021-06-24	CQD20B
808	Male	47	4. 18-50 years	Positive	2021-06-24	CQD20C
809	Female	29	4. 18-50 years	Negative	2021-06-24	CQD20D
810	Male	17	3. 13-17 years	Positive	2021-06-24	CQD20E
811	Female	30	4. 18-50 years	Negative	2021-06-25	CQD20G
812	Female	24	4. 18-50 years	Positive	2021-06-25	CQD20H
813	Female	29	4. 18-50 years	Positive	2021-06-25	CQD20I
814	Male	40	4. 18-50 years	Negative	2021-06-25	CQD20J
815	Male	32	4. 18-50 years	Negative	2021-06-25	CQD20K
816	Male	63	5. 51+ years	Negative	2021-06-28	CQD20L
817	Male	50	4. 18-50 years	Negative	2021-06-28	CQD20M
818	Female	26	4. 18-50 years	Negative	2021-06-28	CQD20N
819	Male	22	4. 18-50 years	Negative	2021-06-28	CQD20P
820	Female	42	4. 18-50 years	Negative	2021-06-28	CQD20Q
821	Female	29	4. 18-50 years	Negative	2021-06-28	CQD20R
822	Female	34	4. 18-50 years	Negative	2021-06-28	CQD20S
823	Female	25	4. 18-50 years	Negative	2021-06-28	CQD20T
824	Female	23	4. 18-50 years	Negative	2021-06-28	CQD20U
825	Female	26	4. 18-50 years	Positive	2021-06-28	CQD20V
826	Female	32	4. 18-50 years	Positive	2021-06-28	CQD20W
827	Male	21	4. 18-50 years	Negative	2021-06-29	CQD20X
828	Female	18	4. 18-50 years	Negative	2021-06-29	CQD20Y
829	Male	27	4. 18-50 years	Negative	2021-06-29	CQD20Z
830	Female	14	3. 13-17 years	Negative	2021-06-29	CQD210
831	Male	20	4. 18-50 years	Positive	2021-06-29	CQD211
832	Female	24	4. 18-50 years	Negative	2021-06-29	CQD212
833	Female	23	4. 18-50 years	Negative	2021-06-29	CQD213
834	Male	22	4. 18-50 years	Negative	2021-06-29	CQD214
835	Female	38	4. 18-50 years	Negative	2021-06-29	CQD215
836	Female	22	4. 18-50 years	Negative	2021-06-29	CQD216
837	Female	28	4. 18-50 years	Negative	2021-06-30	CQD217
838	Female	46	4. 18-50 years	Positive	2021-06-30	CQD218
839	Male	34	4. 18-50 years	Negative	2021-06-30	CQD219
840	Male	29	4. 18-50 years	Negative	2021-06-30	CQD21A
841	Male	16	3. 13-17 years	Negative	2021-06-30	CQD21B
842	Female	13	3. 13-17 years	Negative	2021-06-30	CQD21C
843	Male	17	3. 13-17 years	Negative	2021-06-30	CQD21D
844	Female	16	3. 13-17 years	Negative	2021-06-30	CQD21E
845	Female	18	4. 18-50 years	Positive	2021-06-30	CQD21F
846	Female	33	4. 18-50 years	Negative	2021-06-30	CQD21G
847	Male	38	4. 18-50 years	Negative	2021-06-30	CQD21H
848	Female	24	4. 18-50 years	Negative	2021-06-30	CQD21I
849	Female	44	4. 18-50 years	Positive	2021-06-30	CQD21J
850	Female	33	4. 18-50 years	Negative	2021-06-30	CQD21K
851	Male	26	4. 18-50 years	Negative	2021-06-30	CQD21L
852	Female	16	3. 13-17 years	Negative	2021-06-30	CQD21M
853	Female	30	4. 18-50 years	Negative	2021-06-30	CQD21N
854	Female	41	4. 18-50 years	Negative	2021-06-30	CQD21P
855	Male	39	4. 18-50 years	Negative	2021-06-30	CQD21Q
856	Female	20	4. 18-50 years	Negative	2021-06-30	CQD21R
857	Female	22	4. 18-50 years	Negative	2021-06-30	CQD21S
858	Male	21	4. 18-50 years	Negative	2021-06-30	CQD21T
859	Female	22	4. 18-50 years	Positive	2021-06-30	CQD21U
860	Female	43	4. 18-50 years	Negative	2021-07-01	CQD21V
861	Male	29	4. 18-50 years	Negative	2021-07-01	CQD21W
862	Male	13	3. 13-17 years	Negative	2021-07-01	CQD21X
863	Male	31	4. 18-50 years	Negative	2021-07-01	CQD21Y
864	Female	31	4. 18-50 years	Positive	2021-07-01	CQD21Z
865	Female	19	4. 18-50 years	Negative	2021-07-01	CQD220
866	Female	36	4. 18-50 years	Positive	2021-07-01	CQD221
867	Male	15	3. 13-17 years	Negative	2021-07-01	CQD222
868	Female	30	4. 18-50 years	Negative	2021-07-01	CQD223
869	Female	30	4. 18-50 years	Negative	2021-07-01	CQD224
870	Female	34	4. 18-50 years	Positive	2021-07-01	CQD225
871	Female	64	5. 51+ years	Positive	2021-07-01	CQD226
872	Female	22	4. 18-50 years	Negative	2021-07-01	CQD227
873	Female	23	4. 18-50 years	Positive	2021-07-01	CQD228
874	Female	28	4. 18-50 years	Negative	2021-07-01	CQD229
875	Male	36	4. 18-50 years	Negative	2021-07-01	CQD22A
876	Male	40	4. 18-50 years	Negative	2021-07-01	CQD22B
877	Female	36	4. 18-50 years	Negative	2021-07-02	CQD22C
878	Female	32	4. 18-50 years	Negative	2021-07-02	CQD22D
879	Female	31	4. 18-50 years	Positive	2021-07-02	CQD22E
880	Female	64	5. 51+ years	Negative	2021-07-02	CQD22F
881	Female	45	4. 18-50 years	Positive	2021-07-02	CQD22G
882	Male	34	4. 18-50 years	Negative	2021-07-02	CQD22H
883	Male	64	5. 51+ years	Positive	2021-07-02	CQD22I
884	Female	42	4. 18-50 years	Positive	2021-07-02	CQD22J
885	Male	17	3. 13-17 years	Negative	2021-07-05	CQD22K
886	Male	21	4. 18-50 years	Negative	2021-07-05	CQD22L
887	Male	25	4. 18-50 years	Negative	2021-07-05	CQD22M
888	Female	44	4. 18-50 years	Negative	2021-07-05	CQD22N
889	Female	14	3. 13-17 years	Negative	2021-07-05	CQD22P
890	Male	38	4. 18-50 years	Negative	2021-07-05	CQD22Q
891	Male	29	4. 18-50 years	Positive	2021-07-05	CQD22R
892	Female	20	4. 18-50 years	Positive	2021-07-05	CQD22S
893	Male	20	4. 18-50 years	Positive	2021-07-05	CQD22T
894	Female	41	4. 18-50 years	Positive	2021-07-05	CQD22U
895	Male	48	4. 18-50 years	Negative	2021-07-05	CQD22V
896	Male	19	4. 18-50 years	Negative	2021-07-05	CQD22W
897	Male	48	4. 18-50 years	Positive	2021-07-05	CQD22X
898	Male	46	4. 18-50 years	Positive	2021-07-05	CQD22Y
899	Male	74	5. 51+ years	Negative	2021-07-05	CQD22Z
900	Female	1	1. 0-5 years	Negative	2021-07-07	CQD230
901	Male	5	1. 0-5 years	Negative	2021-07-07	CQD231
902	Female	27	4. 18-50 years	Positive	2021-07-07	CQD232
903	Female	46	4. 18-50 years	Negative	2021-07-07	CQD233
904	Female	37	4. 18-50 years	Positive	2021-07-07	CQD234
905	Male	18	4. 18-50 years	Positive	2021-07-07	CQD235
906	Female	30	4. 18-50 years	Negative	2021-07-07	CQD236
907	Male	20	4. 18-50 years	Negative	2021-07-07	CQD237
908	Female	24	4. 18-50 years	Positive	2021-07-07	CQD238
909	Male	25	4. 18-50 years	Positive	2021-07-07	CQD239
910	Male	24	4. 18-50 years	Negative	2021-07-07	CQD23A
911	Male	56	5. 51+ years	Negative	2021-07-07	CQD23B
912	Female	32	4. 18-50 years	Negative	2021-07-07	CQD23C
913	Female	73	5. 51+ years	Negative	2021-07-08	CQD23D
914	Male	74	5. 51+ years	Positive	2021-07-08	CQD23E
915	Female	19	4. 18-50 years	Positive	2021-07-08	CQD23F
916	Male	8	2. 6-12 years	Positive	2021-07-08	CQD23G
917	Male	6	2. 6-12 years	Positive	2021-07-08	CQD23H
918	Male	17	3. 13-17 years	Negative	2021-07-09	CQD23I
919	Male	15	3. 13-17 years	Positive	2021-07-09	CQD23J
920	Male	18	4. 18-50 years	Positive	2021-07-09	CQD23K
921	Male	32	4. 18-50 years	Negative	2021-07-09	CQD23L
922	Female	30	4. 18-50 years	Positive	2021-07-09	CQD23M
923	Male	32	4. 18-50 years	Positive	2021-07-09	CQD23N
924	Female	14	3. 13-17 years	Positive	2021-07-12	CQD23P
925	Female	12	2. 6-12 years	Positive	2021-07-12	CQD23Q
926	Female	14	3. 13-17 years	Positive	2021-07-12	CQD23R
927	Male	18	4. 18-50 years	Positive	2021-07-12	CQD23S
928	Male	19	4. 18-50 years	Positive	2021-07-12	CQD23T
929	Male	15	3. 13-17 years	Positive	2021-07-12	CQD23U
930	Male	18	4. 18-50 years	Positive	2021-07-12	CQD23V
931	Male	18	4. 18-50 years	Negative	2021-07-12	CQD23W
932	Male	16	3. 13-17 years	Negative	2021-07-12	CQD23X
933	Male	18	4. 18-50 years	Positive	2021-07-12	CQD23Y
934	Female	16	3. 13-17 years	Positive	2021-07-12	CQD23Z
935	Male	24	4. 18-50 years	Negative	2021-07-12	CQD240
936	Male	20	4. 18-50 years	Positive	2021-07-12	CQD241
937	Male	15	3. 13-17 years	Positive	2021-07-12	CQD242
938	Female	20	4. 18-50 years	Negative	2021-07-12	CQD243
939	Male	21	4. 18-50 years	Negative	2021-07-12	CQD244
940	Male	32	4. 18-50 years	Positive	2021-07-12	CQD245
941	Female	31	4. 18-50 years	Negative	2021-07-12	CQD246
942	Female	42	4. 18-50 years	Positive	2021-07-12	CQD247
943	Female	20	4. 18-50 years	Negative	2021-07-12	CQD248
944	Male	25	4. 18-50 years	Positive	2021-07-12	CQD249
945	Male	20	4. 18-50 years	Negative	2021-07-12	CQD24A
946	Male	19	4. 18-50 years	Negative	2021-07-12	CQD24B
947	Male	21	4. 18-50 years	Positive	2021-07-12	CQD24C
948	Male	25	4. 18-50 years	Negative	2021-07-12	CQD24D
949	Male	38	4. 18-50 years	Positive	2021-07-12	CQD24E
950	Female	33	4. 18-50 years	Negative	2021-07-12	CQD24F
951	Female	46	4. 18-50 years	Negative	2021-07-12	CQD24G
952	Female	36	4. 18-50 years	Negative	2021-07-13	CQD24H
953	Male	45	4. 18-50 years	Negative	2021-07-13	CQD24I
954	Female	27	4. 18-50 years	Negative	2021-07-13	CQD24J
955	Male	21	4. 18-50 years	Positive	2021-07-13	CQD24K
956	Female	23	4. 18-50 years	Negative	2021-07-13	CQD24L
957	Male	26	4. 18-50 years	Negative	2021-07-13	CQD24M
958	Female	35	4. 18-50 years	Negative	2021-07-13	CQD24N
959	Male	23	4. 18-50 years	Positive	2021-07-13	CQD24P
960	Female	20	4. 18-50 years	Positive	2021-07-13	CQD24Q
961	Female	28	4. 18-50 years	Negative	2021-07-13	CQD24R
962	Female	16	3. 13-17 years	Negative	2021-07-13	CQD24S
963	Female	23	4. 18-50 years	Positive	2021-07-13	CQD24T
964	Male	37	4. 18-50 years	Negative	2021-07-13	CQD24U
965	Male	19	4. 18-50 years	Negative	2021-07-14	CQD24V
966	Male	37	4. 18-50 years	Positive	2021-07-14	CQD24W
967	Male	21	4. 18-50 years	Negative	2021-07-14	CQD24X
968	Female	43	4. 18-50 years	Positive	2021-07-14	CQD24Y
969	Female	34	4. 18-50 years	Positive	2021-07-14	CQD24Z
970	Female	21	4. 18-50 years	Negative	2021-07-14	CQD250
971	Male	39	4. 18-50 years	Positive	2021-07-14	CQD251
972	Male	31	4. 18-50 years	Positive	2021-07-14	CQD252
973	Female	53	5. 51+ years	Negative	2021-07-15	CQD253
974	Female	62	5. 51+ years	Negative	2021-07-15	CQD254
975	Male	23	4. 18-50 years	Positive	2021-07-15	CQD255
976	Male	22	4. 18-50 years	Negative	2021-07-15	CQD256
977	Female	32	4. 18-50 years	Positive	2021-07-15	CQD257
978	Female	32	4. 18-50 years	Negative	2021-07-15	CQD258
979	Female	44	4. 18-50 years	Positive	2021-07-15	CQD259
980	Female	39	4. 18-50 years	Negative	2021-07-16	CQD25A
981	Male	16	3. 13-17 years	Negative	2021-07-16	CQD25B
982	Male	16	3. 13-17 years	Negative	2021-07-16	CQD25C
983	Male	22	4. 18-50 years	Positive	2021-07-16	CQD25D
984	Female	42	4. 18-50 years	Negative	2021-07-16	CQD25E
985	Female	80	5. 51+ years	Negative	2021-07-16	CQD25F
986	Male	17	3. 13-17 years	Negative	2021-07-16	CQD25G
987	Male	20	4. 18-50 years	Negative	2021-07-16	CQD25H
988	Female	32	4. 18-50 years	Positive	2021-07-16	CQD25I
989	Female	24	4. 18-50 years	Positive	2021-07-16	CQD25J
990	Female	19	4. 18-50 years	Positive	2021-07-16	CQD25K
991	Male	18	4. 18-50 years	Negative	2021-07-19	CQD25L
992	Female	14	3. 13-17 years	Positive	2021-07-19	CQD25M
993	Male	50	4. 18-50 years	Positive	2021-07-19	CQD25N
994	Male	50	4. 18-50 years	Positive	2021-07-19	CQD25P
995	Male	17	3. 13-17 years	Positive	2021-07-19	CQD25Q
996	Female	44	4. 18-50 years	Positive	2021-07-19	CQD25S
997	Male	4	1. 0-5 years	Negative	2021-07-22	CQD25T
998	Male	5	1. 0-5 years	Negative	2021-07-23	CQD25U
999	Female	22	4. 18-50 years	Negative	2021-07-23	CQD25V
1000	Female	27	4. 18-50 years	Negative	2021-07-23	CQD25W
1001	Male	36	4. 18-50 years	Positive	2021-07-23	CQD25X
1002	Male	44	4. 18-50 years	Negative	2021-07-23	CQD25Y
1003	Female	35	4. 18-50 years	Negative	2021-07-23	CQD25Z
1004	Male	26	4. 18-50 years	Negative	2021-07-23	CQD260
1005	Male	32	4. 18-50 years	Negative	2021-07-23	CQD261
1006	Male	17	3. 13-17 years	Positive	2021-07-23	CQD262
1007	Male	23	4. 18-50 years	Negative	2021-07-26	CQD263
1008	Male	47	4. 18-50 years	Negative	2021-07-26	CQD264
1009	Male	32	4. 18-50 years	Negative	2021-07-26	CQD266
1010	Female	33	4. 18-50 years	Negative	2021-07-26	CQD267
1011	Male	35	4. 18-50 years	Negative	2021-07-26	CQD268
1012	Female	23	4. 18-50 years	Negative	2021-07-26	CQD269
1013	Female	34	4. 18-50 years	Negative	2021-07-26	CQD26A
1014	Female	21	4. 18-50 years	Positive	2021-07-26	CQD26B
1015	Female	44	4. 18-50 years	Positive	2021-07-26	CQD26C
1016	Female	46	4. 18-50 years	Negative	2021-07-26	CQD26D
1017	Female	26	4. 18-50 years	Positive	2021-07-19	CQD26E
1018	Male	42	4. 18-50 years	Positive	2021-07-19	CQD26F
1019	Male	23	4. 18-50 years	Positive	2021-07-20	CQD26G
1020	Female	18	4. 18-50 years	Negative	2021-07-20	CQD26H
1021	Female	48	4. 18-50 years	Positive	2021-07-20	CQD26I
1022	Female	45	4. 18-50 years	Negative	2021-07-20	CQD26J
1023	Female	21	4. 18-50 years	Positive	2021-07-20	CQD26K
1024	Female	45	4. 18-50 years	Negative	2021-07-20	CQD26L
1025	Male	30	4. 18-50 years	Positive	2021-07-20	CQD26M
1026	Male	23	4. 18-50 years	Positive	2021-07-21	CQD26N
1027	Male	27	4. 18-50 years	Positive	2021-07-21	CQD26P
1028	Female	18	4. 18-50 years	Negative	2021-07-21	CQD26S
1029	Male	20	4. 18-50 years	Negative	2021-07-21	CQD26T
1030	Female	27	4. 18-50 years	Negative	2021-07-22	CQD26U
1031	Male	24	4. 18-50 years	Negative	2021-07-22	CQD26V
1032	Female	33	4. 18-50 years	Negative	2021-07-22	CQD26W
1033	Female	21	4. 18-50 years	Positive	2021-07-22	CQD26X
1034	Male	64	5. 51+ years	Positive	2021-07-22	CQD26Y
1035	Female	34	4. 18-50 years	Positive	2021-07-22	CQD26Z
1036	Female	23	4. 18-50 years	Positive	2021-07-27	CQD270
1037	Female	16	3. 13-17 years	Positive	2021-07-27	CQD271
1038	Female	15	3. 13-17 years	Positive	2021-07-27	CQD272
1039	Male	19	4. 18-50 years	Positive	2021-07-27	CQD273
1040	Male	36	4. 18-50 years	Negative	2021-07-27	CQD274
1041	Female	25	4. 18-50 years	Negative	2021-07-27	CQD275
1042	Female	38	4. 18-50 years	Negative	2021-07-27	CQD276
1043	Female	31	4. 18-50 years	Positive	2021-07-27	CQD277
1044	Female	26	4. 18-50 years	Negative	2021-07-27	CQD278
1045	Male	29	4. 18-50 years	Negative	2021-07-28	CQD279
1046	Male	25	4. 18-50 years	Negative	2021-07-28	CQD27A
1047	Female	38	4. 18-50 years	Negative	2021-07-28	CQD27B
1048	Female	21	4. 18-50 years	Negative	2021-07-28	CQD27C
1049	Female	32	4. 18-50 years	Negative	2021-07-28	CQD27D
1050	Male	48	4. 18-50 years	Negative	2021-07-28	CQD27E
1051	Male	31	4. 18-50 years	Negative	2021-07-28	CQD27F
1052	Female	29	4. 18-50 years	Negative	2021-07-28	CQD27G
1053	Male	39	4. 18-50 years	Positive	2021-07-29	CQD27H
1054	Female	23	4. 18-50 years	Negative	2021-07-29	CQD27I
1055	Female	36	4. 18-50 years	Negative	2021-07-29	CQD27J
1056	Female	24	4. 18-50 years	Negative	2021-07-29	CQD27K
1057	Male	21	4. 18-50 years	Negative	2021-07-30	CQD27L
1058	Male	35	4. 18-50 years	Negative	2021-07-30	CQD27M
1059	Female	31	4. 18-50 years	Negative	2021-07-30	CQD27N
1060	Male	26	4. 18-50 years	Negative	2021-07-30	CQD27P
1061	Female	33	4. 18-50 years	Positive	2021-08-02	CQD27Q
1062	Female	24	4. 18-50 years	Negative	2021-08-02	CQD27R
1063	Male	39	4. 18-50 years	Negative	2021-08-02	CQD27S
1064	Female	29	4. 18-50 years	Negative	2021-08-09	CQD280
1065	Female	24	4. 18-50 years	Negative	2021-08-09	CQD281
1066	Female	23	4. 18-50 years	Negative	2021-08-09	CQD282
1067	Female	30	4. 18-50 years	Positive	2021-08-09	CQD283
1068	Female	41	4. 18-50 years	Positive	2021-08-09	CQD284
1069	Female	6	2. 6-12 years	Negative	2021-08-09	CQD285
1070	Female	20	4. 18-50 years	Negative	2021-08-09	CQD286
1071	Female	17	3. 13-17 years	Negative	2021-08-02	CQD287
1072	Female	27	4. 18-50 years	Negative	2021-08-02	CQD288
1073	Female	26	4. 18-50 years	Positive	2021-08-02	CQD289
1074	Male	33	4. 18-50 years	Positive	2021-08-02	CQD28A
1075	Male	46	4. 18-50 years	Negative	2021-08-03	CQD28C
1076	Male	22	4. 18-50 years	Negative	2021-08-03	CQD28D
1077	Male	28	4. 18-50 years	Negative	2021-08-03	CQD28E
1078	Male	24	4. 18-50 years	Negative	2021-08-03	CQD28F
1079	Female	35	4. 18-50 years	Positive	2021-08-03	CQD28G
1080	Male	39	4. 18-50 years	Positive	2021-08-03	CQD28H
1081	Male	28	4. 18-50 years	Negative	2021-08-03	CQD28I
1082	Male	40	4. 18-50 years	Positive	2021-08-03	CQD28J
1083	Female	41	4. 18-50 years	Negative	2021-08-05	CQD28K
1084	Female	39	4. 18-50 years	Positive	2021-08-05	CQD28L
1085	Female	21	4. 18-50 years	Positive	2021-08-05	CQD28M
1086	Male	21	4. 18-50 years	Negative	2021-08-06	CQD28N
1087	Female	20	4. 18-50 years	Positive	2021-08-06	CQD28P
1088	Female	53	5. 51+ years	Negative	2021-08-06	CQD28Q
1089	Male	26	4. 18-50 years	Negative	2021-08-06	CQD28R
1090	Male	60	5. 51+ years	Negative	2021-08-09	CQD28S
1091	Male	45	4. 18-50 years	Positive	2021-08-04	CQD28T
1092	Male	38	4. 18-50 years	Positive	2021-08-04	CQD28U
1093	Male	21	4. 18-50 years	Negative	2021-08-04	CQD28V
1094	Male	41	4. 18-50 years	Positive	2021-08-04	CQD28W
1095	Male	19	4. 18-50 years	Negative	2021-08-04	CQD28X
1096	Female	40	4. 18-50 years	Positive	2021-08-04	CQD28Y
1097	Male	29	4. 18-50 years	Negative	2021-08-04	CQD28Z
1098	Female	22	4. 18-50 years	Positive	2021-08-04	CQD290
1099	Female	18	4. 18-50 years	Negative	2021-08-04	CQD291
1100	Male	46	4. 18-50 years	Negative	2021-08-05	CQD292
1101	Male	48	4. 18-50 years	Positive	2021-08-05	CQD293
1102	Female	59	5. 51+ years	Negative	2021-08-05	CQD294
1103	Female	39	4. 18-50 years	Negative	2021-08-05	CQD295
1104	Female	25	4. 18-50 years	Negative	2021-08-05	CQD296
1105	Female	29	4. 18-50 years	Positive	2021-08-05	CQD297
1106	Female	24	4. 18-50 years	Negative	2021-08-05	CQD298
1107	Male	27	4. 18-50 years	Positive	2021-08-05	CQD299
1108	Female	45	4. 18-50 years	Negative	2021-08-05	CQD29A
1109	Female	25	4. 18-50 years	Negative	2021-08-05	CQD29B
1110	Male	39	4. 18-50 years	Positive	2021-08-05	CQD29C
1111	Female	22	4. 18-50 years	Positive	2021-08-05	CQD29D
1112	Male	8	2. 6-12 years	Negative	2021-08-10	CQD29E
1113	Female	14	3. 13-17 years	Negative	2021-08-11	CQD29F
1114	Male	36	4. 18-50 years	Negative	2021-08-11	CQD29G
1115	Male	31	4. 18-50 years	Negative	2021-08-11	CQD29H
1116	Male	2	1. 0-5 years	Negative	2021-08-11	CQD29I
1117	Male	26	4. 18-50 years	Negative	2021-08-11	CQD29J
1118	Female	33	4. 18-50 years	Negative	2021-08-11	CQD29K
1119	Female	36	4. 18-50 years	Negative	2021-08-11	CQD29L
1120	Female	21	4. 18-50 years	Negative	2021-08-11	CQD29M
1121	Female	39	4. 18-50 years	Negative	2021-08-11	CQD29N
1122	Female	42	4. 18-50 years	Negative	2021-08-11	CQD29P
1123	Female	42	4. 18-50 years	Negative	2021-08-11	CQD29Q
1124	Male	32	4. 18-50 years	Positive	2021-08-11	CQD29R
1125	Female	23	4. 18-50 years	Negative	2021-08-11	CQD29S
1126	Male	21	4. 18-50 years	Negative	2021-08-12	CQD29T
1127	Female	20	4. 18-50 years	Negative	2021-08-12	CQD29U
1128	Female	9	2. 6-12 years	Negative	2021-08-12	CQD29V
1129	Female	18	4. 18-50 years	Negative	2021-08-12	CQD29W
1130	Male	20	4. 18-50 years	Positive	2021-08-12	CQD29X
1131	Male	18	4. 18-50 years	Negative	2021-08-12	CQD29Y
1132	Male	32	4. 18-50 years	Negative	2021-08-12	CQD29Z
1133	Female	32	4. 18-50 years	Positive	2021-08-16	CQD2A0
1134	Male	42	4. 18-50 years	Positive	2021-08-16	CQD2A1
1135	Male	23	4. 18-50 years	Positive	2021-08-16	CQD2A2
1136	Female	20	4. 18-50 years	Positive	2021-08-16	CQD2A3
1137	Male	22	4. 18-50 years	Positive	2021-08-16	CQD2A4
1138	Female	23	4. 18-50 years	Negative	2021-08-16	CQD2A5
1139	Male	30	4. 18-50 years	Negative	2021-08-16	CQD2A6
1140	Female	34	4. 18-50 years	Positive	2021-08-16	CQD2A7
1141	Male	22	4. 18-50 years	Negative	2021-08-16	CQD2A8
1142	Male	36	4. 18-50 years	Negative	2021-08-16	CQD2A9
1143	Male	28	4. 18-50 years	Positive	2021-08-16	CQD2AA
1144	Male	22	4. 18-50 years	Positive	2021-08-17	CQD2AB
1145	Male	31	4. 18-50 years	Positive	2021-08-17	CQD2AC
1146	Male	21	4. 18-50 years	Negative	2021-08-17	CQD2AD
1147	Male	1	1. 0-5 years	Negative	2021-08-17	CQD2AE
1148	Female	37	4. 18-50 years	Negative	2021-08-17	CQD2AF
1149	Male	43	4. 18-50 years	Negative	2021-08-17	CQD2AG
1150	Male	37	4. 18-50 years	Negative	2021-08-17	CQD2AH
1151	Male	13	3. 13-17 years	Negative	2021-08-18	CQD2AI
1152	Female	33	4. 18-50 years	Positive	2021-08-18	CQD2AJ
1153	Male	46	4. 18-50 years	Negative	2021-08-18	CQD2AK
1154	Female	41	4. 18-50 years	Negative	2021-08-18	CQD2B7
1155	Male	44	4. 18-50 years	Negative	2021-08-18	CQD2B8
1156	Female	43	4. 18-50 years	Positive	2021-08-18	CQD2B9
1157	Male	26	4. 18-50 years	Negative	2021-08-18	CQD2BA
1158	Female	45	4. 18-50 years	Negative	2021-08-18	CQD2BB
1159	Female	20	4. 18-50 years	Positive	2021-08-18	CQD2BC
1160	Male	43	4. 18-50 years	Negative	2021-08-18	CQD2BD
1161	Female	49	4. 18-50 years	Positive	2021-08-18	CQD2BE
1162	Male	44	4. 18-50 years	Negative	2021-08-18	CQD2BF
1163	Female	19	4. 18-50 years	Negative	2021-08-18	CQD2BG
1164	Male	48	4. 18-50 years	Negative	2021-08-18	CQD2BH
1165	Male	17	3. 13-17 years	Negative	2021-08-18	CQD2BI
1166	Male	18	4. 18-50 years	Negative	2021-08-18	CQD2BJ
1167	Male	18	4. 18-50 years	Negative	2021-08-18	CQD2BK
1168	Male	44	4. 18-50 years	Negative	2021-08-19	CQD2BL
1169	Female	19	4. 18-50 years	Negative	2021-08-19	CQD2BM
1170	Male	49	4. 18-50 years	Positive	2021-08-19	CQD2BN
1171	Male	45	4. 18-50 years	Positive	2021-08-19	CQD2BP
1172	Female	26	4. 18-50 years	Negative	2021-08-19	CQD2BQ
1173	Female	27	4. 18-50 years	Negative	2021-08-19	CQD2BR
1174	Female	20	4. 18-50 years	Negative	2021-08-19	CQD2BS
1175	Female	30	4. 18-50 years	Negative	2021-08-19	CQD2BT
1176	Male	21	4. 18-50 years	Positive	2021-08-20	CQD2BU
1177	Male	19	4. 18-50 years	Negative	2021-08-20	CQD2BV
1178	Male	19	4. 18-50 years	Negative	2021-08-20	CQD2BW
1179	Male	18	4. 18-50 years	Negative	2021-08-20	CQD2BX
1180	Male	15	3. 13-17 years	Negative	2021-08-20	CQD2BY
1181	Female	45	4. 18-50 years	Positive	2021-08-23	CQD2BZ
1182	Male	24	4. 18-50 years	Negative	2021-08-23	CQD2C0
1183	Male	27	4. 18-50 years	Negative	2021-08-23	CQD2C1
1184	Female	35	4. 18-50 years	Negative	2021-08-23	CQD2C2
1185	Male	19	4. 18-50 years	Positive	2021-08-23	CQD2C3
1186	Male	17	3. 13-17 years	Negative	2021-08-23	CQD2C4
1187	Male	39	4. 18-50 years	Negative	2021-08-23	CQD2C5
1188	Female	32	4. 18-50 years	Negative	2021-08-23	CQD2C6
1189	Male	26	4. 18-50 years	Negative	2021-08-23	CQD2C7
1190	Male	19	4. 18-50 years	Negative	2021-08-23	CQD2C8
1191	Male	18	4. 18-50 years	Negative	2021-08-23	CQD2C9
1192	Male	22	4. 18-50 years	Negative	2021-08-23	CQD2CA
1193	Male	23	4. 18-50 years	Negative	2021-08-23	CQD2CB
1194	Male	47	4. 18-50 years	Negative	2021-08-24	CQD2CC
1195	Female	44	4. 18-50 years	Positive	2021-08-24	CQD2CD
1196	Male	20	4. 18-50 years	Negative	2021-08-24	CQD2CE
1197	Male	28	4. 18-50 years	Negative	2021-08-24	CQD2CF
1198	Male	19	4. 18-50 years	Negative	2021-08-24	CQD2CG
1199	Female	23	4. 18-50 years	Negative	2021-08-24	CQD2CH
1200	Female	45	4. 18-50 years	Negative	2021-08-24	CQD2CI
1201	Male	1	1. 0-5 years	Negative	2021-08-24	CQD2CJ
1202	Male	18	4. 18-50 years	Negative	2021-08-24	CQD2CK
1203	Female	35	4. 18-50 years	Negative	2021-08-24	CQD2CL
1204	Female	37	4. 18-50 years	Negative	2021-08-24	CQD2CM
1205	Male	19	4. 18-50 years	Negative	2021-08-24	CQD2CN
1206	Male	19	4. 18-50 years	Negative	2021-08-24	CQD2CP
1207	Male	18	4. 18-50 years	Negative	2021-08-24	CQD2CQ
1208	Male	24	4. 18-50 years	Negative	2021-08-25	CQD2CR
1209	Male	27	4. 18-50 years	Negative	2021-08-25	CQD2CS
1210	Male	49	4. 18-50 years	Negative	2021-08-25	CQD2CT
1211	Male	21	4. 18-50 years	Negative	2021-08-25	CQD2CU
1212	Female	26	4. 18-50 years	Negative	2021-08-25	CQD2CV
1213	Male	25	4. 18-50 years	Negative	2021-08-25	CQD2CW
1214	Male	3	1. 0-5 years	Negative	2021-08-25	CQD2CX
1215	Male	6	2. 6-12 years	Positive	2021-08-25	CQD2CY
1216	Female	24	4. 18-50 years	Negative	2021-08-25	CQD2D0
1217	Female	25	4. 18-50 years	Negative	2021-08-25	CQD2D1
1218	Female	31	4. 18-50 years	Negative	2021-08-25	CQD2D2
1219	Female	19	4. 18-50 years	Negative	2021-08-25	CQD2D3
1220	Male	30	4. 18-50 years	Negative	2021-08-26	CQD2D4
1221	Female	27	4. 18-50 years	Negative	2021-08-26	CQD2D5
1222	Female	19	4. 18-50 years	Negative	2021-08-26	CQD2D6
1223	Male	27	4. 18-50 years	Negative	2021-08-26	CQD2D7
1224	Female	17	3. 13-17 years	Negative	2021-08-26	CQD2D8
1225	Female	26	4. 18-50 years	Negative	2021-08-26	CQD2D9
1226	Female	34	4. 18-50 years	Positive	2021-08-26	CQD2DA
1227	Female	34	4. 18-50 years	Negative	2021-08-26	CQD2DB
1228	Female	35	4. 18-50 years	Negative	2021-08-26	CQD2DC
1229	Female	37	4. 18-50 years	Negative	2021-08-26	CQD2DD
1230	Female	27	4. 18-50 years	Negative	2021-08-26	CQD2DE
1231	Male	29	4. 18-50 years	Negative	2021-08-27	CQD2DF
1232	Female	10	2. 6-12 years	Negative	2021-08-27	CQD2DG
1233	Female	35	4. 18-50 years	Positive	2021-08-27	CQD2DH
1234	Female	44	4. 18-50 years	Negative	2021-08-27	CQD2DI
1235	Female	2	1. 0-5 years	Negative	2021-08-27	CQD2DJ
1236	Female	36	4. 18-50 years	Negative	2021-08-27	CQD2DK
1237	Male	6	2. 6-12 years	Negative	2021-09-01	CQD2DL
1238	Male	1	1. 0-5 years	Negative	2021-09-01	CQD2DM
1239	Female	33	4. 18-50 years	Negative	2021-09-01	CQD2DN
1240	Male	28	4. 18-50 years	Negative	2021-09-01	CQD2DP
1241	Male	6	2. 6-12 years	Negative	2021-09-01	CQD2DQ
1242	Female	52	5. 51+ years	Negative	2021-09-01	CQD2DR
1243	Male	2	1. 0-5 years	Negative	2021-09-01	CQD2DS
1244	Female	2	1. 0-5 years	Negative	2021-09-01	CQD2DT
1245	Male	27	4. 18-50 years	Negative	2021-09-01	CQD2DU
1246	Female	39	4. 18-50 years	Negative	2021-09-01	CQD2DV
1247	Female	22	4. 18-50 years	Negative	2021-09-01	CQD2DW
1248	Female	17	3. 13-17 years	Negative	2021-09-01	CQD2DX
1249	Female	18	4. 18-50 years	Negative	2021-09-03	CQD2DY
1250	Female	38	4. 18-50 years	Positive	2021-09-03	CQD2DZ
1251	Male	20	4. 18-50 years	Negative	2021-09-06	CQD2E0
1252	Male	2	1. 0-5 years	Negative	2021-09-06	CQD2E1
1253	Female	34	4. 18-50 years	Negative	2021-09-06	CQD2E2
1254	Male	61	5. 51+ years	Negative	2021-09-06	CQD2E3
1255	Male	34	4. 18-50 years	Negative	2021-09-06	CQD2E4
1256	Female	39	4. 18-50 years	Negative	2021-09-06	CQD2E5
1257	Female	27	4. 18-50 years	Negative	2021-09-06	CQD2E6
1258	Male	4	1. 0-5 years	Negative	2021-08-27	CQD2E7
1259	Female	17	3. 13-17 years	Negative	2021-08-27	CQD2E8
1260	Female	19	4. 18-50 years	Negative	2021-08-27	CQD2E9
1261	Female	29	4. 18-50 years	Positive	2021-08-27	CQD2EA
1262	Female	46	4. 18-50 years	Positive	2021-08-27	CQD2EB
1263	Male	38	4. 18-50 years	Negative	2021-08-27	CQD2EC
1264	Male	2	1. 0-5 years	Negative	2021-08-30	CQD2ED
1265	Female	4	1. 0-5 years	Negative	2021-08-30	CQD2EE
1266	Female	1	1. 0-5 years	Negative	2021-08-30	CQD2EF
1267	Female	8	2. 6-12 years	Negative	2021-08-30	CQD2EG
1268	Female	3	1. 0-5 years	Negative	2021-08-30	CQD2EH
1269	Male	45	4. 18-50 years	Negative	2021-08-30	CQD2EI
1270	Female	21	4. 18-50 years	Negative	2021-08-30	CQD2EJ
1271	Male	21	4. 18-50 years	Negative	2021-08-31	CQD2EK
1272	Female	27	4. 18-50 years	Negative	2021-08-31	CQD2EL
1273	Female	19	4. 18-50 years	Positive	2021-08-31	CQD2EM
1274	Female	31	4. 18-50 years	Negative	2021-08-31	CQD2EN
1275	Female	6	2. 6-12 years	Negative	2021-08-31	CQD2EP
1276	Female	42	4. 18-50 years	Negative	2021-08-31	CQD2EQ
1277	Male	5	1. 0-5 years	Negative	2021-08-31	CQD2ER
1278	Female	20	4. 18-50 years	Negative	2021-08-31	CQD2ES
1279	Female	10	2. 6-12 years	Negative	2021-08-12	CQD2ET
1280	Male	7	2. 6-12 years	Negative	2021-08-12	CQD2EU
1281	Female	29	4. 18-50 years	Negative	2021-08-12	CQD2EV
1282	Female	21	4. 18-50 years	Negative	2021-08-12	CQD2EW
1283	Female	35	4. 18-50 years	Negative	2021-08-12	CQD2EX
1284	Female	39	4. 18-50 years	Negative	2021-08-12	CQD2EY
1285	Female	1	1. 0-5 years	Negative	2021-08-12	CQD2EZ
1286	Male	41	4. 18-50 years	Negative	2021-08-13	CQD2F0
1287	Male	20	4. 18-50 years	Negative	2021-08-13	CQD2F1
1288	Male	18	4. 18-50 years	Negative	2021-08-13	CQD2F2
1289	Male	19	4. 18-50 years	Positive	2021-08-13	CQD2F3
1290	Male	52	5. 51+ years	Negative	2021-08-13	CQD2F4
1291	Female	41	4. 18-50 years	Negative	2021-08-13	CQD2F5
1292	Female	42	4. 18-50 years	Negative	2021-08-16	CQD2F6
1293	Female	21	4. 18-50 years	Negative	2021-08-16	CQD2F7
1294	Female	39	4. 18-50 years	Positive	2021-08-16	CQD2F8
1295	Male	35	4. 18-50 years	Negative	2021-08-16	CQD2F9
1296	Female	46	4. 18-50 years	Negative	2021-08-16	CQD2FA
1297	Male	31	4. 18-50 years	Positive	2021-08-16	CQD2FB
1298	Female	33	4. 18-50 years	Positive	2021-08-16	CQD2FC
1299	Female	29	4. 18-50 years	Negative	2021-08-16	CQD2FD
1300	Female	41	4. 18-50 years	Negative	2021-08-09	CQD2FE
1301	Female	25	4. 18-50 years	Negative	2021-08-09	CQD2FF
1302	Male	30	4. 18-50 years	Negative	2021-08-09	CQD2FG
1303	Female	53	5. 51+ years	Negative	2021-08-09	CQD2FH
1304	Male	54	5. 51+ years	Negative	2021-08-09	CQD2FI
1305	Female	29	4. 18-50 years	Negative	2021-08-10	CQD2FJ
1306	Male	48	4. 18-50 years	Negative	2021-08-10	CQD2FK
1307	Male	40	4. 18-50 years	Negative	2021-08-10	CQD2FL
1308	Female	27	4. 18-50 years	Negative	2021-08-10	CQD2FM
1309	Female	18	4. 18-50 years	Negative	2021-08-10	CQD2FN
1310	Female	50	4. 18-50 years	Negative	2021-08-10	CQD2FP
1311	Female	57	5. 51+ years	Negative	2021-08-10	CQD2FQ
1312	Female	21	4. 18-50 years	Negative	2021-08-10	CQD2FR
1313	Female	35	4. 18-50 years	Positive	2021-08-10	CQD2FS
1314	Male	16	3. 13-17 years	Negative	2021-08-10	CQD2FT
1315	Male	19	4. 18-50 years	Negative	2021-08-10	CQD2FU
1316	Female	34	4. 18-50 years	Negative	2021-08-10	CQD2FV
1317	Male	32	4. 18-50 years	Positive	2021-08-10	CQD2FW
1318	Female	52	5. 51+ years	Negative	2021-08-10	CQD2FX
1319	Male	55	5. 51+ years	Negative	2021-08-10	CQD2FY
1320	Male	21	4. 18-50 years	Negative	2021-08-10	CQD2FZ
1321	Female	45	4. 18-50 years	Negative	2021-05-06	CQD2G0
1322	Female	27	4. 18-50 years	Negative	2021-05-06	CQD2G1
1323	Female	16	3. 13-17 years	Negative	2021-05-06	CQD2G2
1324	Female	25	4. 18-50 years	Negative	2021-05-06	CQD2G3
1325	Female	24	4. 18-50 years	Negative	2021-05-07	CQD2G4
1326	Female	49	4. 18-50 years	Negative	2021-05-07	CQD2G5
1327	Female	14	3. 13-17 years	Negative	2021-05-10	CQD2G6
1328	Female	21	4. 18-50 years	Negative	2021-05-10	CQD2G7
1329	Male	17	3. 13-17 years	Negative	2021-05-10	CQD2G8
1330	Female	25	4. 18-50 years	Negative	2021-05-11	CQD2G9
1331	Male	36	4. 18-50 years	Negative	2021-05-12	CQD2GA
1332	Male	20	4. 18-50 years	Negative	2021-05-12	CQD2GB
1333	Female	34	4. 18-50 years	Negative	2021-05-12	CQD2GC
1334	Female	30	4. 18-50 years	Negative	2021-05-13	CQD2GD
1335	Female	30	4. 18-50 years	Negative	2021-05-18	CQD2GE
1336	Female	30	4. 18-50 years	Negative	2021-05-18	CQD2GF
1337	Male	21	4. 18-50 years	Negative	2021-05-18	CQD2GG
1338	Male	30	4. 18-50 years	Negative	2021-05-19	CQD2GH
1339	Female	27	4. 18-50 years	Negative	2021-05-19	CQD2GI
1340	Female	33	4. 18-50 years	Negative	2021-05-19	CQD2GJ
1341	Female	11	2. 6-12 years	Negative	2021-05-19	CQD2GK
1342	Male	19	4. 18-50 years	Negative	2021-10-06	CQD2GL
1343	Male	18	4. 18-50 years	Negative	2021-10-06	CQD2GM
1344	Female	27	4. 18-50 years	Negative	2021-10-06	CQD2GN
1345	Female	59	5. 51+ years	Positive	2021-10-06	CQD2GP
1346	Male	28	4. 18-50 years	Negative	2021-10-06	CQD2GQ
1347	Female	21	4. 18-50 years	Negative	2021-10-06	CQD2GR
1348	Female	20	4. 18-50 years	Negative	2021-10-06	CQD2GS
1349	Male	13	3. 13-17 years	Negative	2021-10-07	CQD2GT
1350	Male	38	4. 18-50 years	Negative	2021-10-07	CQD2GU
1351	Female	5	1. 0-5 years	Negative	2021-10-07	CQD2GV
1352	Female	27	4. 18-50 years	Negative	2021-10-07	CQD2GW
1353	Male	23	4. 18-50 years	Negative	2021-10-07	CQD2GX
1354	Female	22	4. 18-50 years	Positive	2021-10-08	CQD2GY
1355	Female	23	4. 18-50 years	Negative	2021-10-08	CQD2GZ
1356	Female	23	4. 18-50 years	Negative	2021-10-08	CQD2H0
1357	Female	20	4. 18-50 years	Negative	2021-10-08	CQD2H1
1358	Female	7	2. 6-12 years	Negative	2021-10-08	CQD2H2
1359	Female	20	4. 18-50 years	Negative	2021-10-08	CQD2H3
1360	Female	34	4. 18-50 years	Negative	2021-10-11	CQD2H4
1361	Female	30	4. 18-50 years	Negative	2021-10-11	CQD2H5
1362	Male	8	2. 6-12 years	Negative	2021-10-11	CQD2H6
1363	Female	9	2. 6-12 years	Negative	2021-10-11	CQD2H7
1364	Female	21	4. 18-50 years	Negative	2021-10-11	CQD2H8
1365	Female	19	4. 18-50 years	Negative	2021-10-11	CQD2H9
1366	Female	19	4. 18-50 years	Negative	2021-10-11	CQD2HA
1367	Female	18	4. 18-50 years	Negative	2021-10-12	CQD2HB
1368	Female	27	4. 18-50 years	Negative	2021-10-12	CQD2HC
1369	Female	25	4. 18-50 years	Negative	2021-10-12	CQD2HD
1370	Female	18	4. 18-50 years	Positive	2021-10-12	CQD2HE
1371	Female	26	4. 18-50 years	Negative	2021-10-12	CQD2HF
1372	Female	30	4. 18-50 years	Negative	2021-10-13	CQD2HG
1373	Male	20	4. 18-50 years	Negative	2021-10-13	CQD2HH
1374	Female	7	2. 6-12 years	Negative	2021-10-13	CQD2HI
1375	Female	7	2. 6-12 years	Negative	2021-10-13	CQD2HJ
1376	Male	21	4. 18-50 years	Negative	2021-10-13	CQD2HK
1377	Female	31	4. 18-50 years	Negative	2021-10-13	CQD2HL
1378	Female	20	4. 18-50 years	Negative	2021-10-13	CQD2HM
1379	Female	38	4. 18-50 years	Negative	2021-10-13	CQD2HN
1380	Male	44	4. 18-50 years	Negative	2021-10-13	CQD2HP
1381	Female	28	4. 18-50 years	Negative	2021-10-13	CQD2HQ
1382	Male	23	4. 18-50 years	Negative	2021-10-13	CQD2HR
1383	Female	19	4. 18-50 years	Negative	2021-10-13	CQD2HS
1384	Female	7	2. 6-12 years	Negative	2021-10-13	CQD2HT
1385	Male	39	4. 18-50 years	Negative	2021-10-13	CQD2HU
1386	Male	22	4. 18-50 years	Negative	2021-10-13	CQD2HV
1387	Female	41	4. 18-50 years	Negative	2021-10-13	CQD2HW
1388	Female	22	4. 18-50 years	Positive	2021-10-14	CQD2HX
1389	Female	62	5. 51+ years	Negative	2021-10-14	CQD2HY
1390	Male	56	5. 51+ years	Negative	2021-10-14	CQD2HZ
1391	Female	37	4. 18-50 years	Negative	2021-10-14	CQD2I0
1392	Female	37	4. 18-50 years	Negative	2021-10-14	CQD2I1
1393	Female	20	4. 18-50 years	Negative	2021-10-14	CQD2I2
1394	Male	47	4. 18-50 years	Negative	2021-10-14	CQD2I3
1395	Male	17	3. 13-17 years	Positive	2021-10-14	CQD2I4
1396	Female	19	4. 18-50 years	Negative	2021-10-18	CQD2I5
1397	Female	19	4. 18-50 years	Negative	2021-10-18	CQD2I6
1398	Female	20	4. 18-50 years	Negative	2021-10-18	CQD2I7
1399	Male	38	4. 18-50 years	Negative	2021-10-18	CQD2I8
1400	Female	21	4. 18-50 years	Negative	2021-10-18	CQD2I9
1401	Female	23	4. 18-50 years	Negative	2021-10-18	CQD2IA
1402	Female	25	4. 18-50 years	Negative	2021-10-18	CQD2IB
1403	Male	31	4. 18-50 years	Negative	2021-10-18	CQD2IC
1404	Female	34	4. 18-50 years	Negative	2021-10-18	CQD2ID
1405	Female	37	4. 18-50 years	Negative	2021-10-19	CQD2IE
1406	Female	20	4. 18-50 years	Negative	2021-10-19	CQD2IF
1407	Female	18	4. 18-50 years	Negative	2021-10-19	CQD2IG
1408	Female	47	4. 18-50 years	Negative	2021-10-19	CQD2IH
1409	Male	43	4. 18-50 years	Negative	2021-10-19	CQD2II
1410	Male	30	4. 18-50 years	Negative	2021-10-19	CQD2IJ
1411	Male	45	4. 18-50 years	Negative	2021-10-19	CQD2IK
1412	Female	41	4. 18-50 years	Negative	2021-10-20	CQD2IL
1413	Female	34	4. 18-50 years	Negative	2021-10-20	CQD2IM
1414	Female	18	4. 18-50 years	Negative	2021-10-20	CQD2IN
1415	Female	60	5. 51+ years	Negative	2021-10-20	CQD2IP
1416	Female	27	4. 18-50 years	Negative	2021-10-20	CQD2IQ
1417	Female	34	4. 18-50 years	Negative	2021-10-20	CQD2IR
1418	Female	22	4. 18-50 years	Negative	2021-10-20	CQD2IS
1419	Female	21	4. 18-50 years	Negative	2021-10-20	CQD2IT
1420	Female	18	4. 18-50 years	Negative	2021-10-20	CQD2IU
1421	Female	37	4. 18-50 years	Negative	2021-10-21	CQD2IV
1422	Female	11	2. 6-12 years	Negative	2021-10-21	CQD2IW
1423	Male	3	1. 0-5 years	Negative	2021-10-21	CQD2IX
1424	Female	30	4. 18-50 years	Negative	2021-10-21	CQD2IY
1425	Male	38	4. 18-50 years	Positive	2021-10-21	CQD2IZ
1426	Male	18	4. 18-50 years	Negative	2021-10-21	CQD2J0
1427	Male	42	4. 18-50 years	Negative	2021-10-21	CQD2J1
1428	Female	33	4. 18-50 years	Negative	2021-10-21	CQD2J2
1429	Male	41	4. 18-50 years	Negative	2021-10-21	CQD2J3
1430	Male	11	2. 6-12 years	Negative	2021-10-21	CQD2J4
1431	Male	29	4. 18-50 years	Negative	2021-10-21	CQD2J5
1432	Female	37	4. 18-50 years	Negative	2021-10-21	CQD2J6
1433	Female	3	1. 0-5 years	Negative	2021-10-22	CQD2J7
1434	Male	18	4. 18-50 years	Negative	2021-10-22	CQD2J8
1435	Male	33	4. 18-50 years	Negative	2021-10-22	CQD2J9
1436	Male	38	4. 18-50 years	Negative	2021-10-22	CQD2JA
1437	Female	37	4. 18-50 years	Negative	2021-10-25	CQD2JB
1438	Male	44	4. 18-50 years	Negative	2021-10-26	CQD2JC
1439	Female	30	4. 18-50 years	Negative	2021-10-26	CQD2JD
1440	Female	28	4. 18-50 years	Negative	2021-10-26	CQD2JE
1441	Male	7	2. 6-12 years	Negative	2021-10-26	CQD2JF
1442	Female	37	4. 18-50 years	Positive	2021-10-26	CQD2JG
1443	Female	30	4. 18-50 years	Negative	2021-10-26	CQD2JH
1444	Female	44	4. 18-50 years	Negative	2021-10-26	CQD2JI
1445	Female	21	4. 18-50 years	Negative	2021-10-27	CQD2JJ
1446	Female	28	4. 18-50 years	Negative	2021-10-27	CQD2JK
1447	Male	29	4. 18-50 years	Negative	2021-10-27	CQD2JL
1448	Female	39	4. 18-50 years	Negative	2021-10-27	CQD2JM
1449	Male	24	4. 18-50 years	Negative	2021-10-27	CQD2JN
1450	Female	25	4. 18-50 years	Negative	2021-10-27	CQD2JP
1451	Female	25	4. 18-50 years	Negative	2021-10-27	CQD2JQ
1452	Female	20	4. 18-50 years	Negative	2021-10-28	CQD2JR
1453	Male	40	4. 18-50 years	Negative	2021-10-28	CQD2JS
1454	Male	18	4. 18-50 years	Negative	2021-10-29	CQD2JT
1455	Male	34	4. 18-50 years	Negative	2021-11-01	CQD2JU
1456	Male	24	4. 18-50 years	Negative	2021-11-01	CQD2JV
1457	Male	27	4. 18-50 years	Negative	2021-11-01	CQD2JW
1458	Male	29	4. 18-50 years	Negative	2021-11-01	CQD2JX
1459	Male	28	4. 18-50 years	Negative	2021-11-01	CQD2JY
1460	Male	40	4. 18-50 years	Negative	2021-11-01	CQD2JZ
1461	Female	21	4. 18-50 years	Negative	2021-11-01	CQD2K0
1462	Female	26	4. 18-50 years	Negative	2021-11-02	CQD2K1
1463	Female	35	4. 18-50 years	Negative	2021-11-03	CQD2K2
1464	Male	28	4. 18-50 years	Negative	2021-11-03	CQD2K3
1465	Female	1	1. 0-5 years	Negative	2021-11-03	CQD2K4
1466	Female	27	4. 18-50 years	Negative	2021-11-03	CQD2K5
1467	Male	33	4. 18-50 years	Negative	2021-11-03	CQD2K6
1468	Male	35	4. 18-50 years	Negative	2021-11-03	CQD2K7
1469	Female	42	4. 18-50 years	Negative	2021-11-04	CQD2K8
1470	Female	27	4. 18-50 years	Negative	2021-11-04	CQD2K9
1471	Female	49	4. 18-50 years	Negative	2021-11-04	CQD2KA
1472	Female	41	4. 18-50 years	Negative	2021-11-04	CQD2KB
1473	Female	21	4. 18-50 years	Negative	2021-11-04	CQD2KC
1474	Male	22	4. 18-50 years	Negative	2021-11-05	CQD2KD
1475	Female	22	4. 18-50 years	Negative	2021-11-05	CQD2KE
1476	Male	22	4. 18-50 years	Negative	2021-11-05	CQD2KF
1477	Female	22	4. 18-50 years	Negative	2021-11-09	CQD2KG
1478	Male	15	3. 13-17 years	Negative	2021-11-09	CQD2KH
1479	Female	24	4. 18-50 years	Negative	2021-11-10	CQD2KI
1480	Male	20	4. 18-50 years	Negative	2021-11-10	CQD2KJ
1481	Female	35	4. 18-50 years	Negative	2021-11-10	CQD2KK
1482	Female	2	1. 0-5 years	Negative	2021-11-10	CQD2KL
1483	Female	30	4. 18-50 years	Negative	2021-11-10	CQD2KM
1484	Male	33	4. 18-50 years	Negative	2021-11-11	CQD2KN
1485	Male	21	4. 18-50 years	Negative	2021-11-11	CQD2KP
1486	Male	25	4. 18-50 years	Negative	2021-11-11	CQD2KQ
1487	Female	28	4. 18-50 years	Negative	2021-11-11	CQD2KR
1488	Male	4	1. 0-5 years	Negative	2021-11-11	CQD2KS
1489	Male	20	4. 18-50 years	Negative	2021-11-12	CQD2KT
1490	Male	26	4. 18-50 years	Negative	2021-11-12	CQD2KU
1491	Male	2	1. 0-5 years	Negative	2021-11-12	CQD2KV
1492	Female	31	4. 18-50 years	Negative	2021-11-15	CQD2KW
1493	Female	43	4. 18-50 years	Negative	2021-11-15	CQD2KX
1494	Female	46	4. 18-50 years	Negative	2021-11-15	CQD2KY
1495	Female	30	4. 18-50 years	Positive	2021-11-15	CQD2KZ
1496	Female	42	4. 18-50 years	Negative	2021-11-15	CQD2L0
1497	Female	21	4. 18-50 years	Negative	2021-11-15	CQD2L1
1498	Female	26	4. 18-50 years	Negative	2021-11-15	CQD2L2
1499	Male	17	3. 13-17 years	Negative	2021-11-16	CQD2L3
1500	Female	39	4. 18-50 years	Negative	2021-11-16	CQD2L4
1501	Male	24	4. 18-50 years	Negative	2021-11-16	CQD2L5
1502	Male	20	4. 18-50 years	Negative	2021-11-16	CQD2L6
1503	Male	18	4. 18-50 years	Negative	2021-11-16	CQD2L7
1504	Female	37	4. 18-50 years	Negative	2021-11-16	CQD2L8
1505	Male	48	4. 18-50 years	Negative	2021-11-16	CQD2L9
1506	Female	25	4. 18-50 years	Negative	2021-11-16	CQD2LA
1507	Female	23	4. 18-50 years	Negative	2021-11-16	CQD2LB
1508	Male	22	4. 18-50 years	Negative	2021-11-16	CQD2LC
1509	Female	22	4. 18-50 years	Negative	2021-11-16	CQD2LD
1510	Female	65	5. 51+ years	Negative	2021-11-17	CQD2LE
1511	Male	20	4. 18-50 years	Negative	2021-11-17	CQD2LF
1512	Male	19	4. 18-50 years	Negative	2021-11-17	CQD2LG
1513	Female	41	4. 18-50 years	Negative	2021-11-17	CQD2LH
1514	Female	23	4. 18-50 years	Negative	2021-11-17	CQD2LI
1515	Female	33	4. 18-50 years	Negative	2021-11-17	CQD2LJ
1516	Female	25	4. 18-50 years	Negative	2021-11-17	CQD2LK
1517	Female	27	4. 18-50 years	Negative	2021-11-17	CQD2LL
1518	Male	21	4. 18-50 years	Negative	2021-11-17	CQD2LM
1519	Male	20	4. 18-50 years	Negative	2021-11-17	CQD2LN
1520	Male	18	4. 18-50 years	Negative	2021-11-18	CQD2LP
1521	Male	18	4. 18-50 years	Negative	2021-11-18	CQD2LQ
1522	Male	18	4. 18-50 years	Negative	2021-11-18	CQD2LR
1523	Male	32	4. 18-50 years	Negative	2021-11-18	CQD2LS
1524	Female	22	4. 18-50 years	Negative	2021-11-18	CQD2LT
1525	Female	5	1. 0-5 years	Negative	2021-11-18	CQD2LU
1526	Male	6	2. 6-12 years	Negative	2021-09-21	CQD2R7
1527	Female	44	4. 18-50 years	Positive	2021-09-21	CQD2R8
1528	Male	40	4. 18-50 years	Negative	2021-09-21	CQD2R9
1529	Female	38	4. 18-50 years	Negative	2021-09-22	CQD2RA
1530	Female	1	1. 0-5 years	Negative	2021-09-22	CQD2RC
1531	Female	56	5. 51+ years	Negative	2021-09-22	CQD2RD
1532	Female	28	4. 18-50 years	Negative	2021-09-22	CQD2RE
1533	Male	25	4. 18-50 years	Negative	2021-09-22	CQD2RF
1534	Female	21	4. 18-50 years	Negative	2021-09-22	CQD2RG
1535	Female	35	4. 18-50 years	Negative	2021-09-23	CQD2RH
1536	Male	45	4. 18-50 years	Negative	2021-09-23	CQD2RI
1537	Female	1	1. 0-5 years	Negative	2021-09-23	CQD2RJ
1538	Male	46	4. 18-50 years	Negative	2021-09-23	CQD2RK
1539	Female	43	4. 18-50 years	Negative	2021-09-23	CQD2RL
1540	Male	29	4. 18-50 years	Negative	2021-09-23	CQD2RM
1541	Male	27	4. 18-50 years	Negative	2021-09-23	CQD2RN
1542	Female	33	4. 18-50 years	Negative	2021-09-23	CQD2RP
1543	Female	22	4. 18-50 years	Negative	2021-09-24	CQD2RQ
1544	Female	2	1. 0-5 years	Negative	2021-09-24	CQD2RR
1545	Female	21	4. 18-50 years	Negative	2021-09-24	CQD2RS
1546	Male	4	1. 0-5 years	Positive	2021-09-24	CQD2RT
1547	Male	27	4. 18-50 years	Negative	2021-09-24	CQD2RU
1548	Female	22	4. 18-50 years	Negative	2021-09-24	CQD2RV
1549	Male	4	1. 0-5 years	Negative	2021-09-24	CQD2RW
1550	Male	38	4. 18-50 years	Negative	2021-09-27	CQD2RX
1551	Female	27	4. 18-50 years	Negative	2021-09-27	CQD2RY
1552	Female	43	4. 18-50 years	Negative	2021-09-27	CQD2RZ
1553	Male	35	4. 18-50 years	Negative	2021-09-27	CQD2S0
1554	Female	23	4. 18-50 years	Negative	2021-09-27	CQD2S1
1555	Female	26	4. 18-50 years	Negative	2021-09-28	CQD2S2
1556	Female	3	1. 0-5 years	Negative	2021-09-28	CQD2S3
1557	Female	20	4. 18-50 years	Negative	2021-09-28	CQD2S4
1558	Female	36	4. 18-50 years	Negative	2021-09-28	CQD2S5
1559	Male	14	3. 13-17 years	Negative	2021-09-29	CQD2S6
1560	Female	43	4. 18-50 years	Positive	2021-09-29	CQD2S7
1561	Female	21	4. 18-50 years	Negative	2021-09-29	CQD2S8
1562	Female	20	4. 18-50 years	Negative	2021-09-29	CQD2S9
1563	Female	21	4. 18-50 years	Negative	2021-09-29	CQD2SA
1564	Female	21	4. 18-50 years	Negative	2021-09-29	CQD2SB
1565	Male	48	4. 18-50 years	Negative	2021-09-30	CQD2SC
1566	Male	13	3. 13-17 years	Negative	2021-09-30	CQD2SD
1567	Male	13	3. 13-17 years	Negative	2021-09-30	CQD2SE
1568	Male	18	4. 18-50 years	Negative	2021-09-30	CQD2SF
1569	Female	51	5. 51+ years	Negative	2021-09-30	CQD2SG
1570	Male	22	4. 18-50 years	Negative	2021-09-30	CQD2SH
1571	Female	51	5. 51+ years	Negative	2021-09-30	CQD2SI
1572	Male	33	4. 18-50 years	Negative	2021-09-30	CQD2SJ
1573	Male	41	4. 18-50 years	Negative	2021-10-01	CQD2SK
1574	Female	61	5. 51+ years	Negative	2021-10-01	CQD2SL
1575	Male	33	4. 18-50 years	Negative	2021-10-04	CQD2SM
1576	Male	22	4. 18-50 years	Negative	2021-10-04	CQD2SN
1577	Male	24	4. 18-50 years	Negative	2021-10-04	CQD2SP
1578	Male	3	1. 0-5 years	Negative	2021-10-04	CQD2SQ
1579	Female	14	3. 13-17 years	Negative	2021-10-04	CQD2SR
1580	Female	33	4. 18-50 years	Negative	2021-10-04	CQD2SS
1581	Male	23	4. 18-50 years	Negative	2021-10-04	CQD2ST
1582	Male	33	4. 18-50 years	Negative	2021-10-05	CQD2SU
1583	Male	28	4. 18-50 years	Negative	2021-10-05	CQD2SV
1584	Male	24	4. 18-50 years	Negative	2021-10-05	CQD2SW
1585	Male	24	4. 18-50 years	Negative	2021-10-05	CQD2SX
1586	Female	36	4. 18-50 years	Negative	2021-10-05	CQD2SY
1587	Male	24	4. 18-50 years	Negative	2021-10-05	CQD2SZ
1588	Male	67	5. 51+ years	Negative	2021-09-02	CQD2X7
1589	Male	48	4. 18-50 years	Negative	2021-09-02	CQD2X8
1590	Male	58	5. 51+ years	Positive	2021-09-02	CQD2X9
1591	Male	46	4. 18-50 years	Negative	2021-09-02	CQD2XA
1592	Male	25	4. 18-50 years	Positive	2021-09-02	CQD2XB
1593	Female	33	4. 18-50 years	Positive	2021-09-02	CQD2XC
1594	Male	41	4. 18-50 years	Negative	2021-09-07	CQD2XD
1595	Male	54	5. 51+ years	Negative	2021-09-07	CQD2XE
1596	Male	19	4. 18-50 years	Negative	2021-09-07	CQD2XF
1597	Female	35	4. 18-50 years	Negative	2021-09-07	CQD2XG
1598	Male	28	4. 18-50 years	Negative	2021-09-08	CQD2XH
1599	Female	21	4. 18-50 years	Negative	2021-09-08	CQD2XI
1600	Female	28	4. 18-50 years	Negative	2021-09-08	CQD2XJ
1601	Male	21	4. 18-50 years	Positive	2021-09-08	CQD2XK
1602	Male	27	4. 18-50 years	Negative	2021-09-08	CQD2XL
1603	Male	35	4. 18-50 years	Negative	2021-09-08	CQD2XM
1604	Female	28	4. 18-50 years	Negative	2021-09-08	CQD2XN
1605	Female	35	4. 18-50 years	Negative	2021-09-08	CQD2XP
1606	Female	38	4. 18-50 years	Negative	2021-09-08	CQD2XQ
1607	Female	19	4. 18-50 years	Negative	2021-09-08	CQD2XR
1608	Female	25	4. 18-50 years	Negative	2021-09-08	CQD2XS
1609	Female	35	4. 18-50 years	Positive	2021-09-08	CQD2XT
1610	Female	30	4. 18-50 years	Negative	2021-09-09	CQD2XU
1611	Female	21	4. 18-50 years	Negative	2021-09-09	CQD2XV
1612	Female	20	4. 18-50 years	Negative	2021-09-09	CQD2XW
1613	Female	27	4. 18-50 years	Negative	2021-09-09	CQD2XX
1614	Female	27	4. 18-50 years	Negative	2021-09-09	CQD2XY
1615	Male	43	4. 18-50 years	Negative	2021-09-09	CQD2XZ
1616	Female	37	4. 18-50 years	Negative	2021-09-09	CQD2Y0
1617	Male	28	4. 18-50 years	Negative	2021-09-09	CQD2Y1
1618	Female	50	4. 18-50 years	Negative	2021-09-09	CQD2Y2
1619	Female	38	4. 18-50 years	Negative	2021-09-10	CQD2Y3
1620	Female	28	4. 18-50 years	Negative	2021-09-10	CQD2Y4
1621	Male	21	4. 18-50 years	Negative	2021-09-10	CQD2Y5
1622	Female	24	4. 18-50 years	Negative	2021-09-10	CQD2Y6
1623	Female	24	4. 18-50 years	Negative	2021-09-10	CQD2Y7
1624	Male	21	4. 18-50 years	Negative	2021-09-10	CQD2Y8
1625	Female	25	4. 18-50 years	Negative	2021-09-13	CQD2Y9
1626	Female	22	4. 18-50 years	Negative	2021-09-13	CQD2YA
1627	Female	24	4. 18-50 years	Negative	2021-09-13	CQD2YB
1628	Female	19	4. 18-50 years	Negative	2021-09-13	CQD2YC
1629	Female	28	4. 18-50 years	Negative	2021-09-13	CQD2YD
1630	Female	29	4. 18-50 years	Positive	2021-09-13	CQD2YE
1631	Female	19	4. 18-50 years	Negative	2021-09-13	CQD2YF
1632	Female	18	4. 18-50 years	Negative	2021-09-13	CQD2YG
1633	Female	21	4. 18-50 years	Negative	2021-09-13	CQD2YH
1634	Female	20	4. 18-50 years	Negative	2021-09-13	CQD2YI
1635	Female	19	4. 18-50 years	Negative	2021-09-13	CQD2YJ
1636	Male	43	4. 18-50 years	Negative	2021-09-13	CQD2YK
1637	Male	37	4. 18-50 years	Negative	2021-09-13	CQD2YL
1638	Female	27	4. 18-50 years	Negative	2021-09-13	CQD2YM
1639	Female	25	4. 18-50 years	Negative	2021-09-13	CQD2YN
1640	Female	19	4. 18-50 years	Negative	2021-09-13	CQD2YP
1641	Female	25	4. 18-50 years	Negative	2021-09-14	CQD2YQ
1642	Female	31	4. 18-50 years	Negative	2021-09-14	CQD2YR
1643	Female	35	4. 18-50 years	Negative	2021-09-14	CQD2YS
1644	Female	47	4. 18-50 years	Negative	2021-09-14	CQD2YT
1645	Female	20	4. 18-50 years	Negative	2021-09-14	CQD2YU
1646	Female	18	4. 18-50 years	Negative	2021-09-14	CQD2YV
1647	Female	19	4. 18-50 years	Negative	2021-09-14	CQD2YW
1648	Male	84	5. 51+ years	Negative	2021-09-14	CQD2YX
1649	Male	35	4. 18-50 years	Negative	2021-09-15	CQD2YY
1650	Male	22	4. 18-50 years	Negative	2021-09-15	CQD2YZ
1651	Male	1	1. 0-5 years	Negative	2021-09-15	CQD2Z0
1652	Female	20	4. 18-50 years	Negative	2021-09-15	CQD2Z1
1653	Female	19	4. 18-50 years	Negative	2021-09-15	CQD2Z2
1654	Female	26	4. 18-50 years	Negative	2021-09-15	CQD2Z3
1655	Female	25	4. 18-50 years	Negative	2021-09-15	CQD2Z4
1656	Male	27	4. 18-50 years	Negative	2021-09-15	CQD2Z5
1657	Female	17	3. 13-17 years	Negative	2021-09-16	CQD2Z6
1658	Male	32	4. 18-50 years	Negative	2021-09-16	CQD2Z7
1659	Male	6	2. 6-12 years	Negative	2021-09-16	CQD2Z8
1660	Female	29	4. 18-50 years	Negative	2021-09-16	CQD2Z9
1661	Female	33	4. 18-50 years	Positive	2021-09-16	CQD2ZA
1662	Male	26	4. 18-50 years	Negative	2021-09-16	CQD2ZB
1663	Female	19	4. 18-50 years	Negative	2021-09-16	CQD2ZC
1664	Female	21	4. 18-50 years	Negative	2021-09-16	CQD2ZD
1665	Female	19	4. 18-50 years	Negative	2021-09-16	CQD2ZE
1666	Female	18	4. 18-50 years	Negative	2021-09-16	CQD2ZF
1667	Female	22	4. 18-50 years	Negative	2021-09-17	CQD2ZG
1668	Female	39	4. 18-50 years	Negative	2021-09-17	CQD2ZH
1669	Female	6	2. 6-12 years	Negative	2021-09-17	CQD2ZI
1670	Female	6	2. 6-12 years	Negative	2021-09-17	CQD2ZJ
1671	Female	22	4. 18-50 years	Negative	2021-09-17	CQD2ZK
1672	Female	31	4. 18-50 years	Negative	2021-09-20	CQD2ZL
1673	Female	20	4. 18-50 years	Negative	2021-09-20	CQD2ZM
1674	Female	22	4. 18-50 years	Negative	2021-09-20	CQD2ZN
1675	Female	28	4. 18-50 years	Negative	2021-09-20	CQD2ZP
1676	Female	26	4. 18-50 years	Negative	2021-09-20	CQD2ZQ
1677	Female	24	4. 18-50 years	Negative	2021-09-20	CQD2ZR
1678	Female	38	4. 18-50 years	Negative	2021-09-20	CQD2ZS
1679	Female	51	5. 51+ years	Negative	2021-09-20	CQD2ZT
1680	Female	43	4. 18-50 years	Negative	2021-09-20	CQD2ZU
1681	Female	45	4. 18-50 years	Negative	2021-09-20	CQD2ZV
1682	Female	24	4. 18-50 years	Negative	2021-09-20	CQD2ZW
1683	Female	24	4. 18-50 years	Negative	2021-09-20	CQD2ZX
1684	Female	24	4. 18-50 years	Negative	2021-09-20	CQD2ZY
1685	Female	21	4. 18-50 years	Negative	2021-09-20	CQD2ZZ
1686	Male	17	3. 13-17 years	Negative	2021-09-20	CQD300
1687	Male	20	4. 18-50 years	Negative	2021-09-20	CQD301
1688	Female	21	4. 18-50 years	Negative	2021-09-21	CQD302
1689	Female	38	4. 18-50 years	Negative	2021-09-21	CQD303
1690	Female	25	4. 18-50 years	Positive	2021-09-21	CQD304
1691	Female	60	5. 51+ years	Negative	2021-09-21	CQD305
1692	Female	55	5. 51+ years	Negative	2021-09-21	CQD306
1693	Female	48	4. 18-50 years	Negative	2021-11-22	CQD307
1694	Male	23	4. 18-50 years	Negative	2021-11-22	CQD308
1695	Male	24	4. 18-50 years	Negative	2021-11-22	CQD309
1696	Female	24	4. 18-50 years	Negative	2021-11-22	CQD30A
1697	Female	29	4. 18-50 years	Negative	2021-11-22	CQD30B
1698	Female	19	4. 18-50 years	Negative	2021-11-22	CQD30C
1699	Female	21	4. 18-50 years	Negative	2021-11-22	CQD30D
1700	Female	30	4. 18-50 years	Negative	2021-11-22	CQD30E
1701	Female	28	4. 18-50 years	Negative	2021-11-22	CQD30F
1702	Male	20	4. 18-50 years	Negative	2021-11-22	CQD30G
1703	Female	19	4. 18-50 years	Negative	2021-11-22	CQD30H
1704	Female	26	4. 18-50 years	Negative	2021-11-22	CQD30I
1705	Female	23	4. 18-50 years	Positive	2021-12-28	CQD31E
1706	Male	39	4. 18-50 years	Positive	2021-12-29	CQD31F
1707	Female	27	4. 18-50 years	Negative	2021-12-29	CQD31G
1708	Male	25	4. 18-50 years	Negative	2021-12-29	CQD31H
1709	Female	32	4. 18-50 years	Positive	2021-12-29	CQD31I
1710	Female	26	4. 18-50 years	Negative	2021-12-29	CQD31J
1711	Female	15	3. 13-17 years	Negative	2021-12-29	CQD31K
1712	Male	26	4. 18-50 years	Negative	2021-12-29	CQD31L
1713	Male	30	4. 18-50 years	Negative	2021-12-29	CQD31M
1714	Female	32	4. 18-50 years	Positive	2021-12-29	CQD31N
1715	Female	33	4. 18-50 years	Positive	2021-12-29	CQD31P
1716	Female	38	4. 18-50 years	Negative	2021-12-29	CQD31Q
1717	Male	29	4. 18-50 years	Negative	2021-12-29	CQD31R
1718	Female	33	4. 18-50 years	Negative	2021-12-29	CQD31S
1719	Female	31	4. 18-50 years	Positive	2021-12-30	CQD31T
1720	Male	31	4. 18-50 years	Positive	2021-12-30	CQD31U
1721	Male	25	4. 18-50 years	Positive	2021-12-30	CQD31V
1722	Male	35	4. 18-50 years	Positive	2021-12-30	CQD31W
1723	Female	38	4. 18-50 years	Positive	2021-12-30	CQD31X
1724	Male	14	3. 13-17 years	Negative	2021-12-30	CQD31Y
1725	Male	18	4. 18-50 years	Positive	2021-12-30	CQD31Z
1726	Female	11	2. 6-12 years	Negative	2021-11-23	CQD36C
1727	Female	2	1. 0-5 years	Negative	2021-11-23	CQD36D
1728	Male	7	2. 6-12 years	Negative	2021-11-23	CQD36E
1729	Female	34	4. 18-50 years	Negative	2021-11-23	CQD36F
1730	Female	61	5. 51+ years	Negative	2021-11-23	CQD36G
1731	Female	24	4. 18-50 years	Negative	2021-11-23	CQD36H
1732	Female	2	1. 0-5 years	Negative	2021-11-23	CQD36I
1733	Female	20	4. 18-50 years	Negative	2021-11-24	CQD36J
1734	Female	19	4. 18-50 years	Negative	2021-11-24	CQD36K
1735	Male	21	4. 18-50 years	Negative	2021-11-24	CQD36L
1736	Male	18	4. 18-50 years	Negative	2021-11-24	CQD36M
1737	Male	26	4. 18-50 years	Negative	2021-11-24	CQD36N
1738	Female	26	4. 18-50 years	Negative	2021-11-24	CQD36P
1739	Female	9	2. 6-12 years	Negative	2021-11-24	CQD36Q
1740	Female	24	4. 18-50 years	Negative	2021-11-24	CQD36R
1741	Male	27	4. 18-50 years	Negative	2021-11-24	CQD36S
1742	Female	44	4. 18-50 years	Negative	2022-01-04	CQD36T
1743	Female	51	5. 51+ years	Positive	2022-01-04	CQD36U
1744	Female	38	4. 18-50 years	Negative	2022-01-04	CQD36V
1745	Female	27	4. 18-50 years	Negative	2022-01-04	CQD36W
1746	Female	21	4. 18-50 years	Positive	2022-01-04	CQD36X
1747	Female	26	4. 18-50 years	Negative	2022-01-04	CQD36Y
1748	Male	41	4. 18-50 years	Negative	2022-01-04	CQD36Z
1749	Female	26	4. 18-50 years	Negative	2022-01-04	CQD370
1750	Male	55	5. 51+ years	Positive	2022-01-04	CQD371
1751	Female	30	4. 18-50 years	Negative	2022-01-04	CQD372
1752	Male	32	4. 18-50 years	Negative	2022-01-05	CQD373
1753	Female	36	4. 18-50 years	Negative	2022-01-05	CQD374
1754	Male	28	4. 18-50 years	Positive	2022-01-05	CQD375
1755	Male	42	4. 18-50 years	Positive	2022-01-05	CQD376
1756	Male	32	4. 18-50 years	Negative	2022-01-05	CQD377
1757	Male	45	4. 18-50 years	Negative	2022-01-05	CQD378
1758	Male	24	4. 18-50 years	Negative	2022-01-05	CQD379
1759	Male	24	4. 18-50 years	Negative	2022-01-05	CQD37A
1760	Male	28	4. 18-50 years	Negative	2022-01-05	CQD37B
1761	Male	30	4. 18-50 years	Negative	2022-01-05	CQD37C
1762	Male	26	4. 18-50 years	Negative	2022-01-06	CQD37D
1763	Male	35	4. 18-50 years	Positive	2021-12-24	CQD37E
1764	Male	20	4. 18-50 years	Positive	2021-12-24	CQD37G
1765	Female	27	4. 18-50 years	Negative	2021-12-27	CQD37H
1766	Female	21	4. 18-50 years	Negative	2021-12-27	CQD37I
1767	Female	22	4. 18-50 years	Negative	2021-12-27	CQD37J
1768	Female	28	4. 18-50 years	Positive	2021-12-27	CQD37K
1769	Female	23	4. 18-50 years	Negative	2021-12-27	CQD37L
1770	Male	25	4. 18-50 years	Positive	2021-12-27	CQD37M
1771	Female	41	4. 18-50 years	Positive	2021-12-27	CQD37N
1772	Male	29	4. 18-50 years	Negative	2021-12-27	CQD37P
1773	Male	27	4. 18-50 years	Positive	2021-12-27	CQD37Q
1774	Male	45	4. 18-50 years	Negative	2021-12-28	CQD37R
1775	Female	24	4. 18-50 years	Negative	2021-12-28	CQD37S
1776	Female	22	4. 18-50 years	Positive	2021-12-28	CQD37T
1777	Male	44	4. 18-50 years	Positive	2021-12-28	CQD37U
1778	Female	22	4. 18-50 years	Negative	2021-12-28	CQD37V
1779	Male	43	4. 18-50 years	Positive	2021-12-28	CQD37W
1780	Female	28	4. 18-50 years	Positive	2021-12-28	CQD37X
1781	Female	21	4. 18-50 years	Negative	2021-12-28	CQD37Y
1782	Male	31	4. 18-50 years	Positive	2021-12-28	CQD37Z
1783	Male	39	4. 18-50 years	Negative	2021-12-09	CQD381
1784	Male	26	4. 18-50 years	Negative	2021-12-09	CQD382
1785	Male	25	4. 18-50 years	Negative	2021-12-09	CQD383
1786	Male	34	4. 18-50 years	Negative	2021-12-09	CQD384
1787	Female	26	4. 18-50 years	Negative	2021-12-10	CQD385
1788	Male	20	4. 18-50 years	Negative	2021-12-13	CQD386
1789	Female	48	4. 18-50 years	Negative	2021-12-13	CQD387
1790	Female	25	4. 18-50 years	Positive	2021-12-13	CQD388
1791	Female	19	4. 18-50 years	Negative	2021-12-13	CQD389
1792	Female	29	4. 18-50 years	Negative	2021-12-13	CQD38A
1793	Male	36	4. 18-50 years	Positive	2021-12-13	CQD38B
1794	Female	38	4. 18-50 years	Negative	2021-12-10	CQD38D
1795	Female	27	4. 18-50 years	Negative	2021-12-13	CQD38E
1796	Female	20	4. 18-50 years	Negative	2021-12-13	CQD38F
1797	Male	39	4. 18-50 years	Negative	2021-12-14	CQD38G
1798	Male	31	4. 18-50 years	Negative	2021-12-14	CQD38H
1799	Male	25	4. 18-50 years	Negative	2021-12-14	CQD38I
1800	Male	43	4. 18-50 years	Negative	2021-12-14	CQD38J
1801	Female	41	4. 18-50 years	Negative	2021-12-14	CQD38K
1802	Male	36	4. 18-50 years	Negative	2021-11-25	CQD38T
1803	Female	27	4. 18-50 years	Negative	2021-11-25	CQD38U
1804	Female	21	4. 18-50 years	Negative	2021-11-25	CQD38V
1805	Male	21	4. 18-50 years	Negative	2021-11-25	CQD38W
1806	Male	21	4. 18-50 years	Negative	2021-11-26	CQD38X
1807	Male	21	4. 18-50 years	Negative	2021-11-26	CQD38Y
1808	Male	10	2. 6-12 years	Negative	2021-11-26	CQD38Z
1809	Male	7	2. 6-12 years	Negative	2021-11-26	CQD390
1810	Male	41	4. 18-50 years	Negative	2021-11-29	CQD391
1811	Female	30	4. 18-50 years	Negative	2021-11-29	CQD392
1812	Female	19	4. 18-50 years	Negative	2021-11-29	CQD393
1813	Female	19	4. 18-50 years	Negative	2021-11-29	CQD394
1814	Female	12	2. 6-12 years	Negative	2021-11-29	CQD395
1815	Male	26	4. 18-50 years	Positive	2021-12-16	CQD397
1816	Male	24	4. 18-50 years	Negative	2021-12-16	CQD398
1817	Male	36	4. 18-50 years	Negative	2021-12-16	CQD399
1818	Male	27	4. 18-50 years	Positive	2021-12-17	CQD39A
1819	Male	33	4. 18-50 years	Positive	2021-12-17	CQD39B
1820	Male	37	4. 18-50 years	Negative	2021-12-17	CQD39C
1821	Male	38	4. 18-50 years	Positive	2021-12-20	CQD39D
1822	Male	25	4. 18-50 years	Negative	2021-12-20	CQD39E
1823	Female	33	4. 18-50 years	Positive	2021-12-20	CQD39F
1824	Male	28	4. 18-50 years	Positive	2021-12-20	CQD39G
1825	Male	27	4. 18-50 years	Negative	2021-12-20	CQD39H
1826	Male	36	4. 18-50 years	Negative	2021-12-20	CQD39I
1827	Male	22	4. 18-50 years	Positive	2021-12-20	CQD39J
1828	Female	45	4. 18-50 years	Negative	2021-12-20	CQD39K
1829	Female	40	4. 18-50 years	Negative	2021-12-20	CQD39L
1830	Female	37	4. 18-50 years	Positive	2021-12-20	CQD39M
1831	Male	18	4. 18-50 years	Negative	2021-12-20	CQD39N
1832	Male	18	4. 18-50 years	Negative	2021-12-20	CQD39P
1833	Female	23	4. 18-50 years	Positive	2021-12-20	CQD39Q
1834	Male	11	2. 6-12 years	Positive	2021-12-21	CQD39R
1835	Male	11	2. 6-12 years	Positive	2021-12-21	CQD39S
1836	Female	64	5. 51+ years	Positive	2021-12-21	CQD39T
1837	Female	25	4. 18-50 years	Positive	2021-12-21	CQD39U
1838	Male	38	4. 18-50 years	Positive	2021-12-21	CQD39V
1839	Female	35	4. 18-50 years	Positive	2021-12-21	CQD39W
1840	Male	29	4. 18-50 years	Negative	2021-12-21	CQD39X
1841	Male	35	4. 18-50 years	Positive	2021-12-21	CQD39Y
1842	Male	20	4. 18-50 years	Negative	2021-12-21	CQD39Z
1843	Male	22	4. 18-50 years	Positive	2021-12-21	CQD3A0
1844	Female	40	4. 18-50 years	Positive	2021-12-22	CQD3A1
1845	Male	12	2. 6-12 years	Positive	2021-12-22	CQD3A2
1846	Female	15	3. 13-17 years	Positive	2021-12-22	CQD3A3
1847	Male	24	4. 18-50 years	Positive	2021-12-22	CQD3A4
1848	Male	25	4. 18-50 years	Negative	2021-12-22	CQD3A5
1849	Female	34	4. 18-50 years	Positive	2021-12-22	CQD3A7
1850	Female	16	3. 13-17 years	Negative	2021-12-22	CQD3A8
1851	Female	25	4. 18-50 years	Positive	2021-12-22	CQD3A9
1852	Male	44	4. 18-50 years	Positive	2021-12-23	CQD3AA
1853	Male	31	4. 18-50 years	Positive	2021-12-24	CQD3AB
1854	Male	43	4. 18-50 years	Positive	2021-12-24	CQD3AC
1855	Male	35	4. 18-50 years	Negative	2021-12-24	CQD3AD
1856	Female	20	4. 18-50 years	Positive	2021-11-29	CQD3AE
1857	Female	6	2. 6-12 years	Negative	2021-11-29	CQD3AF
1858	Male	18	4. 18-50 years	Negative	2021-11-29	CQD3AG
1859	Male	23	4. 18-50 years	Negative	2021-11-30	CQD3AH
1860	Male	19	4. 18-50 years	Negative	2021-11-30	CQD3AI
1861	Male	44	4. 18-50 years	Negative	2021-11-30	CQD3AJ
1862	Male	18	4. 18-50 years	Negative	2021-11-30	CQD3AK
1863	Female	41	4. 18-50 years	Negative	2021-11-30	CQD3AL
1864	Male	19	4. 18-50 years	Negative	2021-11-30	CQD3AM
1865	Female	19	4. 18-50 years	Negative	2021-12-01	CQD3AP
1866	Male	7	2. 6-12 years	Negative	2021-12-01	CQD3AQ
1867	Female	24	4. 18-50 years	Negative	2021-12-01	CQD3AR
1868	Male	40	4. 18-50 years	Negative	2021-12-02	CQD3AS
1869	Female	2	1. 0-5 years	Negative	2021-12-02	CQD3AT
1870	Male	25	4. 18-50 years	Positive	2021-12-02	CQD3AU
1871	Male	24	4. 18-50 years	Negative	2021-12-02	CQD3AV
1872	Female	29	4. 18-50 years	Negative	2021-12-03	CQD3AW
1873	Male	48	4. 18-50 years	Negative	2021-12-03	CQD3AX
1874	Male	33	4. 18-50 years	Negative	2021-12-06	CQD3AY
1875	Male	24	4. 18-50 years	Negative	2021-12-06	CQD3AZ
1876	Male	44	4. 18-50 years	Negative	2021-12-06	CQD3B0
1877	Male	24	4. 18-50 years	Negative	2021-12-06	CQD3B1
1878	Female	34	4. 18-50 years	Negative	2021-12-06	CQD3B2
1879	Female	37	4. 18-50 years	Negative	2021-12-06	CQD3B3
1880	Male	54	5. 51+ years	Negative	2021-12-07	CQD3B4
1881	Female	19	4. 18-50 years	Positive	2021-12-07	CQD3B5
1882	Male	26	4. 18-50 years	Negative	2021-12-07	CQD3B6
1883	Male	20	4. 18-50 years	Negative	2021-12-07	CQD3B7
1884	Female	34	4. 18-50 years	Negative	2021-12-08	CQD3B8
1885	Female	35	4. 18-50 years	Positive	2021-12-08	CQD3B9
1886	Female	14	3. 13-17 years	Negative	2021-12-08	CQD3BA
1887	Male	12	2. 6-12 years	Positive	2021-12-08	CQD3BB
1888	Male	35	4. 18-50 years	Negative	2021-12-08	CQD3BC
1889	Female	40	4. 18-50 years	Negative	2021-12-08	CQD3BF
1890	Female	48	4. 18-50 years	Positive	2021-12-08	CQD3BG
1891	Male	31	4. 18-50 years	Negative	2021-12-09	CQD3BH
1892	Male	22	4. 18-50 years	Negative	2021-12-09	CQD3BI
1893	Male	67	5. 51+ years	Negative	2021-12-09	CQD3BJ
1894	Male	45	4. 18-50 years	Negative	2021-12-09	CQD3BK
1895	Male	29	4. 18-50 years	Negative	2021-12-14	CQD3BL
1896	Female	22	4. 18-50 years	Negative	2021-12-14	CQD3BM
1897	Female	21	4. 18-50 years	Negative	2021-12-14	CQD3BN
1898	Male	22	4. 18-50 years	Negative	2021-12-14	CQD3BP
1899	Male	33	4. 18-50 years	Negative	2021-12-14	CQD3BQ
1900	Male	26	4. 18-50 years	Negative	2021-12-14	CQD3BR
1901	Female	47	4. 18-50 years	Negative	2021-12-14	CQD3BS
1902	Female	52	5. 51+ years	Negative	2021-12-15	CQD3BT
1903	Female	33	4. 18-50 years	Negative	2021-12-15	CQD3BU
1904	Male	43	4. 18-50 years	Negative	2021-12-15	CQD3BV
1905	Male	45	4. 18-50 years	Negative	2021-12-15	CQD3BW
1906	Male	19	4. 18-50 years	Positive	2021-12-15	CQD3BX
1907	Male	27	4. 18-50 years	Negative	2021-12-15	CQD3BY
1908	Male	38	4. 18-50 years	Negative	2021-12-15	CQD3BZ
1909	Male	22	4. 18-50 years	Positive	2021-12-16	CQD3C0
1910	Female	25	4. 18-50 years	Positive	2021-12-16	CQD3C1
1911	Male	25	4. 18-50 years	Positive	2021-12-16	CQD3C2
1912	Female	44	4. 18-50 years	Negative	2021-12-16	CQD3C3
1913	Male	25	4. 18-50 years	Positive	2021-12-16	CQD3C4
1914	Female	43	4. 18-50 years	Positive	2021-12-16	CQD3C5
1915	Male	19	4. 18-50 years	Positive	2021-12-16	CQD3C6
1916	Female	32	4. 18-50 years	Negative	2022-01-06	CQD3C7
1917	Male	23	4. 18-50 years	Positive	2022-01-07	CQD3C8
1918	Male	22	4. 18-50 years	Negative	2022-01-07	CQD3C9
1919	Female	38	4. 18-50 years	Negative	2022-01-07	CQD3CA
1920	Male	31	4. 18-50 years	Negative	2022-01-07	CQD3CB
1921	Female	29	4. 18-50 years	Negative	2022-01-07	CQD3CC
1922	Female	24	4. 18-50 years	Positive	2022-01-07	CQD3CD
1923	Female	39	4. 18-50 years	Negative	2022-01-07	CQD3CE
1924	Male	32	4. 18-50 years	Negative	2022-01-10	CQD3CF
1925	Male	20	4. 18-50 years	Negative	2022-01-10	CQD3CG
1926	Male	43	4. 18-50 years	Negative	2022-01-10	CQD3CH
1927	Male	48	4. 18-50 years	Positive	2022-01-10	CQD3CI
1928	Male	11	2. 6-12 years	Positive	2022-01-10	CQD3CJ
1929	Male	25	4. 18-50 years	Positive	2022-01-10	CQD3CK
1930	Male	28	4. 18-50 years	Negative	2022-01-11	CQD3CL
1931	Male	44	4. 18-50 years	Negative	2022-01-11	CQD3CM
1932	Male	38	4. 18-50 years	Positive	2022-01-11	CQD3CN
1933	Male	36	4. 18-50 years	Negative	2022-01-11	CQD3CP
1934	Male	22	4. 18-50 years	Negative	2022-01-11	CQD3CQ
1935	Male	28	4. 18-50 years	Negative	2022-01-11	CQD3CR
1936	Male	24	4. 18-50 years	Negative	2022-01-11	CQD3CS
1937	Male	7	2. 6-12 years	Negative	2022-01-11	CQD3CT
1938	Male	27	4. 18-50 years	Negative	2022-01-11	CQD3CU
1939	Male	27	4. 18-50 years	Negative	2022-01-11	CQD3CV
1940	Male	28	4. 18-50 years	Positive	2022-01-12	CQD3CW
1941	Male	24	4. 18-50 years	Negative	2022-01-12	CQD3CX
1942	Female	44	4. 18-50 years	Negative	2022-01-12	CQD3CY
1943	Male	23	4. 18-50 years	Negative	2022-01-12	CQD3CZ
1944	Male	8	2. 6-12 years	Negative	2022-01-13	CQD3D1
1945	Female	36	4. 18-50 years	Negative	2022-01-13	CQD3D2
1946	Female	22	4. 18-50 years	Negative	2022-01-13	CQD3D3
1947	Female	23	4. 18-50 years	Negative	2022-01-13	CQD3D4
1948	Male	43	4. 18-50 years	Negative	2022-01-13	CQD3D5
1949	Male	43	4. 18-50 years	Negative	2022-01-13	CQD3D6
1950	Male	36	4. 18-50 years	Negative	2022-01-14	CQD3D7
1951	Male	37	4. 18-50 years	Negative	2022-01-18	CQD3D8
1952	Female	28	4. 18-50 years	Negative	2022-01-18	CQD3D9
1953	Male	28	4. 18-50 years	Negative	2022-01-18	CQD3DA
1954	Female	27	4. 18-50 years	Negative	2022-01-18	CQD3DB
1955	Female	26	4. 18-50 years	Positive	2022-01-18	CQD3DC
1956	Female	55	5. 51+ years	Negative	2022-01-18	CQD3DD
1957	Female	33	4. 18-50 years	Negative	2022-01-18	CQD3DE
1958	Male	28	4. 18-50 years	Positive	2022-01-18	CQD3DF
1959	Male	28	4. 18-50 years	Negative	2022-01-18	CQD3DG
1960	Female	36	4. 18-50 years	Negative	2022-01-19	CQD3DI
1961	Male	27	4. 18-50 years	Negative	2022-01-19	CQD3DJ
1962	Female	21	4. 18-50 years	Negative	2022-01-19	CQD3DK
1963	Male	22	4. 18-50 years	Negative	2022-01-19	CQD3DL
1964	Male	28	4. 18-50 years	Negative	2022-01-19	CQD3DM
1965	Female	41	4. 18-50 years	Negative	2022-01-19	CQD3DN
1966	Female	19	4. 18-50 years	Negative	2022-01-19	CQD3DP
1967	Female	20	4. 18-50 years	Negative	2022-01-19	CQD3DQ
1968	Male	33	4. 18-50 years	Negative	2022-01-19	CQD3DR
1969	Male	22	4. 18-50 years	Negative	2022-01-19	CQD3DS
1970	Male	24	4. 18-50 years	Negative	2022-01-20	CQD3DT
1971	Female	55	5. 51+ years	Negative	2022-01-20	CQD3DU
1972	Female	38	4. 18-50 years	Negative	2022-01-20	CQD3DV
1973	Female	20	4. 18-50 years	Negative	2022-01-20	CQD3DW
1974	Female	25	4. 18-50 years	Negative	2022-01-20	CQD3DX
1975	Male	24	4. 18-50 years	Negative	2022-01-20	CQD3DY
1976	Male	29	4. 18-50 years	Negative	2022-01-20	CQD3DZ
1977	Female	25	4. 18-50 years	Negative	2022-01-20	CQD3E0
1978	Female	38	4. 18-50 years	Negative	2022-01-20	CQD3E1
1979	Male	31	4. 18-50 years	Negative	2022-01-21	CQD3E2
1980	Male	57	5. 51+ years	Negative	2022-01-21	CQD3E3
1981	Male	34	4. 18-50 years	Negative	2022-01-21	CQD3E4
1982	Female	35	4. 18-50 years	Negative	2022-01-21	CQD3E5
1983	Female	25	4. 18-50 years	Positive	2022-01-21	CQD3E6
1984	Male	24	4. 18-50 years	Negative	2022-01-21	CQD3E7
1985	Female	27	4. 18-50 years	Negative	2022-01-21	CQD3E8
1986	Female	39	4. 18-50 years	Negative	2022-01-21	CQD3E9
1987	Male	22	4. 18-50 years	Positive	2022-01-21	CQD3EA
1988	Female	22	4. 18-50 years	Negative	2022-01-21	CQD3EB
1989	Male	21	4. 18-50 years	Positive	2022-01-21	CQD3EC
1990	Female	30	4. 18-50 years	Negative	2022-01-21	CQD3ED
1991	Female	25	4. 18-50 years	Negative	2022-01-21	CQD3EE
1992	Male	53	5. 51+ years	Negative	2022-01-24	CQD3EF
1993	Male	44	4. 18-50 years	Positive	2022-01-27	CQD3EG
1994	Male	10	2. 6-12 years	Negative	2022-01-27	CQD3EH
1995	Male	9	2. 6-12 years	Negative	2022-01-27	CQD3EI
1996	Male	24	4. 18-50 years	Negative	2022-01-27	CQD3EJ
1997	Male	22	4. 18-50 years	Negative	2022-01-27	CQD3EK
1998	Female	23	4. 18-50 years	Negative	2022-01-27	CQD3EL
1999	Female	31	4. 18-50 years	Positive	2022-01-27	CQD3EM
[truncated: 3,177 more rows]
