# Supplementary material for: Different clinical features in Malawian outpatients presenting with COVID-19 prior to and during Omicron variant dominance: A prospective observational study
Source: PLOS Glob Public Health. 2023 Mar 8;3(3):e0001575. doi: 10.1371/journal.pgph.0001575 (PMC10022204; doi:10.1371/journal.pgph.0001575)
Supplement: S2 Data — The dataset contains the underlying data for Fig 1. (CSV) [file pgph.0001575.s006.csv]

	lineage	lineage_voc	dte	sid	age
1	B.1	B.1	2020-12-17	CQD148	21
2	B.1.351	Beta	2020-12-30	CQD151	27
3	B.1.351	Beta	2021-01-04	CQD157	30
4	B.1.351	Beta	2021-01-06	CQD15K	45
5	B.1	B.1	2020-12-21	CQD1I4	18
6	B.1.351	Beta	2021-01-06	CQD1IP	19
7	B.1.351	Beta	2021-01-07	CQD1IU	27
8	B.1.351	Beta	2021-01-07	CQD1IW	24
9	B.1.351	Beta	2021-01-08	CQD1J2	19
10	B.1.351	Beta	2021-01-08	CQD1J7	39
11	B.1.351	Beta	2021-01-11	CQD1JF	35
12	B.1.351	Beta	2021-01-11	CQD1JH	15
13	B.1.351	Beta	2021-01-11	CQD1JI	15
14	B.1.351	Beta	2021-01-11	CQD1JJ	18
15	B.1.351	Beta	2021-01-12	CQD1JR	32
16	B.1.351	Beta	2021-01-12	CQD1JS	58
17	B.1.351	Beta	2021-01-12	CQD1JX	38
18	B.1.351	Beta	2021-01-12	CQD1JY	60
19	B.1.351	Beta	2021-01-12	CQD1K2	14
20	B.1.351	Beta	2021-01-13	CQD1K7	20
21	B.1.351	Beta	2021-01-13	CQD1KC	15
22	B.1.351	Beta	2021-01-19	CQD1L5	43
23	B.1.351	Beta	2021-01-19	CQD1L9	31
24	B.1.351	Beta	2021-01-21	CQD1LK	31
25	B.1.351	Beta	2021-01-21	CQD1LL	17
26	B.1.351	Beta	2021-01-21	CQD1LN	16
27	B.1.351	Beta	2021-01-21	CQD1LS	14
28	B.1.351	Beta	2021-01-21	CQD1LT	16
29	B.1.351	Beta	2021-01-22	CQD1M2	47
30	B.1.351	Beta	2021-01-22	CQD1M3	41
31	B.1.351	Beta	2021-01-25	CQD1M8	38
32	B.1.351	Beta	2021-01-25	CQD1MD	45
33	B.1.351	Beta	2021-01-26	CQD1ML	44
34	B.1.351	Beta	2021-01-26	CQD1MP	44
35	B.1.351	Beta	2021-01-29	CQD1MY	10
36	B.1.351	Beta	2021-02-01	CQD1N6	45
37	B.1.351	Beta	2021-02-01	CQD1N9	73
38	B.1.351	Beta	2021-02-03	CQD1NS	35
39	B.1.351	Beta	2021-02-03	CQD1NU	47
40	B.1.351	Beta	2021-02-03	CQD1NW	35
41	B.1.351	Beta	2021-02-03	CQD1NX	77
42	B.1.351	Beta	2021-02-05	CQD1P5	21
43	B.1.351	Beta	2021-02-08	CQD1P8	44
44	B.1.351	Beta	2021-02-08	CQD1P9	54
45	B.1.351	Beta	2021-02-08	CQD1PB	64
46	B.1.351	Beta	2021-02-08	CQD1PD	35
47	B.1.351	Beta	2021-03-01	CQD1QR	23
48	B.1.617.2	Delta	2021-06-09	CQD1XD	27
49	B.1.617.2	Delta	2021-06-14	CQD1XT	41
50	AY.106	Delta	2021-06-15	CQD1Y8	39
51	AY.122	Delta	2021-06-17	CQD1YR	13
52	AY.75.1	Delta	2021-06-21	CQD1Z0	27
53	B.1.617.2	Delta	2021-06-21	CQD1Z7	22
54	B.1.617.2	Delta	2021-06-21	CQD1ZA	20
55	B.1.617.2	Delta	2021-06-23	CQD1ZV	22
56	AY.75.1	Delta	2021-06-23	CQD201	52
57	B.1.617.2	Delta	2021-06-24	CQD208	20
58	B.1.617.2	Delta	2021-06-24	CQD20B	36
59	B.1.617.2	Delta	2021-06-24	CQD20E	17
60	B.1.617.2	Delta	2021-06-25	CQD20H	24
61	B.1.617.2	Delta	2021-06-28	CQD20V	26
62	B.1.617.2	Delta	2021-06-28	CQD20W	32
63	AY.75.1	Delta	2021-06-30	CQD218	46
64	B.1.617.2	Delta	2021-06-30	CQD21F	18
65	B.1.617.2	Delta	2021-06-30	CQD21U	22
66	AY.75.1	Delta	2021-07-01	CQD221	36
67	B.1.617.2	Delta	2021-07-01	CQD225	34
68	B.1.617.2	Delta	2021-07-01	CQD228	23
69	B.1.617.2	Delta	2021-07-02	CQD22I	64
70	AY.75.1	Delta	2021-07-02	CQD22J	42
71	B.1.617.2	Delta	2021-07-05	CQD22R	29
72	B.1.617.2	Delta	2021-07-05	CQD22S	20
73	B.1.617.2	Delta	2021-07-05	CQD22U	41
74	B.1.617.2	Delta	2021-07-05	CQD22X	48
75	B.1.617.2	Delta	2021-07-05	CQD22Y	46
76	B.1.617.2	Delta	2021-07-07	CQD232	27
77	AY.116	Delta	2021-07-07	CQD235	18
78	AY.75.1	Delta	2021-07-07	CQD238	24
79	AY.75.1	Delta	2021-07-07	CQD239	25
80	B.1.617.2	Delta	2021-07-08	CQD23E	74
81	AY.116	Delta	2021-07-09	CQD23J	15
82	AY.116	Delta	2021-07-09	CQD23K	18
83	B.1.617.2	Delta	2021-07-09	CQD23M	30
84	B.1.617.2	Delta	2021-07-09	CQD23N	32
85	AY.116	Delta	2021-07-12	CQD241	20
86	B.1.617.2	Delta	2021-07-12	CQD249	25
87	AY.75.1	Delta	2021-07-12	CQD24C	21
88	B.1.617.2	Delta	2021-07-14	CQD24W	37
89	B.1.617.2	Delta	2021-07-14	CQD251	39
90	AY.122	Delta	2021-07-14	CQD252	31
91	AY.75	Delta	2021-07-15	CQD255	23
92	AY.75	Delta	2021-07-15	CQD257	32
93	AY.75	Delta	2021-07-16	CQD25I	32
94	AY.116	Delta	2021-07-16	CQD25K	19
95	AY.6	Delta	2021-07-19	CQD25N	50
96	B.1.617.2	Delta	2021-07-19	CQD25Q	17
97	B.1.617.2	Delta	2021-07-19	CQD25S	44
98	AY.6	Delta	2021-07-23	CQD25X	36
99	B.1.617.2	Delta	2021-07-23	CQD262	17
100	B.1.617.2	Delta	2021-07-19	CQD26E	26
101	B.1.617.2	Delta	2021-07-20	CQD26G	23
102	B.1.617.2	Delta	2021-07-20	CQD26K	21
103	B.1.617.2	Delta	2021-07-20	CQD26M	30
104	B.1.617.2	Delta	2021-07-21	CQD26P	27
105	B.1.617.2	Delta	2021-07-22	CQD26Y	64
106	B.1.617.2	Delta	2021-07-22	CQD26Z	34
107	B.1.617.2	Delta	2021-07-27	CQD270	23
108	B.1.617.2	Delta	2021-07-27	CQD271	16
109	AY.75	Delta	2021-07-27	CQD272	15
110	B.1.617.2	Delta	2021-07-27	CQD273	19
111	AY.6	Delta	2021-08-02	CQD28A	33
112	B.1.617.2	Delta	2021-08-03	CQD28G	35
113	B.1.617.2	Delta	2021-08-03	CQD28H	39
114	B.1.617.2	Delta	2021-08-04	CQD28T	45
115	AY.75.1	Delta	2021-08-04	CQD28U	38
116	B.1.617.2	Delta	2021-08-04	CQD28W	41
117	AY.75	Delta	2021-08-04	CQD290	22
118	AY.75	Delta	2021-08-05	CQD297	29
119	AY.75.1	Delta	2021-08-05	CQD299	27
120	AY.75.1	Delta	2021-08-05	CQD29C	39
121	B.1.617.2	Delta	2021-08-11	CQD29R	32
122	B.1.617.2	Delta	2021-08-16	CQD2A0	32
123	AY.67	Delta	2021-08-16	CQD2A1	42
124	B.1.617.2	Delta	2021-08-18	CQD2AJ	33
125	B.1.617.2	Delta	2021-08-19	CQD2BN	49
126	AY.6	Delta	2021-08-19	CQD2BP	45
127	B.1.617.2	Delta	2021-08-23	CQD2BZ	45
128	AY.6	Delta	2021-08-25	CQD2CY	6
129	B.1.617.2	Delta	2021-08-26	CQD2DA	34
130	B.1.617.2	Delta	2021-08-16	CQD2FC	33
131	AY.75	Delta	2021-08-10	CQD2FW	32
132	BA.1	Omicron-BA.1	2021-12-28	CQD31E	23
133	BA.2	Omicron-BA.2	2021-12-29	CQD31F	39
134	BA.1	Omicron-BA.1	2021-12-29	CQD31I	32
135	BA.1	Omicron-BA.1	2021-12-30	CQD31V	25
136	BA.2	Omicron-BA.2	2022-01-04	CQD36U	51
137	BA.1	Omicron-BA.1	2022-01-04	CQD371	55
138	BA.1	Omicron-BA.1	2022-01-05	CQD376	42
139	BA.1	Omicron-BA.1	2021-12-28	CQD37Z	31
140	BA.1	Omicron-BA.1	2021-12-13	CQD388	25
141	BA.1	Omicron-BA.1	2021-12-13	CQD38B	36
142	BA.1	Omicron-BA.1	2021-12-16	CQD397	26
143	BA.1	Omicron-BA.1	2021-12-17	CQD39A	27
144	BA.1	Omicron-BA.1	2021-12-20	CQD39D	38
145	BA.1	Omicron-BA.1	2021-12-20	CQD39G	28
146	BA.1	Omicron-BA.1	2021-12-20	CQD39J	22
147	BA.1	Omicron-BA.1	2021-12-20	CQD39M	37
148	BA.1	Omicron-BA.1	2021-12-20	CQD39Q	23
149	BA.1	Omicron-BA.1	2021-12-21	CQD39R	11
150	BA.1	Omicron-BA.1	2021-12-21	CQD39S	11
151	BA.1	Omicron-BA.1	2021-12-21	CQD39V	38
152	BA.1	Omicron-BA.1	2021-12-21	CQD39W	35
153	BA.1	Omicron-BA.1	2021-12-21	CQD3A0	22
154	BA.1	Omicron-BA.1	2021-12-22	CQD3A3	15
155	BA.1	Omicron-BA.1	2021-12-22	CQD3A9	25
156	BA.1	Omicron-BA.1	2021-12-23	CQD3AA	44
157	BA.1	Omicron-BA.1	2021-12-24	CQD3AB	31
158	BA.1	Omicron-BA.1	2021-12-24	CQD3AC	43
159	BA.1	Omicron-BA.1	2021-12-07	CQD3B5	19
160	BA.1	Omicron-BA.1	2021-12-08	CQD3B9	35
161	BA.1	Omicron-BA.1	2021-12-15	CQD3BX	19
162	BA.1	Omicron-BA.1	2021-12-16	CQD3C1	25
163	BA.1	Omicron-BA.1	2021-12-16	CQD3C4	25
164	BA.1	Omicron-BA.1	2021-12-16	CQD3C5	43
165	BA.1	Omicron-BA.1	2021-12-16	CQD3C6	19
166	BA.1	Omicron-BA.1	2022-01-11	CQD3CN	38
167	BA.1	Omicron-BA.1	2022-01-12	CQD3CW	28
168	B.1.351	Beta	2020-12-23	CQE1IW	21
169	B.1.351	Beta	2020-12-29	CQE1IZ	27
170	B.1.351	Beta	2020-12-29	CQE1J1	30
171	B.1.351	Beta	2020-12-29	CQE1J9	36
172	B.1.351	Beta	2020-12-29	CQE1JA	24
173	B.1.351	Beta	2021-01-04	CQE1JG	27
174	B.1.351	Beta	2021-01-04	CQE1JI	18
175	B.1.351	Beta	2021-01-04	CQE1JT	21
176	B.1.351	Beta	2021-01-06	CQE1K0	46
177	B.1.351	Beta	2021-01-06	CQE1K1	24
178	B.1.351	Beta	2021-01-06	CQE1K4	38
179	B.1.351	Beta	2021-01-06	CQE1K6	33
180	B.1.351	Beta	2021-01-06	CQE1K9	20
181	B.1.351	Beta	2021-01-06	CQE1KF	24
182	B.1.351	Beta	2021-01-07	CQE1KM	42
183	B.1.351	Beta	2021-01-07	CQE1KN	35
184	B.1	B.1	2021-01-07	CQE1KT	29
185	B.1.351	Beta	2021-01-07	CQE1L8	50
186	B.1.351	Beta	2021-01-08	CQE1LR	73
187	B.1.351	Beta	2021-01-11	CQE1M0	48
188	B.1.351	Beta	2021-01-11	CQE1M4	43
189	B.1.351	Beta	2021-01-11	CQE1M5	58
190	B.1.351	Beta	2021-01-11	CQE1M8	40
191	B.1.351	Beta	2021-01-12	CQE1MM	26
192	B.1.351	Beta	2021-01-12	CQE1MT	41
193	B.1.351	Beta	2021-01-12	CQE1MV	20
194	B.1	B.1	2021-01-12	CQE1MW	29
195	B.1.351	Beta	2021-01-12	CQE1MY	22
196	B.1.351	Beta	2021-01-14	CQE1NK	6
197	B.1.351	Beta	2021-01-14	CQE1NL	7
198	B.1.351	Beta	2021-01-22	CQE1Q2	39
199	B.1.351	Beta	2021-01-26	CQE1QL	31
200	B.1.351	Beta	2021-01-27	CQE1R1	30
201	B.1.351	Beta	2021-01-27	CQE1R3	39
202	B.1.351	Beta	2021-02-02	CQE1S4	21
203	B.1.351	Beta	2021-02-03	CQE1SJ	49
204	B.1.351	Beta	2021-02-03	CQE1SK	45
205	B.1.351	Beta	2021-02-04	CQE1ST	39
206	B.1.351	Beta	2021-02-05	CQE1SU	30
207	B.1.351	Beta	2021-02-05	CQE1SX	35
208	B.1.351	Beta	2021-02-05	CQE1T2	48
209	B.1.351	Beta	2021-02-05	CQE1T3	68
210	B.1.351	Beta	2021-02-19	CQE1UM	27
211	B.1.351	Beta	2021-02-23	CQE1UW	36
212	AY.75	Delta	2021-07-13	CQE1V6	38
213	AY.75	Delta	2021-07-13	CQE1VD	52
214	B.1.617.2	Delta	2021-07-13	CQE1VE	31
215	B.1.617.2	Delta	2021-07-13	CQE1VG	24
216	B.1.617.2	Delta	2021-07-14	CQE1VH	35
217	B.1.617.2	Delta	2021-07-14	CQE1VI	27
218	AY.75	Delta	2021-07-14	CQE1VS	44
219	B.1.617.2	Delta	2021-07-14	CQE1VU	22
220	B.1.617.2	Delta	2021-07-15	CQE1VZ	27
221	B.1.617.2	Delta	2021-07-15	CQE1W1	35
222	B.1.617.2	Delta	2021-07-15	CQE1W6	20
223	B.1.617.2	Delta	2021-07-15	CQE1W7	61
224	B.1.617.2	Delta	2021-07-15	CQE1WC	27
225	AY.75	Delta	2021-07-15	CQE1WE	24
226	B.1.617.2	Delta	2021-07-15	CQE1WH	50
227	B.1.617.2	Delta	2021-07-16	CQE1WP	37
228	AY.75.1	Delta	2021-06-23	CQE1Y0	65
229	B.1.617.2	Delta	2021-06-28	CQE1YS	40
230	B.1.617.2	Delta	2021-06-28	CQE1Z2	27
231	AY.75.1	Delta	2021-06-28	CQE1ZE	37
232	B.1.617.2	Delta	2021-06-29	CQE1ZH	46
233	AY.116	Delta	2021-06-29	CQE1ZT	47
234	B.1.617.2	Delta	2021-06-30	CQE1ZY	25
235	AY.75.1	Delta	2021-06-30	CQE205	25
236	B.1.617.2	Delta	2021-07-01	CQE20B	59
237	B.1.617.2	Delta	2021-07-01	CQE20C	41
238	B.1.617.2	Delta	2021-07-01	CQE20F	24
239	B.1.617.2	Delta	2021-07-01	CQE20L	29
240	AY.75.1	Delta	2021-07-01	CQE20R	34
241	B.1.617.2	Delta	2021-07-02	CQE20W	39
242	AY.116	Delta	2021-07-02	CQE20Z	24
243	B.1.617.2	Delta	2021-07-02	CQE211	37
244	B.1.617.2	Delta	2021-07-02	CQE212	13
245	B.1.617.2	Delta	2021-07-05	CQE216	44
246	AY.6	Delta	2021-07-05	CQE21A	23
247	B.1.617.2	Delta	2021-07-05	CQE21I	36
248	B.1.617.2	Delta	2021-07-05	CQE21J	38
249	B.1.617.2	Delta	2021-07-07	CQE222	57
250	B.1.617.2	Delta	2021-07-08	CQE228	27
251	AY.75.1	Delta	2021-07-08	CQE22C	58
252	AY.45	Delta	2021-07-09	CQE22K	27
253	B.1.617.2	Delta	2021-07-09	CQE22M	22
254	AY.75.1	Delta	2021-07-09	CQE22N	43
255	B.1.617.2	Delta	2021-07-09	CQE22R	21
256	B.1.617.2	Delta	2021-07-09	CQE22T	20
257	AY.116	Delta	2021-07-09	CQE22W	55
258	B.1.617.2	Delta	2021-07-12	CQE237	53
259	B.1.617.2	Delta	2021-07-12	CQE23D	39
260	B.1.617.2	Delta	2021-07-12	CQE23F	30
261	AY.75	Delta	2021-07-12	CQE23G	30
262	B.1.617.2	Delta	2021-07-13	CQE23L	42
263	B.1.617.2	Delta	2021-05-26	CQE260	23
264	B.1.617.2	Delta	2021-06-17	CQE26R	42
265	B.1.617.2	Delta	2021-06-01	CQE279	27
266	B.1.617.2	Delta	2021-06-11	CQE28I	40
267	B.1.617.2	Delta	2021-06-14	CQE28S	25
268	B.1.617.2	Delta	2021-06-17	CQE28V	8
269	B.1.617.2	Delta	2021-06-21	CQE294	18
270	AY.75.1	Delta	2021-06-22	CQE29H	20
271	B.1.617.2	Delta	2021-06-22	CQE29M	26
272	B.1.617.2	Delta	2021-06-22	CQE29W	46
273	B.1.617.2	Delta	2021-06-23	CQE29Y	58
274	B.1.351	Beta	2021-04-07	CQE2ED	38
275	BA.1	Omicron-BA.1	2021-12-06	CQE2J0	35
276	BA.1	Omicron-BA.1	2021-12-13	CQE2K5	43
277	BA.1	Omicron-BA.1	2021-12-14	CQE2K8	3
278	BA.1	Omicron-BA.1	2021-12-14	CQE2K9	27
279	BA.1	Omicron-BA.1	2021-12-14	CQE2KA	56
280	BA.1	Omicron-BA.1	2021-12-15	CQE2KI	31
281	BA.1	Omicron-BA.1	2021-12-16	CQE2KQ	22
282	BA.1	Omicron-BA.1	2021-12-16	CQE2KV	39
283	BA.1	Omicron-BA.1	2021-12-17	CQE2KX	25
284	BA.1	Omicron-BA.1	2021-12-17	CQE2KY	23
285	BA.1	Omicron-BA.1	2021-12-20	CQE2L2	40
286	BA.1	Omicron-BA.1	2021-12-20	CQE2L5	9
287	BA.1	Omicron-BA.1	2021-12-20	CQE2L6	33
288	BA.1	Omicron-BA.1	2021-12-20	CQE2L7	29
289	BA.1	Omicron-BA.1	2021-12-20	CQE2L8	42
290	BA.1	Omicron-BA.1	2021-12-20	CQE2L9	40
291	BA.1	Omicron-BA.1	2021-12-20	CQE2LB	30
292	BA.1	Omicron-BA.1	2021-12-20	CQE2LC	25
293	BA.1	Omicron-BA.1	2021-12-21	CQE2LD	29
294	BA.1	Omicron-BA.1	2021-12-21	CQE2LF	39
295	BA.1	Omicron-BA.1	2021-12-21	CQE2LG	41
296	BA.1	Omicron-BA.1	2021-12-21	CQE2LH	36
297	BA.1	Omicron-BA.1	2021-12-21	CQE2LK	25
298	BA.1	Omicron-BA.1	2021-12-21	CQE2LL	23
299	BA.1	Omicron-BA.1	2021-12-21	CQE2LM	30
300	BA.1	Omicron-BA.1	2021-12-21	CQE2LN	31
301	BA.1	Omicron-BA.1	2021-12-21	CQE2LQ	21
302	BA.1	Omicron-BA.1	2021-12-22	CQE2LR	26
303	BA.1	Omicron-BA.1	2021-12-22	CQE2LT	17
304	BA.1	Omicron-BA.1	2021-12-22	CQE2LX	32
305	BA.1	Omicron-BA.1	2021-12-22	CQE2LY	41
306	B.1.617.2	Delta	2021-08-31	CQE2M6	32
307	AY.6	Delta	2021-10-26	CQE2YD	19
308	B.1.617.2	Delta	2021-08-03	CQE30W	43
309	B.1.617.2	Delta	2021-08-05	CQE31B	37
310	AY.6	Delta	2021-08-09	CQE32Q	29
311	AY.75.1	Delta	2021-08-09	CQE32S	39
312	B.1.617.2	Delta	2021-08-09	CQE32T	23
313	B.1.617.2	Delta	2021-08-19	CQE357	68
314	AY.67	Delta	2021-08-20	CQE35I	39
315	AY.6	Delta	2021-08-24	CQE362	45
316	B.1.617.2	Delta	2021-09-02	CQE38E	49
317	AY.75.1	Delta	2021-09-06	CQE38Y	35
318	B.1.617.2	Delta	2021-07-20	CQE39T	37
319	B.1.617.2	Delta	2021-07-20	CQE39U	46
320	B.1.617.2	Delta	2021-07-21	CQE39Z	34
321	AY.75	Delta	2021-07-22	CQE3AL	31
322	B.1.617.2	Delta	2021-07-22	CQE3AT	62
323	B.1.617.2	Delta	2021-07-23	CQE3B3	34
324	B.1.617.2	Delta	2021-07-23	CQE3B4	28
325	B.1.617.2	Delta	2021-07-23	CQE3B5	33
326	B.1.617.2	Delta	2021-07-23	CQE3B8	20
327	B.1.617.2	Delta	2021-07-26	CQE3BF	37
328	B.1.617.2	Delta	2021-07-26	CQE3BK	40
329	AY.6	Delta	2021-07-26	CQE3BM	20
330	B.1.617.2	Delta	2021-07-27	CQE3BZ	56
331	B.1.617.2	Delta	2021-07-28	CQE3C5	24
332	B.1.617.2	Delta	2021-07-29	CQE3C6	24
333	AY.45	Delta	2021-07-29	CQE3C8	21
334	AY.122	Delta	2021-07-29	CQE3CE	52
335	AY.122	Delta	2021-07-29	CQE3CF	39
336	B.1.617.2	Delta	2021-07-30	CQE3CL	19
337	B.1.617.2	Delta	2021-07-30	CQE3CN	6
338	B.1.617.2	Delta	2021-07-30	CQE3CW	25
339	AY.75	Delta	2021-08-02	CQE3D1	75
340	B.1.617.2	Delta	2021-08-02	CQE3D7	31
341	AY.43	Delta	2021-07-19	CQE3DJ	22
342	AY.9.2	Delta	2021-07-19	CQE3DN	79
343	AY.75	Delta	2021-07-19	CQE3DT	22
344	AY.102.1	Delta	2021-07-19	CQE3DY	27
345	B.1.617.2	Delta	2021-07-20	CQE3E3	47
346	B.1.617.2	Delta	2021-07-20	CQE3E6	33
347	AY.9.2	Delta	2021-07-20	CQE3E9	45
348	B.1.617.2	Delta	2021-07-19	CQE3EQ	28
349	B.1.617.2	Delta	2021-07-19	CQE3EW	26
350	B.1.617.2	Delta	2021-07-19	CQE3EY	25
351	AY.116	Delta	2021-08-02	CQE3F7	30
352	AY.75	Delta	2021-08-02	CQE3FF	50
353	B.1.617.2	Delta	2021-08-02	CQE3FG	25
354	B.1.617.2	Delta	2021-08-03	CQE3FH	35
355	BA.1	Omicron-BA.1	2021-12-22	CQE3FT	26
356	BA.1	Omicron-BA.1	2021-12-22	CQE3FV	31
357	BA.1	Omicron-BA.1	2021-12-22	CQE3FW	21
358	BA.1	Omicron-BA.1	2021-12-24	CQE3FY	51
359	BA.1	Omicron-BA.1	2021-12-24	CQE3G0	30
360	BA.1	Omicron-BA.1	2021-12-24	CQE3G1	39
361	BA.1	Omicron-BA.1	2021-12-24	CQE3G3	29
362	BA.1	Omicron-BA.1	2021-12-24	CQE3G9	38
363	BA.1	Omicron-BA.1	2021-12-27	CQE3GD	23
364	BA.1	Omicron-BA.1	2021-12-27	CQE3GH	1
365	BA.1	Omicron-BA.1	2021-12-27	CQE3GI	38
366	BA.1	Omicron-BA.1	2021-12-27	CQE3GK	47
367	BA.1	Omicron-BA.1	2021-12-27	CQE3GL	31
368	BA.1	Omicron-BA.1	2021-12-28	CQE3GN	48
369	BA.1	Omicron-BA.1	2021-12-28	CQE3GQ	35
370	BA.1	Omicron-BA.1	2021-12-28	CQE3GV	31
371	BA.1	Omicron-BA.1	2021-12-28	CQE3GW	31
372	BA.1	Omicron-BA.1	2021-12-29	CQE3H0	0
373	BA.1	Omicron-BA.1	2021-12-29	CQE3H3	60
374	BA.1	Omicron-BA.1	2021-12-29	CQE3H6	52
375	BA.1	Omicron-BA.1	2021-12-30	CQE3H9	51
376	BA.1	Omicron-BA.1	2021-12-30	CQE3HD	70
377	BA.1	Omicron-BA.1	2022-01-04	CQE3HG	25
378	BA.1	Omicron-BA.1	2022-01-04	CQE3HI	32
379	BA.2	Omicron-BA.2	2022-01-04	CQE3HJ	28
380	BA.2	Omicron-BA.2	2022-01-04	CQE3HN	25
381	BA.1	Omicron-BA.1	2022-01-04	CQE3HQ	32
382	BA.1	Omicron-BA.1	2022-01-04	CQE3HR	26
383	BA.1	Omicron-BA.1	2022-01-05	CQE3HU	57
384	BA.1	Omicron-BA.1	2022-01-05	CQE3HW	43
385	BA.1	Omicron-BA.1	2022-01-06	CQE3I1	50
386	BA.2	Omicron-BA.2	2022-01-06	CQE3I4	22
387	BA.1	Omicron-BA.1	2022-01-06	CQE3I8	32
388	BA.1	Omicron-BA.1	2022-01-06	CQE3I9	48
389	BA.1	Omicron-BA.1	2022-01-06	CQE3IA	29
390	BA.1	Omicron-BA.1	2022-01-07	CQE3IG	40
391	BA.2	Omicron-BA.2	2022-01-11	CQE3IX	32
392	BA.1	Omicron-BA.1	2022-01-11	CQE3IY	43
393	BA.1	Omicron-BA.1	2022-01-11	CQE3J4	36
394	BA.1	Omicron-BA.1	2022-01-12	CQE3JE	36
395	BA.1	Omicron-BA.1	2022-01-12	CQE3JF	37
396	BA.2	Omicron-BA.2	2022-01-12	CQE3JJ	19
397	BA.1	Omicron-BA.1	2022-01-13	CQE3JR	28
398	BA.1	Omicron-BA.1	2022-01-18	CQE3K4	36
399	BA.1	Omicron-BA.1	2022-01-18	CQE3K6	40
400	BA.2	Omicron-BA.2	2022-01-19	CQE3KD	42
401	BA.2	Omicron-BA.2	2022-01-31	CQE3LM	26
