# Supplementary material for: Different clinical features in Malawian outpatients presenting with COVID-19 prior to and during Omicron variant dominance: A prospective observational study
Source: PLOS Glob Public Health. 2023 Mar 8;3(3):e0001575. doi: 10.1371/journal.pgph.0001575 (PMC10022204; doi:10.1371/journal.pgph.0001575)
Supplement: S3 Data — The dataset contains the underlying data for Tables 2–5 and Fig 2. (CSV) [file pgph.0001575.s007.csv]

	sid	pid	result	dte	ste_lctn	covsusp	gen	dodb	dobm	doby	prgnt	hivtest	hivt_mon	hivt_y	hivres	art	hypt	diab	asthma	oucond	oumedcond	fvr	cgh	sputum	hmptysis	shrt_brth	lss_tst	lss_smell	ari_susp	sore_thrt	runy_nse	whzng	chst_pn	mscle_ache	jnt_pain	ftgue	inablty_wlk	lwer_chst_wll	hdache	cons_conf	seizre	abdmnl_pain	vmt_naus	diarrhoea	cnjnctvts	skn_rsh	skn_ulcr	lymphdnpthy	Other symptom
1	CQD280	CS100309	Negative	2021-08-09	Ndirande	NA	Female	24	Jun	1992	No	Yes	May	2021	Negative	No	No	No	No	No	NA	No	Yes	No	No	No	No	No	Yes	Yes	No	No	No	No	No	No	No	No	No	No	No	No	No	No	No	No	No	No	NA
2	CQD281	CS100317	Negative	2021-08-09	Ndirande	NA	Female	2	Jul	1997	No	Yes	Jul	2020	Negative	No	No	No	No	No	NA	No	Yes	No	No	No	No	No	Yes	No	Yes	No	No	No	No	No	No	No	No	No	No	No	No	No	No	No	No	No	NA
3	CQD282	CS100325	Negative	2021-08-09	Ndirande	NA	Female	5	Mar	1998	No	Yes	Apr	2019	Negative	No	No	No	No	No	NA	No	Yes	No	No	No	No	No	No	Yes	Yes	No	No	No	No	No	No	No	No	No	No	No	No	No	No	No	No	No	NA
4	CQD283	CS100333	Positive	2021-08-09	Ndirande	NA	Female	99	Unk	9999	No	Yes	Feb	2021	Negative	No	No	No	No	No	NA	No	Yes	No	No	No	No	No	No	No	Yes	No	No	No	No	No	No	No	No	No	No	No	No	No	No	No	No	No	NA
5	CQD284	CS100341	Positive	2021-08-09	Ndirande	NA	Female	22	Sep	1979	No	Yes	Unk	2008	Positive	Yes	No	No	No	No	NA	No	Yes	No	No	No	No	No	No	No	Yes	No	No	No	No	No	No	No	No	No	No	No	No	No	No	No	No	No	NA
6	CQD285	CS100366	Negative	2021-08-09	Ndirande	NA	Female	1	Sep	2014	No	No	NA	NA	No	No	No	No	No	No	NA	No	Yes	No	No	No	No	No	No	No	No	No	No	No	No	No	No	No	No	No	No	No	No	No	No	No	No	No	NA
7	CQD286	CS100358	Negative	2021-08-09	Ndirande	NA	Female	8	Jan	2001	No	Yes	Unk	2018	Negative	No	No	No	No	No	NA	No	Yes	No	No	No	No	No	No	No	Yes	No	No	No	No	No	No	No	No	No	No	No	No	No	No	No	No	No	NA
8	CQD28K	CS100200	Negative	2021-08-05	Ndirande	NA	Female	11	Oct	1979	No	Yes	Jun	2021	Negative	No	No	No	No	No	NA	No	No	No	NA	No	No	No	No	No	No	No	No	No	Yes	No	No	No	Yes	No	No	No	No	No	No	No	No	No	NA
9	CQD28L	CS100234	Positive	2021-08-05	Ndirande	NA	Female	14	Apr	1982	No	Yes	Unk	2019	Negative	No	No	No	No	No	NA	No	Yes	Yes	No	No	No	No	No	No	Yes	No	No	No	No	No	No	No	No	No	No	No	No	No	No	No	No	No	NA
10	CQD28M	CS100242	Positive	2021-08-05	Ndirande	NA	Female	15	Jul	2000	No	Yes	Unk	1999	Negative	No	No	No	No	No	NA	No	Yes	No	No	No	No	No	No	No	No	No	No	No	No	No	No	No	No	No	No	No	No	No	No	No	No	No	NA
11	CQD28N	CS100267	Negative	2021-08-06	Ndirande	NA	Male	10	Dec	1999	NA	Yes	May	2020	Negative	No	Yes	Yes	Yes	No	NA	No	Yes	No	No	No	No	No	Yes	No	No	No	No	No	No	No	No	No	No	No	No	No	No	No	No	No	No	No	NA
12	CQD28P	CS100259	Positive	2021-08-06	Ndirande	NA	Female	7	Aug	2020	No	Yes	Jul	2021	Negative	No	No	No	No	No	NA	No	No	No	NA	No	No	No	No	No	No	No	No	No	No	No	No	No	Yes	No	No	No	No	No	No	No	No	No	NA
13	CQD28Q	CS100275	Negative	2021-08-06	Ndirande	NA	Female	13	Mar	1968	No	Yes	Unk	2020	Negative	No	Yes	No	No	No	NA	No	Yes	Yes	No	No	No	No	No	No	No	No	No	No	No	No	No	No	Yes	No	No	No	No	No	No	No	No	No	NA
14	CQD28R	CS100283	Negative	2021-08-06	Ndirande	NA	Male	21	May	1995	NA	Yes	Jul	2021	Negative	No	No	No	No	No	NA	No	Yes	No	No	No	No	No	No	No	Yes	No	Yes	No	No	No	No	No	No	No	No	No	No	No	No	No	No	No	NA
15	CQD28S	CS100291	Negative	2021-08-09	Ndirande	NA	Male	1	Dec	1960	NA	Yes	Unk	2020	Negative	No	No	No	No	No	NA	No	No	No	NA	No	No	No	No	No	No	No	No	Yes	Yes	No	No	No	No	No	No	No	No	No	No	No	No	No	NA
16	CQD28T	CS100010	Positive	2021-08-04	Ndirande	NA	Male	5	Mar	1976	NA	Yes	Jun	2019	Negative	No	No	No	No	No	NA	Yes	Yes	Yes	No	No	No	No	No	No	Yes	No	Yes	No	No	Yes	No	No	Yes	No	No	No	No	No	No	No	No	No	NA
17	CQD28U	CS100028	Positive	2021-08-04	Ndirande	NA	Male	30	Jun	1983	NA	Yes	Jul	2021	Negative	No	No	No	Yes	No	NA	No	No	No	NA	No	No	No	No	No	Yes	No	Yes	No	No	Yes	No	No	Yes	No	No	Yes	No	No	No	No	No	No	NA
18	CQD28V	CS100036	Negative	2021-08-04	Ndirande	NA	Male	1	Jan	2000	NA	Yes	Unk	2020	Negative	No	No	No	No	No	NA	No	No	No	NA	No	No	No	No	No	No	No	No	Yes	Yes	Yes	No	No	No	No	No	No	No	No	No	No	No	No	NA
19	CQD28W	CS100044	Positive	2021-08-04	Ndirande	NA	Male	30	Jun	1980	NA	Yes	Unk	2021	Negative	No	No	No	No	No	NA	Yes	Yes	No	No	No	Yes	No	Yes	No	No	No	No	Yes	No	Yes	No	No	No	No	No	No	No	No	No	No	No	No	NA
20	CQD28X	CS100051	Negative	2021-08-04	Ndirande	NA	Male	16	Jun	2002	NA	Yes	Mar	2021	Negative	No	No	No	No	No	NA	No	No	No	NA	Yes	Yes	Yes	No	No	No	No	No	Yes	No	Yes	Yes	No	No	No	No	Yes	No	No	No	No	No	No	NA
21	CQD28Y	CS100069	Positive	2021-08-04	Ndirande	NA	Female	12	Feb	1981	No	Yes	Unk	2017	Negative	No	No	No	Yes	No	NA	No	Yes	Yes	No	No	No	No	No	No	No	No	No	No	No	No	No	No	No	No	No	No	No	No	No	No	No	No	NA
22	CQD28Z	CS100077	Negative	2021-08-04	Ndirande	NA	Male	20	Mar	1992	NA	Yes	Apr	2021	Negative	No	No	No	No	No	NA	No	Yes	No	Yes	No	No	No	No	No	No	No	No	No	No	No	No	No	No	No	No	No	No	No	No	No	No	No	NA
23	CQD290	CS100085	Positive	2021-08-04	Ndirande	NA	Female	24	Mar	1999	No	Yes	Unk	2018	Negative	No	No	No	No	No	NA	Yes	Yes	No	No	No	Yes	Yes	Yes	No	No	No	No	No	No	No	No	No	No	No	No	No	No	No	No	No	No	No	NA
24	CQD291	CS100093	Negative	2021-08-04	Ndirande	NA	Female	3	Jun	2003	No	Yes	May	2020	Negative	No	No	Yes	No	No	NA	No	No	No	NA	No	No	No	No	Yes	No	No	No	No	No	No	No	No	Yes	No	No	Yes	No	No	No	No	No	No	NA
25	CQD292	CS100101	Negative	2021-08-05	Ndirande	NA	Male	29	Jun	1975	NA	Yes	Unk	2020	Negative	No	No	No	No	No	NA	No	No	No	NA	No	No	No	No	No	No	No	No	Yes	No	No	No	No	No	No	No	No	No	No	No	No	No	No	NA
26	CQD293	CS100119	Positive	2021-08-05	Ndirande	NA	Male	10	Feb	1973	NA	Yes	Apr	2021	Negative	No	No	No	No	No	NA	No	No	No	NA	No	No	No	No	No	No	No	No	No	Yes	Yes	No	No	No	No	No	No	No	No	No	No	No	No	NA
27	CQD294	CS100127	Negative	2021-08-05	Ndirande	NA	Female	10	Mar	1962	No	Yes	Unk	2021	Negative	No	No	No	No	No	NA	Yes	No	No	NA	No	No	No	No	No	No	No	No	No	No	No	No	No	No	No	No	Yes	No	Yes	No	No	No	No	NA
28	CQD295	CS100135	Negative	2021-08-05	Ndirande	NA	Female	3	Jun	1982	No	Yes	May	2021	Negative	No	No	No	No	No	NA	No	Yes	No	No	No	No	No	No	No	No	No	No	Yes	Yes	No	No	No	Yes	No	No	No	No	No	No	No	No	No	NA
29	CQD296	CS100143	Negative	2021-08-05	Ndirande	NA	Female	24	Apr	1996	No	Yes	Jul	2021	Negative	No	No	No	No	No	NA	Yes	Yes	No	No	No	No	Yes	Yes	No	No	Yes	Yes	No	No	No	No	No	Yes	No	No	No	No	No	No	No	No	No	NA
30	CQD297	CS100150	Positive	2021-08-05	Ndirande	NA	Female	19	Aug	1991	No	Yes	May	2021	Negative	No	No	No	No	No	NA	No	Yes	Yes	No	No	No	No	No	No	Yes	No	No	No	No	No	No	No	No	No	No	No	No	No	No	No	No	No	NA
31	CQD298	CS100168	Negative	2021-08-05	Ndirande	NA	Female	5	Jan	1997	No	Yes	Jul	2021	Negative	No	No	No	No	No	NA	No	Yes	Yes	No	No	No	No	No	Yes	No	No	No	No	No	No	No	No	No	No	No	No	No	No	No	No	No	No	NA
32	CQD299	CS100176	Positive	2021-08-05	Ndirande	NA	Male	17	May	1994	NA	Yes	Unk	2021	Negative	No	No	No	Yes	No	NA	No	Yes	Yes	No	No	No	No	No	No	No	No	No	No	No	No	No	No	Yes	No	No	No	No	Yes	No	No	No	No	NA
33	CQD29A	CS100184	Negative	2021-08-05	Ndirande	NA	Female	22	Jan	1976	No	Yes	Unk	2016	Positive	Yes	No	No	No	No	NA	No	Yes	No	No	No	No	No	No	No	No	No	No	No	No	No	No	No	Yes	No	No	No	No	No	No	No	No	No	NA
34	CQD29B	CS100192	Negative	2021-08-05	Ndirande	NA	Female	5	Nov	1995	No	Yes	Unk	2021	Negative	No	No	No	No	No	NA	No	Yes	No	No	No	No	No	No	No	No	No	No	Yes	No	No	No	No	No	No	No	No	No	No	No	No	No	No	NA
35	CQD29C	CS100218	Positive	2021-08-05	Ndirande	NA	Male	22	Feb	1982	NA	Yes	Unk	2020	Negative	No	No	No	No	No	NA	No	Yes	No	No	No	No	No	No	No	No	No	No	No	No	No	No	No	No	No	No	No	No	No	No	No	No	No	NA
36	CQD29D	CS100226	Positive	2021-08-05	Ndirande	NA	Female	4	Aug	1999	No	Yes	Unk	2019	Negative	No	No	No	Yes	No	NA	No	Yes	No	No	No	No	No	No	No	No	No	No	No	No	No	No	No	Yes	No	No	No	No	No	No	No	No	No	NA
37	CQD29E	CS100580	Negative	2021-08-10	Ndirande	NA	Male	9	Sep	2012	NA	No	NA	NA	No	No	No	No	No	No	NA	No	Yes	No	No	No	No	No	No	No	No	No	No	No	No	No	No	No	No	No	No	No	No	No	No	No	No	No	NA
38	CQD29F	CS100598	Negative	2021-08-11	Ndirande	NA	Female	7	May	2007	No	No	NA	NA	No	No	No	No	No	No	NA	No	Yes	No	No	No	No	No	No	No	Yes	No	No	No	No	No	No	No	No	No	No	No	No	No	No	No	No	No	NA
39	CQD29G	CS100606	Negative	2021-08-11	Ndirande	NA	Male	9	Apr	1985	NA	Yes	Aug	2020	Negative	No	No	No	No	No	NA	No	Yes	No	No	No	No	No	No	No	No	No	No	Yes	No	No	No	No	No	No	No	No	No	No	No	No	No	No	NA
40	CQD29H	CS100614	Negative	2021-08-11	Ndirande	NA	Male	24	Aug	1989	NA	Yes	Jan	2020	Negative	No	No	No	No	No	NA	No	Yes	No	No	No	Yes	Yes	Yes	No	Yes	No	Yes	No	No	Yes	No	No	No	No	No	No	No	No	No	No	No	No	NA
41	CQD29I	CS100622	Negative	2021-08-11	Ndirande	NA	Male	19	May	2019	NA	No	NA	NA	No	No	No	No	No	No	NA	No	Yes	No	No	No	No	No	Yes	No	Yes	No	No	No	No	No	No	No	No	No	No	No	No	No	No	No	No	No	NA
42	CQD29J	CS100630	Negative	2021-08-11	Ndirande	NA	Male	6	Jan	1995	NA	Yes	Apr	2020	Negative	No	No	No	No	No	NA	No	Yes	No	No	No	No	No	No	No	No	No	No	No	No	No	No	No	Yes	No	No	No	No	No	No	No	No	No	NA
43	CQD29K	CS100648	Negative	2021-08-11	Ndirande	NA	Female	30	Jun	1988	No	Yes	Dec	2020	Negative	No	No	No	No	No	NA	No	Yes	No	No	No	No	No	No	No	Yes	No	No	Yes	No	No	No	No	No	No	No	No	No	No	No	No	No	No	NA
44	CQD29L	CS100655	Negative	2021-08-11	Ndirande	NA	Female	3	Nov	1984	No	Yes	Dec	2019	Negative	No	No	No	No	No	NA	No	Yes	No	No	No	No	No	No	No	Yes	No	No	Yes	No	No	No	No	No	No	No	No	No	No	No	No	No	No	NA
45	CQD29M	CS100671	Negative	2021-08-11	Ndirande	NA	Female	9	Sep	1999	No	Yes	May	2021	Negative	No	No	No	No	No	NA	No	No	No	NA	No	No	No	No	No	No	No	No	No	No	No	No	No	No	No	No	Yes	No	Yes	No	No	No	No	NA
46	CQD29N	CS100663	Negative	2021-08-11	Ndirande	NA	Female	27	Oct	1987	No	Yes	Jan	2021	Negative	No	No	No	No	No	NA	No	Yes	No	No	No	No	No	No	No	No	No	Yes	No	No	No	No	No	No	No	No	No	No	No	No	No	No	No	NA
47	CQD29P	CS100689	Negative	2021-08-11	Ndirande	NA	Female	6	May	1979	No	Yes	Apr	2020	Positive	Yes	No	No	No	No	NA	Yes	Yes	No	No	No	No	No	Yes	No	No	No	No	No	No	No	No	No	No	No	No	No	No	No	No	No	No	No	NA
48	CQD29Q	CS100697	Negative	2021-08-11	Ndirande	NA	Female	22	Apr	1979	No	Yes	Jul	2009	Positive	Yes	No	No	No	No	NA	No	Yes	No	No	No	No	No	Yes	No	No	No	No	No	No	No	No	No	No	No	No	No	No	No	No	No	No	No	NA
49	CQD29R	CS100705	Positive	2021-08-11	Ndirande	NA	Male	8	Jun	1989	NA	Yes	Unk	2020	Negative	No	No	No	No	No	NA	No	Yes	No	No	No	No	No	No	No	Yes	No	Yes	No	No	No	No	No	No	No	No	No	No	No	No	No	No	No	NA
50	CQD29S	CS100713	Negative	2021-08-11	Ndirande	NA	Female	1	Dec	1997	No	Yes	Feb	2021	Negative	No	No	No	No	No	NA	No	Yes	No	No	No	No	No	No	No	No	No	No	No	No	No	No	No	No	No	No	No	No	No	No	No	No	No	NA
51	CQD29T	CS100721	Negative	2021-08-12	Ndirande	NA	Male	7	Nov	1999	NA	No	NA	NA	No	No	No	No	No	No	NA	No	Yes	No	No	No	No	No	No	No	No	No	No	No	No	No	No	No	No	No	No	No	No	No	No	Yes	No	No	NA
52	CQD29U	CS100739	Negative	2021-08-12	Ndirande	NA	Female	31	Mar	2001	No	Yes	Unk	2021	Negative	No	No	No	No	No	NA	No	Yes	No	No	No	No	No	No	No	No	No	No	No	No	No	No	No	No	No	No	No	No	No	No	No	No	No	NA
53	CQD29V	CS100747	Negative	2021-08-12	Ndirande	NA	Female	99	Unk	9999	No	No	NA	NA	No	No	No	No	No	No	NA	No	Yes	No	No	No	No	No	No	No	No	No	No	No	No	No	No	No	Yes	No	No	Yes	No	No	No	No	No	No	NA
54	CQD29W	CS100754	Negative	2021-08-12	Ndirande	NA	Female	8	Aug	2003	No	No	NA	NA	No	No	No	No	No	No	NA	No	Yes	No	No	No	No	No	No	No	No	No	No	No	No	No	No	No	Yes	No	No	No	No	No	No	No	No	No	NA
55	CQD29X	CS100762	Positive	2021-08-12	Ndirande	NA	Male	6	Mar	2001	NA	Yes	Unk	2021	Negative	No	No	No	No	No	NA	No	Yes	No	No	No	No	No	No	No	No	No	No	No	No	No	No	No	Yes	No	No	No	No	No	No	No	No	No	NA
56	CQD29Y	CS100770	Negative	2021-08-12	Ndirande	NA	Male	29	Aug	2002	NA	Yes	Unk	2018	Negative	No	No	No	No	No	NA	Yes	No	No	NA	No	No	No	No	No	No	No	No	No	No	No	No	No	No	No	No	No	No	No	No	No	No	No	NA
57	CQD29Z	CS100788	Negative	2021-08-12	Ndirande	NA	Male	28	Aug	2021	NA	Yes	Jan	2021	Negative	No	No	No	No	No	NA	No	Yes	No	No	No	No	No	No	No	No	No	No	No	No	No	No	No	No	No	No	No	No	No	No	No	No	No	NA
58	CQD2A0	CS101000	Positive	2021-08-16	Ndirande	NA	Female	99	Unk	9999	No	No	NA	NA	No	No	No	No	No	No	NA	No	Yes	No	No	No	No	No	No	No	No	No	No	No	No	No	No	No	No	No	No	No	No	No	No	No	No	No	NA
59	CQD2A1	CS101018	Positive	2021-08-16	Ndirande	NA	Male	7	Jul	1979	NA	Yes	Unk	2019	Negative	No	Yes	No	No	No	NA	Yes	Yes	No	No	No	No	No	No	No	No	No	Yes	No	No	No	No	No	No	No	No	No	No	No	No	No	No	No	NA
60	CQD2A2	CS101026	Positive	2021-08-16	Ndirande	NA	Male	99	Unk	9999	NA	Yes	Unk	2020	Negative	No	No	No	No	No	NA	No	Yes	No	No	No	No	No	No	No	No	No	No	No	No	Yes	No	No	No	No	No	No	No	No	No	No	No	No	NA
61	CQD2A3	CS101034	Positive	2021-08-16	Ndirande	NA	Female	23	Jun	2006	No	Yes	Unk	2018	Negative	No	No	No	No	No	NA	No	Yes	No	No	No	No	No	No	No	No	No	No	Yes	No	No	No	No	No	No	No	No	No	No	No	No	No	No	NA
62	CQD2A4	CS101067	Positive	2021-08-16	Ndirande	NA	Male	99	Unk	9999	NA	No	NA	NA	No	No	No	No	No	No	NA	No	Yes	No	No	No	No	No	No	No	No	No	No	No	No	Yes	No	No	Yes	No	No	No	No	No	No	No	No	No	NA
63	CQD2A5	CS101042	Negative	2021-08-16	Ndirande	NA	Female	26	Jun	1998	No	Yes	Unk	2000	Negative	No	No	No	No	No	NA	No	Yes	No	No	No	No	No	No	No	No	No	No	No	No	Yes	No	No	No	No	No	No	No	No	No	No	No	No	NA
64	CQD2A6	CS101075	Negative	2021-08-16	Ndirande	NA	Male	13	Dec	1990	NA	No	NA	NA	No	No	No	No	No	No	NA	No	No	No	NA	No	No	No	No	No	No	No	No	No	No	Yes	No	No	No	No	No	No	No	No	No	No	No	No	NA
65	CQD2A7	CS101059	Positive	2021-08-16	Ndirande	NA	Female	99	Unk	9999	No	Yes	Aug	2020	Negative	No	No	No	No	No	NA	No	Yes	No	No	No	No	No	No	No	No	No	No	Yes	No	No	No	No	No	No	No	No	No	No	No	No	No	No	NA
66	CQD2A8	CS101083	Negative	2021-08-16	Ndirande	NA	Male	10	Aug	1998	NA	Yes	Unk	2000	Negative	No	No	No	No	No	NA	Yes	No	No	NA	No	No	No	No	No	No	No	No	Yes	No	No	No	No	Yes	No	No	No	No	No	No	No	No	No	NA
67	CQD2A9	CS101091	Negative	2021-08-16	Ndirande	NA	Male	19	Jul	1985	NA	Yes	Unk	2021	Negative	No	No	No	No	No	NA	No	Yes	No	No	No	No	No	No	Yes	No	No	No	No	No	No	No	No	No	No	No	No	No	No	No	No	No	No	NA
68	CQD2AA	CS101109	Positive	2021-08-16	Ndirande	NA	Male	99	Unk	9999	NA	No	NA	NA	No	No	No	No	No	No	NA	Yes	Yes	No	No	No	No	No	No	No	No	No	No	No	No	No	No	No	Yes	No	No	No	No	No	No	No	No	No	NA
69	CQD2AB	CS101117	Positive	2021-08-17	Ndirande	NA	Male	19	Aug	1998	NA	Yes	Oct	2020	Negative	No	No	No	No	No	NA	No	Yes	No	No	No	No	No	No	No	No	No	Yes	No	No	No	No	No	No	No	No	No	No	No	No	No	No	No	NA
70	CQD2AC	CS101125	Positive	2021-08-17	Ndirande	NA	Male	15	Aug	1990	NA	Yes	Apr	2020	Negative	No	No	No	No	No	NA	No	Yes	No	No	No	No	No	No	No	No	No	No	No	No	No	No	No	Yes	No	No	No	No	No	No	No	No	No	NA
71	CQD2AD	CS101133	Negative	2021-08-17	Ndirande	NA	Male	11	Sep	1999	NA	Yes	Dec	2020	Negative	No	No	No	No	No	NA	No	Yes	No	No	No	No	No	Yes	No	No	No	No	No	No	No	No	No	No	No	No	No	No	No	No	No	No	No	NA
72	CQD2AE	CS101141	Negative	2021-08-17	Ndirande	NA	Male	26	Sep	2019	NA	No	NA	NA	No	No	No	No	No	No	NA	No	Yes	No	No	No	No	No	No	No	No	No	No	No	No	No	No	No	No	No	No	No	No	No	No	No	No	No	NA
73	CQD2AF	CS101158	Negative	2021-08-17	Ndirande	NA	Female	99	Unk	9999	No	Yes	Dec	2019	Negative	No	No	No	No	No	NA	No	Yes	No	No	No	No	No	No	No	No	No	No	No	No	No	No	No	No	No	No	No	No	No	No	No	No	No	NA
74	CQD2AG	CS101166	Negative	2021-08-17	Ndirande	NA	Male	17	May	1978	NA	Yes	Unk	2020	Negative	No	No	No	No	No	NA	No	Yes	No	No	No	No	No	No	No	No	No	Yes	No	No	No	No	No	No	No	No	No	No	No	No	No	No	No	NA
75	CQD2AH	CS101174	Negative	2021-08-17	Ndirande	NA	Male	11	Feb	1984	NA	Yes	Jan	2020	Negative	No	Yes	No	No	No	NA	Yes	Yes	No	No	No	No	No	Yes	No	No	No	No	No	No	No	No	No	No	No	No	No	No	Yes	No	No	No	No	NA
76	CQD2AI	CS101182	Negative	2021-08-18	Ndirande	NA	Male	7	Feb	2008	NA	No	NA	NA	No	No	No	No	No	No	NA	No	Yes	No	No	No	No	No	No	No	Yes	No	No	No	No	No	No	No	No	No	No	No	No	No	No	No	No	No	NA
77	CQD2AJ	CS101190	Positive	2021-08-18	Ndirande	NA	Female	5	Mar	1988	No	Yes	Unk	9999	Negative	No	No	No	No	No	NA	No	Yes	No	No	No	No	No	No	No	No	No	No	Yes	No	No	No	No	Yes	No	No	No	No	No	No	No	No	No	NA
78	CQD2AK	CS101208	Negative	2021-08-18	Ndirande	NA	Male	11	Nov	1974	NA	No	NA	NA	No	No	No	No	No	No	NA	Yes	Yes	Yes	No	No	No	No	No	No	No	No	No	No	No	No	No	No	Yes	No	No	No	No	No	No	No	No	No	NA
79	CQD2B7	CS101216	Negative	2021-08-18	Ndirande	NA	Female	26	Oct	1979	No	Yes	Unk	2010	Negative	No	No	No	No	No	NA	No	Yes	No	No	No	No	No	No	No	Yes	No	No	No	No	No	No	No	Yes	No	No	No	No	No	No	No	No	No	NA
80	CQD2B8	CS101224	Negative	2021-08-18	Ndirande	NA	Male	25	Nov	1976	NA	No	NA	NA	No	No	No	No	No	No	NA	No	Yes	No	No	No	No	No	No	No	No	No	No	No	No	No	No	No	Yes	No	No	No	No	No	No	No	No	No	NA
81	CQD2B9	CS101240	Positive	2021-08-18	Ndirande	NA	Female	21	Oct	1977	No	Yes	Unk	9999	Negative	No	No	No	No	No	NA	No	No	No	NA	No	No	No	No	No	Yes	No	No	No	No	No	No	No	Yes	No	No	No	No	No	No	No	No	No	NA
82	CQD2BA	CS103733	Negative	2021-08-18	Ndirande	NA	Male	11	Nov	1994	NA	No	NA	NA	No	No	No	No	No	No	NA	No	No	No	NA	No	No	No	No	Yes	No	No	No	No	No	No	No	No	No	No	No	No	No	No	No	No	No	No	NA
83	CQD2BB	CS101232	Negative	2021-08-18	Ndirande	NA	Female	1	Feb	1976	No	Yes	Unk	2020	Negative	No	No	No	No	No	NA	No	No	No	NA	Yes	No	No	No	No	Yes	No	No	No	No	No	No	No	No	No	No	No	No	No	No	No	No	No	NA
84	CQD2BC	CS103766	Positive	2021-08-18	Ndirande	NA	Female	17	May	2001	No	No	NA	NA	No	No	No	No	No	No	NA	No	Yes	No	No	No	No	No	No	Yes	No	No	No	No	No	No	No	No	Yes	No	No	No	No	No	No	No	No	No	NA
85	CQD2BD	CS103741	Negative	2021-08-18	Ndirande	NA	Male	3	Oct	1977	NA	No	NA	NA	No	No	No	No	No	No	NA	No	Yes	Yes	No	No	No	No	No	No	No	No	No	No	No	No	No	No	Yes	No	No	No	No	No	No	No	No	No	NA
86	CQD2BE	CS103758	Positive	2021-08-18	Ndirande	NA	Female	9	Mar	1972	No	Yes	Unk	2007	Positive	Yes	No	No	No	No	NA	No	Yes	Yes	No	No	No	No	No	No	No	No	No	No	No	Yes	No	No	Yes	No	No	No	No	No	No	No	No	No	NA
87	CQD2BF	CS103774	Negative	2021-08-18	Ndirande	NA	Male	26	Aug	1976	NA	Yes	Unk	2018	Negative	No	No	No	No	No	NA	No	No	No	NA	No	No	No	No	No	No	No	Yes	No	No	No	No	No	No	No	No	No	No	No	No	No	No	No	NA
88	CQD2BG	CS103782	Negative	2021-08-18	Ndirande	NA	Female	13	Apr	2002	No	No	NA	NA	No	No	No	No	No	No	NA	No	No	No	NA	No	No	No	No	Yes	No	No	No	Yes	No	No	No	No	No	No	No	No	No	No	No	No	No	No	NA
89	CQD2BH	CS103790	Negative	2021-08-18	Ndirande	NA	Male	6	Mar	1973	NA	Yes	Unk	2019	Negative	No	No	No	No	No	NA	No	Yes	No	No	No	No	No	No	No	Yes	No	No	No	No	No	No	No	Yes	No	No	No	No	No	No	No	No	No	NA
90	CQD2BI	CS103808	Negative	2021-08-18	Ndirande	NA	Male	14	Sep	2003	NA	No	NA	NA	No	No	No	No	No	No	NA	No	No	No	NA	No	No	No	No	No	Yes	No	No	No	No	No	No	No	Yes	No	No	No	No	No	No	No	No	No	NA
91	CQD2BJ	CS103816	Negative	2021-08-18	Ndirande	NA	Male	28	Nov	2003	NA	No	NA	NA	No	No	No	No	No	No	NA	No	No	No	NA	No	No	No	No	No	No	No	No	No	No	Yes	No	No	Yes	No	No	No	No	No	No	No	No	No	NA
92	CQD2BK	CS103824	Negative	2021-08-18	Ndirande	NA	Male	28	Oct	2002	NA	Yes	Sep	2020	Negative	No	No	No	No	No	NA	No	No	No	NA	No	No	No	No	No	No	No	No	No	No	Yes	No	No	Yes	No	No	No	No	No	No	No	No	No	NA
93	CQD2BL	CS103832	Negative	2021-08-19	Ndirande	NA	Male	27	Aug	2021	NA	No	NA	NA	No	No	No	No	No	No	NA	No	Yes	No	No	No	No	No	No	No	No	No	Yes	No	No	No	No	No	Yes	No	No	No	No	No	No	No	No	No	NA
94	CQD2BM	CS103840	Negative	2021-08-19	Ndirande	NA	Female	2	Jul	2002	Yes	Yes	Jan	2021	Negative	No	No	No	No	No	NA	No	Yes	No	No	No	No	No	No	No	No	No	No	No	No	No	No	No	Yes	No	No	No	No	No	No	No	No	No	NA
95	CQD2BN	CS103857	Positive	2021-08-19	Ndirande	NA	Male	11	Aug	1972	NA	Yes	Unk	2020	Negative	No	No	No	No	No	NA	No	Yes	No	No	No	No	No	No	No	No	No	No	No	No	No	No	No	Yes	No	No	No	No	No	No	No	No	No	NA
96	CQD2BP	CS103865	Positive	2021-08-19	Ndirande	NA	Male	28	Feb	1976	NA	No	NA	NA	No	No	No	No	No	No	NA	No	Yes	No	No	No	No	No	No	No	No	No	No	No	No	No	No	No	Yes	No	No	No	No	No	No	No	No	No	NA
97	CQD2BQ	CS103873	Negative	2021-08-19	Ndirande	NA	Female	12	Jan	1995	No	No	NA	NA	No	No	Yes	No	No	No	NA	No	Yes	No	No	No	No	No	No	No	No	No	No	No	No	No	No	No	No	No	No	Yes	No	No	No	No	No	No	NA
98	CQD2BR	CS103881	Negative	2021-08-19	Ndirande	NA	Female	9	Feb	1994	No	Yes	Unk	2020	Negative	No	No	No	No	No	NA	No	Yes	No	No	No	No	No	No	No	No	No	No	No	No	No	No	No	Yes	No	No	No	No	No	No	No	No	No	NA
99	CQD2BS	CS103899	Negative	2021-08-19	Ndirande	NA	Female	99	Unk	9999	No	Yes	Unk	2021	Positive	Yes	No	No	No	No	NA	No	Yes	No	No	No	No	No	No	No	No	No	No	No	No	Yes	No	No	Yes	No	No	Yes	No	No	No	No	No	No	NA
100	CQD2BT	CS103907	Negative	2021-08-19	Ndirande	NA	Female	20	Sep	1990	No	Yes	Unk	2020	Negative	No	No	No	No	No	NA	No	Yes	No	No	No	No	No	No	No	No	No	No	No	No	No	No	No	No	No	No	No	No	No	No	No	No	No	NA
101	CQD2BU	CS103915	Positive	2021-08-20	Ndirande	NA	Male	30	Jul	2000	NA	Yes	Unk	2018	Negative	No	No	No	No	No	NA	No	Yes	No	No	No	No	No	No	No	Yes	No	No	No	No	No	No	No	Yes	No	No	No	No	No	No	No	No	No	NA
102	CQD2BV	CS103923	Negative	2021-08-20	Ndirande	NA	Male	14	Aug	2002	NA	Yes	Mar	2021	Negative	No	No	No	Yes	No	NA	No	No	No	NA	No	No	No	No	No	Yes	No	No	Yes	No	Yes	No	No	No	No	No	No	No	No	No	No	No	No	NA
103	CQD2BW	CS103931	Negative	2021-08-20	Ndirande	NA	Male	13	Aug	2002	NA	Yes	Unk	2021	Negative	No	No	No	No	No	NA	No	Yes	No	No	No	No	No	No	No	No	No	No	No	No	No	No	No	No	No	No	Yes	No	No	No	No	No	No	NA
104	CQD2BX	CS103949	Negative	2021-08-20	Ndirande	NA	Male	27	Dec	2002	NA	No	NA	NA	No	No	No	No	No	No	NA	No	Yes	No	No	No	No	No	No	No	No	No	No	No	No	No	No	No	No	No	No	No	No	No	No	No	No	No	NA
105	CQD2BY	CS103956	Negative	2021-08-20	Ndirande	NA	Male	5	Jun	2006	NA	Yes	Unk	2019	Negative	No	No	No	No	No	NA	No	No	No	NA	No	No	No	No	No	Yes	No	No	No	No	No	No	No	Yes	No	No	No	No	No	No	No	No	No	NA
106	CQD2BZ	CS103964	Positive	2021-08-23	Ndirande	NA	Female	28	Aug	1975	No	No	NA	NA	No	No	No	No	No	No	NA	No	Yes	No	No	No	No	No	No	No	Yes	No	No	No	No	No	No	No	No	No	No	No	No	No	No	No	No	No	NA
107	CQD2C0	CS103972	Negative	2021-08-23	Ndirande	NA	Male	99	Unk	9999	NA	Yes	Unk	2020	Negative	No	No	No	No	No	NA	No	Yes	No	No	No	No	No	No	No	No	No	No	No	No	No	No	No	Yes	No	No	No	No	No	No	No	No	No	NA
108	CQD2C1	CS103980	Negative	2021-08-23	Ndirande	NA	Male	14	Jan	1994	NA	Yes	Unk	2020	Negative	No	No	No	No	No	NA	No	Yes	No	No	No	No	No	No	No	No	No	No	No	No	No	No	No	Yes	No	No	No	No	No	No	No	No	No	NA
109	CQD2C2	CS103998	Negative	2021-08-23	Ndirande	NA	Female	14	May	1987	No	Yes	Jul	2021	Negative	No	No	No	No	No	NA	No	Yes	No	No	No	No	No	No	No	No	No	Yes	No	No	No	No	No	No	No	No	No	No	No	No	No	No	No	NA
110	CQD2C3	CS104004	Positive	2021-08-23	Ndirande	NA	Male	2	Jan	2002	NA	Yes	Aug	2021	Negative	No	No	No	No	No	NA	No	No	No	NA	No	No	No	No	No	No	No	No	No	No	No	No	No	No	No	No	Yes	No	Yes	No	No	No	No	NA
111	CQD2C4	CS104012	Negative	2021-08-23	Ndirande	NA	Male	25	Dec	2003	NA	No	NA	NA	No	No	No	No	No	No	NA	No	No	No	NA	No	No	No	No	No	No	No	No	Yes	No	No	No	No	Yes	No	No	No	No	No	No	No	No	No	NA
112	CQD2C5	CS104020	Negative	2021-08-23	Ndirande	NA	Male	12	Jan	1982	NA	Yes	Jul	2020	Negative	No	No	No	No	No	NA	Yes	Yes	No	No	No	No	No	No	No	No	No	No	No	No	No	No	No	No	No	No	No	No	No	No	No	No	No	NA
113	CQD2C6	CS104038	Negative	2021-08-23	Ndirande	NA	Female	21	Apr	1989	No	Yes	Nov	2020	Negative	No	No	No	No	No	NA	No	Yes	No	No	No	No	No	No	No	Yes	No	No	No	No	No	No	No	No	No	No	No	No	No	No	No	No	No	NA
114	CQD2C7	CS104046	Negative	2021-08-23	Ndirande	NA	Male	30	Aug	1994	NA	No	NA	NA	No	No	No	No	No	No	NA	No	Yes	No	No	No	No	No	No	No	No	No	No	No	No	No	No	No	Yes	No	No	No	No	No	No	No	No	No	NA
115	CQD2C8	CS104053	Negative	2021-08-23	Ndirande	NA	Male	10	Oct	2001	NA	Yes	Unk	2020	Negative	No	No	No	No	No	NA	No	No	No	NA	No	No	No	No	No	No	No	No	No	No	No	No	No	No	No	No	Yes	No	No	No	No	No	No	NA
116	CQD2C9	CS104061	Negative	2021-08-23	Ndirande	NA	Male	99	Unk	9999	NA	Yes	Jan	2020	Negative	No	No	No	No	No	NA	No	No	No	NA	No	No	No	No	No	No	No	No	Yes	No	Yes	No	No	Yes	No	No	No	No	No	No	No	No	No	NA
117	CQD2CA	CS104079	Negative	2021-08-23	Ndirande	NA	Male	24	Jun	1999	NA	No	NA	NA	No	No	No	No	No	No	NA	No	No	No	NA	No	No	No	No	No	No	No	No	Yes	No	No	No	No	Yes	No	No	No	No	No	No	No	No	No	NA
118	CQD2CB	CS104087	Negative	2021-08-23	Ndirande	NA	Male	21	Jun	1998	NA	Yes	Jun	2021	Negative	No	No	No	No	No	NA	No	Yes	No	No	No	No	No	No	No	Yes	No	Yes	No	No	Yes	No	No	No	No	No	No	No	No	No	No	No	No	NA
119	CQD2CC	CS104095	Negative	2021-08-24	Ndirande	Yes	Male	15	Oct	1973	NA	Yes	Unk	2003	Positive	Yes	No	No	No	No	NA	No	Yes	No	No	No	No	No	No	No	No	No	No	No	No	No	No	No	No	No	No	No	No	No	No	No	No	No	NA
120	CQD2CD	CS104103	Positive	2021-08-24	Ndirande	No	Female	18	Apr	1977	No	Yes	Unk	2018	Negative	No	No	No	No	No	NA	No	No	No	NA	No	No	No	No	No	No	No	No	No	No	No	No	No	No	No	No	Yes	No	No	No	No	No	No	NA
121	CQD2CE	CS104111	Negative	2021-08-24	Ndirande	Yes	Male	14	Sep	2000	NA	No	NA	NA	No	No	No	No	No	No	NA	No	Yes	No	No	No	No	No	No	No	No	No	No	No	No	No	No	No	Yes	No	No	No	No	No	No	No	No	No	NA
122	CQD2CF	CS104129	Negative	2021-08-24	Ndirande	Yes	Male	15	Dec	1999	NA	No	NA	NA	No	No	No	No	No	No	NA	No	Yes	No	No	No	No	No	No	No	No	No	No	No	No	No	No	No	No	No	No	No	No	No	No	No	No	No	NA
123	CQD2CG	CS104137	Negative	2021-08-24	Ndirande	Yes	Male	2	Jun	2002	NA	No	NA	NA	No	No	No	No	No	No	NA	No	Yes	No	No	No	No	No	No	No	Yes	No	No	No	No	No	No	No	No	No	No	No	No	No	No	No	No	No	NA
124	CQD2CH	CS104145	Negative	2021-08-24	Ndirande	Yes	Female	6	Jun	1998	No	No	NA	NA	No	No	No	No	No	No	NA	No	Yes	No	No	No	No	No	No	No	Yes	No	No	No	No	No	No	No	No	No	No	No	No	No	No	No	No	No	NA
125	CQD2CI	CS104152	Negative	2021-08-24	Ndirande	Yes	Male	99	Unk	9999	NA	Yes	Unk	2021	Negative	No	No	No	No	No	NA	No	No	No	NA	No	No	No	No	No	No	No	No	No	No	No	No	No	No	No	No	Yes	No	No	No	No	No	No	NA
126	CQD2CJ	CS104160	Negative	2021-08-24	Ndirande	Yes	Male	17	Jun	2020	NA	No	NA	NA	No	No	No	No	No	No	NA	No	Yes	No	No	No	No	No	No	No	Yes	No	No	No	No	No	No	No	No	No	No	No	No	No	No	No	No	No	NA
127	CQD2CK	CS104178	Negative	2021-08-24	Ndirande	Yes	Male	8	Oct	2002	NA	No	NA	NA	No	No	No	No	No	No	NA	No	Yes	No	No	No	No	No	No	No	Yes	No	No	No	No	No	No	No	No	No	No	No	No	No	No	No	No	No	NA
128	CQD2CL	CS104186	Negative	2021-08-24	Ndirande	Yes	Female	25	Nov	1985	No	No	NA	NA	No	No	No	No	No	No	NA	No	Yes	No	No	No	No	No	No	No	Yes	No	No	No	No	No	No	No	No	No	No	No	No	No	No	No	No	No	NA
129	CQD2CM	CS104194	Negative	2021-08-24	Ndirande	Yes	Female	1	Aug	1984	No	Yes	Unk	2004	Positive	Yes	No	No	No	No	NA	No	No	No	NA	No	No	No	No	No	Yes	No	No	No	No	No	No	No	No	No	No	No	No	No	No	No	No	No	NA
130	CQD2CN	CS104210	Negative	2021-08-24	Ndirande	No	Male	20	Dec	2001	NA	No	NA	NA	No	No	No	No	No	No	NA	No	No	No	NA	No	No	No	No	No	No	No	No	No	No	No	No	No	No	No	No	Yes	No	No	No	No	No	No	NA
131	CQD2CP	CS104228	Negative	2021-08-24	Ndirande	No	Male	17	Mar	2000	NA	No	NA	NA	No	No	No	No	No	No	NA	No	No	No	NA	No	No	No	No	No	No	No	No	No	No	No	No	No	No	No	No	Yes	No	No	No	No	No	No	NA
132	CQD2CQ	CS104236	Negative	2021-08-24	Ndirande	Yes	Male	10	Oct	2002	NA	No	NA	NA	No	No	No	No	No	No	NA	No	Yes	No	No	No	No	No	No	No	Yes	No	Yes	No	No	No	No	No	No	No	No	No	No	No	No	No	No	No	NA
133	CQD2CR	CS104244	Negative	2021-08-25	Ndirande	Yes	Male	9	Dec	1996	NA	Yes	Unk	2021	Negative	No	No	No	No	No	NA	No	Yes	Yes	No	No	No	No	No	No	Yes	No	No	No	No	No	No	No	Yes	No	No	No	No	No	No	No	No	No	NA
134	CQD2CS	CS104251	Negative	2021-08-25	Ndirande	No	Male	11	May	1994	NA	Yes	Unk	2016	Negative	No	No	No	No	No	NA	No	No	No	NA	No	No	No	No	No	No	No	No	No	No	No	No	No	No	No	No	Yes	No	Yes	No	No	No	No	NA
135	CQD2CT	CS104269	Negative	2021-08-25	Ndirande	Yes	Male	27	Apr	1972	NA	Yes	Unk	2018	Positive	Yes	No	No	No	No	NA	No	Yes	No	No	No	No	No	No	No	Yes	No	No	No	No	No	No	No	No	No	No	No	No	No	No	No	No	No	NA
136	CQD2CU	CS104277	Negative	2021-08-25	Ndirande	Yes	Male	14	Aug	2000	NA	Yes	Unk	2020	Negative	No	No	No	No	No	NA	No	Yes	No	No	No	No	No	No	Yes	Yes	No	No	Yes	No	No	No	No	No	No	No	No	No	No	No	No	No	No	NA
137	CQD2CV	CS104285	Negative	2021-08-25	Ndirande	Yes	Female	1	Jan	1995	No	No	NA	NA	No	No	No	No	No	No	NA	No	Yes	No	No	No	No	No	No	No	Yes	No	No	Yes	No	No	No	No	No	No	No	No	No	No	No	No	No	No	NA
138	CQD2CW	CS104293	Negative	2021-08-25	Ndirande	No	Male	99	Unk	9999	NA	Yes	Unk	2017	Positive	Yes	No	No	No	Yes	Hiv	No	No	No	No	No	No	No	No	No	No	No	No	Yes	Yes	No	No	No	Yes	No	No	No	No	No	No	No	No	No	NA
139	CQD2CX	CS104202	Negative	2021-08-25	Ndirande	Yes	Male	14	Oct	2017	NA	No	NA	NA	No	No	No	No	No	No	NA	No	Yes	No	No	No	No	No	No	No	Yes	No	No	No	No	No	No	No	No	No	No	No	No	No	No	No	No	No	NA
140	CQD2CY	CS104301	Positive	2021-08-25	Ndirande	Yes	Male	14	Feb	2021	NA	No	NA	NA	No	No	No	No	No	No	NA	No	Yes	No	No	No	No	No	No	No	Yes	No	No	No	No	No	No	No	No	No	No	No	No	No	No	No	No	No	NA
141	CQD2CZ	CS104319	Negative	2021-08-25	Ndirande	Yes	Female	22	Mar	2018	No	No	NA	NA	No	No	No	No	No	No	NA	Yes	Yes	No	No	No	No	No	No	No	No	No	No	No	No	No	No	No	No	No	No	No	No	No	No	No	No	No	NA
142	CQD2D0	CS104335	Negative	2021-08-25	Ndirande	No	Female	2	Feb	1997	No	No	NA	NA	No	No	No	No	No	No	NA	No	No	No	NA	No	No	No	No	No	No	No	No	No	No	No	No	No	No	No	No	Yes	No	Yes	No	No	No	No	NA
143	CQD2D1	CS104343	Negative	2021-08-25	Ndirande	No	Female	25	Jun	1996	No	Yes	Dec	2020	Negative	No	No	No	No	No	NA	No	No	No	NA	No	No	No	No	No	No	No	No	Yes	No	No	No	No	Yes	No	No	No	No	No	No	No	No	No	NA
144	CQD2D2	CS104327	Negative	2021-08-25	Ndirande	Yes	Female	22	Jul	1990	No	Yes	Unk	2020	Negative	No	No	No	No	No	NA	No	Yes	No	No	No	No	No	No	No	Yes	No	No	No	No	No	No	No	No	No	No	No	No	No	No	No	No	No	NA
145	CQD2D3	CS104350	Negative	2021-08-25	Ndirande	Yes	Female	26	Jun	2002	No	No	NA	NA	No	No	No	No	No	No	NA	No	Yes	No	No	No	No	No	No	No	Yes	No	No	No	No	No	No	No	No	No	No	No	No	No	No	No	No	No	NA
146	CQD2D4	CS104368	Negative	2021-08-26	Ndirande	Yes	Male	17	Oct	1990	NA	No	NA	NA	No	No	No	No	No	No	NA	No	Yes	No	No	No	No	No	No	Yes	No	No	No	Yes	No	No	No	No	No	No	No	No	No	No	No	No	No	No	NA
147	CQD2D5	CS104376	Negative	2021-08-26	Ndirande	Yes	Female	1	Aug	1994	No	Yes	Unk	2018	Negative	No	No	No	No	No	NA	No	Yes	No	No	No	No	No	No	No	No	No	Yes	No	No	No	No	No	No	No	No	No	No	No	No	No	No	No	NA
148	CQD2D6	CS104384	Negative	2021-08-26	Ndirande	Yes	Male	24	Aug	2021	NA	Yes	Dec	2020	Negative	No	No	No	No	No	NA	No	Yes	No	No	No	No	No	No	No	No	No	No	No	No	No	No	No	No	No	No	No	No	No	No	No	No	No	NA
149	CQD2D7	CS104392	Negative	2021-08-26	Ndirande	Yes	Male	24	Apr	1994	NA	Yes	Aug	2021	Negative	No	No	No	No	No	NA	Yes	Yes	No	No	No	No	No	No	No	No	No	No	Yes	No	No	No	No	No	No	No	No	No	No	No	No	No	No	NA
150	CQD2D8	CS104400	Negative	2021-08-26	Ndirande	No	Female	3	Mar	2004	Yes	Yes	May	2021	Negative	No	No	No	No	No	NA	No	No	No	NA	No	No	No	No	Yes	No	No	No	No	No	No	No	No	Yes	No	No	No	No	No	No	No	No	No	NA
151	CQD2D9	CS104418	Negative	2021-08-26	Ndirande	Yes	Female	20	Dec	1994	No	Yes	Unk	2021	Negative	No	No	No	No	No	NA	No	Yes	No	No	Yes	No	No	No	No	No	No	Yes	No	No	No	No	No	No	No	No	No	No	No	No	No	No	No	NA
152	CQD2DA	CS104426	Positive	2021-08-26	Ndirande	No	Female	27	Jul	1987	No	Yes	Jan	2019	Negative	No	No	No	No	No	NA	No	No	No	NA	No	No	No	No	No	No	No	No	Yes	Yes	No	No	No	Yes	No	No	No	No	No	No	No	No	No	NA
153	CQD2DB	CS104434	Negative	2021-08-26	Ndirande	Yes	Female	23	Oct	1986	No	Yes	Feb	2021	Negative	No	No	No	No	No	NA	No	Yes	Yes	No	No	No	No	No	Yes	No	No	No	Yes	No	No	No	No	Yes	No	No	No	No	No	No	No	No	No	NA
154	CQD2DC	CS104442	Negative	2021-08-26	Ndirande	No	Female	9	Dec	1985	No	Yes	Jun	2020	Negative	No	No	No	No	No	NA	No	No	No	NA	No	No	No	No	No	No	No	No	Yes	No	No	No	No	Yes	No	No	No	No	No	No	No	No	No	NA
155	CQD2DD	CS104459	Negative	2021-08-26	Ndirande	Yes	Female	14	Apr	1984	No	Yes	Apr	2021	Negative	No	No	No	No	No	NA	No	Yes	No	No	No	No	No	No	Yes	No	No	No	No	No	No	No	No	No	No	No	No	No	No	No	No	No	No	NA
156	CQD2DE	CS104467	Negative	2021-08-26	Ndirande	No	Female	19	Dec	1993	No	Yes	Unk	2014	Negative	No	No	No	No	No	NA	No	No	No	NA	No	No	No	No	Yes	No	No	No	Yes	No	No	No	No	No	No	No	No	No	No	No	No	No	No	NA
157	CQD2DF	CS104475	Negative	2021-08-27	Ndirande	Yes	Male	10	Nov	1991	NA	Yes	Unk	2020	Negative	No	No	No	No	No	NA	No	Yes	No	No	No	No	No	Yes	No	No	No	Yes	No	No	No	No	No	No	No	No	No	No	No	No	No	No	No	NA
158	CQD2DG	CS104483	Negative	2021-08-27	Ndirande	Yes	Female	30	Sep	2020	No	No	NA	NA	No	No	No	No	No	No	NA	Yes	Yes	No	No	No	No	No	No	No	No	No	No	No	No	No	No	No	No	No	No	No	No	No	No	No	No	No	NA
159	CQD2DH	CS104491	Positive	2021-08-27	Ndirande	Yes	Female	29	Dec	1985	No	Yes	Dec	2021	Negative	No	No	No	No	No	NA	No	Yes	No	No	No	No	No	No	No	No	No	No	No	No	No	No	No	No	No	No	No	No	No	No	No	No	No	NA
160	CQD2DI	CS104509	Negative	2021-08-27	Ndirande	Yes	Female	21	Nov	1976	No	Yes	Nov	2017	Negative	No	No	No	No	No	NA	No	Yes	No	No	No	No	No	No	No	Yes	No	No	No	No	No	No	No	Yes	No	No	No	No	No	No	No	No	No	NA
161	CQD2DJ	CS104517	Negative	2021-08-27	Ndirande	Yes	Female	2	Feb	2019	No	No	NA	NA	No	No	No	No	No	No	NA	No	Yes	No	No	No	No	No	No	No	Yes	No	No	No	No	No	No	No	No	No	No	No	No	No	No	No	No	No	NA
162	CQD2DK	CS104525	Negative	2021-08-27	Ndirande	Yes	Female	20	Jan	1985	No	Yes	Dec	2019	Negative	No	No	No	No	No	NA	No	Yes	No	No	No	No	No	No	No	No	No	No	No	No	No	No	No	No	No	No	No	No	No	No	No	No	No	NA
163	CQD2DL	CS104749	Negative	2021-09-01	Ndirande	Yes	Male	21	Feb	2021	NA	No	NA	NA	No	No	No	No	No	No	NA	No	Yes	No	No	No	No	No	No	No	Yes	No	No	No	No	No	No	No	No	No	No	No	No	No	No	No	No	No	NA
164	CQD2DM	CS104756	Negative	2021-09-01	Ndirande	Yes	Male	16	Dec	2019	NA	No	NA	NA	No	No	No	No	No	No	NA	No	Yes	No	No	No	No	No	No	No	Yes	No	No	No	No	No	No	No	No	No	No	No	No	No	No	No	No	No	NA
165	CQD2DN	CS104764	Negative	2021-09-01	Ndirande	Yes	Female	26	Nov	1987	No	Yes	Apr	2021	Negative	No	No	No	No	No	NA	No	Yes	No	No	No	No	No	Yes	No	No	No	No	Yes	No	No	No	No	No	No	No	No	No	No	No	No	No	No	NA
166	CQD2DP	CS104772	Negative	2021-09-01	Ndirande	No	Male	3	Jan	1993	NA	Yes	Feb	2021	Negative	No	No	No	No	No	NA	No	No	No	NA	No	No	No	No	No	No	No	No	No	No	No	No	No	Yes	No	No	Yes	No	Yes	No	No	No	No	NA
167	CQD2DQ	CS104798	Negative	2021-09-01	Ndirande	Yes	Male	12	Aug	2015	NA	No	NA	NA	No	No	No	No	No	No	NA	No	Yes	No	No	No	No	No	Yes	No	Yes	No	No	No	No	No	No	No	No	No	No	No	No	No	No	No	No	No	NA
168	CQD2DR	CS104780	Negative	2021-09-01	Ndirande	Yes	Female	99	Unk	9999	No	Yes	Nov	2020	Negative	No	No	No	No	No	NA	Yes	Yes	No	No	No	No	No	No	No	No	No	Yes	No	No	No	No	No	No	No	No	No	No	No	No	No	No	No	NA
169	CQD2DS	CS104806	Negative	2021-09-01	Ndirande	Yes	Male	9	May	2019	NA	No	NA	NA	No	No	No	No	No	No	NA	Yes	Yes	No	No	No	No	No	No	No	No	No	No	No	No	No	Yes	No	No	No	No	No	No	No	No	No	No	No	NA
170	CQD2DT	CS104814	Negative	2021-09-01	Ndirande	Yes	Female	21	Feb	2019	No	No	NA	NA	No	No	No	No	No	No	NA	No	Yes	No	No	No	No	No	No	No	No	No	No	No	No	No	No	No	No	No	No	No	No	No	No	No	No	No	NA
171	CQD2DU	CS104822	Negative	2021-09-01	Ndirande	No	Male	6	May	1994	NA	Yes	Unk	2017	Positive	Yes	No	No	No	No	NA	Yes	No	No	NA	No	No	No	No	No	No	No	No	Yes	No	No	No	No	Yes	No	No	No	No	No	No	Yes	No	No	NA
172	CQD2DV	CS104830	Negative	2021-09-01	Ndirande	No	Female	20	Dec	1981	No	Yes	Unk	2015	Positive	Yes	No	No	No	No	NA	No	No	No	NA	No	No	No	No	No	No	No	No	No	No	No	No	No	No	No	No	Yes	No	No	No	No	No	No	NA
173	CQD2DW	CS104848	Negative	2021-09-01	Ndirande	Yes	Female	14	Feb	1999	No	No	NA	NA	No	No	No	No	No	No	NA	No	Yes	Yes	No	No	Yes	No	No	No	Yes	No	No	No	No	No	No	No	No	No	No	No	No	No	No	No	No	No	NA
174	CQD2DX	CS104855	Negative	2021-09-01	Ndirande	No	Female	16	Dec	2003	No	No	NA	NA	No	No	No	No	No	No	NA	No	No	No	NA	No	No	No	No	No	No	No	No	No	No	No	No	No	No	No	No	Yes	No	Yes	No	No	No	No	NA
175	CQD2DY	CS104921	Negative	2021-09-03	Ndirande	Yes	Female	24	Nov	2002	No	No	NA	NA	No	No	No	No	No	No	NA	No	Yes	No	No	No	No	No	No	No	Yes	No	No	No	No	No	No	No	No	No	No	No	No	No	No	No	No	No	NA
176	CQD2DZ	CS104939	Positive	2021-09-03	Ndirande	Yes	Female	3	Oct	1982	No	Yes	Dec	2016	Positive	Yes	No	No	No	No	NA	No	Yes	No	No	No	No	No	No	No	No	No	No	No	No	No	No	No	Yes	No	No	No	No	No	No	No	No	No	NA
177	CQD2E0	CS104947	Negative	2021-09-06	Ndirande	Yes	Male	28	May	2001	NA	No	NA	NA	No	No	No	No	No	No	NA	No	Yes	No	No	No	No	No	Yes	No	Yes	No	No	No	No	No	No	No	Yes	No	No	No	No	No	No	No	No	No	NA
178	CQD2E1	CS104954	Negative	2021-09-06	Ndirande	Yes	Male	2	May	2019	NA	No	NA	NA	No	No	No	No	No	No	NA	No	Yes	No	No	No	No	No	Yes	No	Yes	No	No	No	No	No	No	No	No	No	No	No	No	No	No	No	No	No	NA
179	CQD2E2	CS104962	Negative	2021-09-06	Ndirande	Yes	Female	3	Nov	1986	No	Yes	Aug	2020	Positive	Yes	No	No	No	No	NA	No	Yes	No	No	No	No	No	Yes	No	No	No	No	Yes	No	No	No	No	Yes	No	No	No	No	No	No	No	No	No	NA
180	CQD2E3	CS106215	Negative	2021-09-06	Ndirande	No	Male	1	Jan	1960	NA	Yes	Jun	2020	Negative	No	No	No	No	No	NA	No	No	No	NA	No	No	No	No	No	No	No	No	Yes	No	No	No	No	Yes	No	No	No	No	No	No	No	No	No	NA
181	CQD2E4	CS106223	Negative	2021-09-06	Ndirande	Yes	Male	26	Aug	1987	NA	Yes	Oct	2019	Negative	No	No	No	No	No	NA	No	Yes	No	No	No	No	No	No	No	Yes	No	No	Yes	No	No	No	No	No	No	No	No	No	No	No	No	No	No	NA
182	CQD2E5	CS106231	Negative	2021-09-06	Ndirande	No	Female	29	Dec	1981	No	No	NA	NA	No	No	No	No	No	No	NA	No	No	No	NA	No	No	No	No	No	No	No	No	No	No	No	No	No	No	No	No	Yes	No	Yes	No	No	No	No	NA
183	CQD2E6	CS106249	Negative	2021-09-06	Ndirande	Yes	Female	16	Nov	1993	No	No	NA	NA	No	No	No	No	No	No	NA	No	Yes	No	No	No	No	No	Yes	No	No	No	No	No	No	No	No	No	No	No	No	No	No	No	No	No	No	No	NA
184	CQD2E7	CS104533	Negative	2021-08-27	Ndirande	Yes	Male	18	Aug	2017	NA	No	NA	NA	No	No	No	No	No	No	NA	No	Yes	No	No	No	No	No	No	No	Yes	No	No	No	No	No	No	No	No	No	No	No	No	No	No	No	No	No	NA
185	CQD2E8	CS104541	Negative	2021-08-27	Ndirande	Yes	Female	20	Apr	2004	No	No	NA	NA	No	No	No	No	No	No	NA	No	Yes	No	No	No	No	No	No	No	No	No	No	No	No	No	No	No	Yes	No	No	No	No	No	No	No	No	No	NA
186	CQD2E9	CS104558	Negative	2021-08-27	Ndirande	No	Female	29	Nov	2001	No	No	NA	NA	No	No	No	No	No	No	NA	No	No	No	NA	No	No	No	No	No	No	No	No	Yes	No	No	No	No	Yes	No	No	No	No	No	No	No	No	No	NA
187	CQD2EA	CS104566	Positive	2021-08-27	Ndirande	No	Female	99	Unk	9999	No	No	NA	NA	No	No	No	No	No	No	NA	No	No	No	NA	No	No	No	No	No	No	No	No	Yes	No	No	No	No	Yes	No	No	Yes	No	No	No	No	No	No	NA
188	CQD2EB	CS104574	Positive	2021-08-27	Ndirande	No	Female	28	Apr	1975	No	No	NA	NA	No	No	No	No	No	No	NA	No	No	No	NA	No	No	No	No	No	No	No	No	No	No	No	No	No	No	No	No	Yes	No	Yes	No	No	No	No	NA
189	CQD2EC	CS104582	Negative	2021-08-27	Ndirande	No	Male	99	Unk	9999	NA	Yes	Unk	2021	Positive	Yes	No	No	No	No	NA	No	No	No	NA	No	No	No	No	No	No	No	No	Yes	Yes	No	No	No	No	No	No	No	No	No	No	No	No	No	NA
190	CQD2ED	CS104590	Negative	2021-08-30	Ndirande	Yes	Male	23	Mar	2019	NA	No	NA	NA	No	No	No	No	No	No	NA	No	Yes	No	No	No	No	No	No	No	Yes	No	No	No	No	No	No	No	No	No	No	No	No	No	No	No	No	No	NA
191	CQD2EE	CS104608	Negative	2021-08-30	Ndirande	Yes	Female	10	Apr	2020	No	No	NA	NA	No	No	No	No	No	No	NA	No	Yes	No	No	No	No	No	No	No	Yes	No	No	No	No	No	No	No	No	No	No	No	No	No	No	No	No	No	NA
192	CQD2EF	CS104616	Negative	2021-08-30	Ndirande	No	Female	21	Aug	2020	No	No	NA	NA	No	No	No	No	No	No	NA	No	No	No	NA	No	No	No	No	No	No	No	No	No	No	No	No	No	No	No	No	No	No	Yes	No	No	No	No	NA
193	CQD2EG	CS104624	Negative	2021-08-30	Ndirande	Yes	Female	23	Feb	2013	No	No	NA	NA	No	No	No	No	No	No	NA	Yes	Yes	No	No	No	No	No	Yes	No	Yes	No	No	No	No	No	No	No	No	No	No	No	No	No	No	No	No	No	NA
194	CQD2EH	CS104640	Negative	2021-08-30	Ndirande	Yes	Female	20	Apr	2018	No	No	NA	NA	No	No	No	No	No	No	NA	No	Yes	No	No	No	No	No	No	No	Yes	No	No	No	No	No	No	No	No	No	No	No	No	No	No	No	No	No	NA
195	CQD2EI	CS104632	Negative	2021-08-30	Ndirande	Yes	Male	31	Dec	1975	NA	Yes	Feb	2021	Negative	No	No	No	No	No	NA	No	Yes	No	No	No	No	No	No	No	No	No	No	No	No	No	No	No	No	No	No	No	No	No	No	No	No	No	NA
196	CQD2EJ	CS104657	Negative	2021-08-30	Ndirande	No	Female	6	Jun	2000	No	No	NA	NA	No	No	No	No	No	No	NA	No	No	No	NA	No	No	No	No	No	No	No	No	No	No	No	No	No	No	No	No	Yes	No	No	No	No	No	No	NA
197	CQD2EK	CS104665	Negative	2021-08-31	Ndirande	No	Male	22	Jul	2000	NA	Yes	Aug	2020	Negative	No	No	No	No	No	NA	No	No	No	NA	No	No	No	No	No	No	No	No	Yes	Yes	Yes	No	No	Yes	No	No	No	No	No	No	No	No	No	NA
198	CQD2EL	CS104673	Negative	2021-08-31	Ndirande	Yes	Female	9	Feb	1994	No	Yes	Apr	2020	Negative	No	No	No	Yes	No	NA	Yes	Yes	Yes	No	Yes	No	No	No	No	No	Yes	No	No	No	No	No	No	No	No	No	No	No	No	No	No	No	No	NA
199	CQD2EM	CS104699	Positive	2021-08-31	Ndirande	No	Female	13	Nov	2001	No	Yes	Jan	2020	Negative	No	No	No	No	No	NA	No	No	No	NA	No	No	No	No	No	No	No	No	No	No	Yes	No	No	Yes	No	No	No	No	No	No	No	No	No	NA
200	CQD2EN	CS104681	Negative	2021-08-31	Ndirande	Yes	Female	7	Jan	1990	No	Yes	Jun	2010	Positive	Yes	No	No	No	No	NA	No	Yes	No	No	No	No	No	No	No	Yes	No	No	No	No	No	No	No	Yes	No	No	No	No	No	No	No	No	No	NA
201	CQD2EP	CS104707	Negative	2021-08-31	Ndirande	Yes	Male	21	Sep	2014	NA	Yes	Sep	2014	Positive	Yes	No	No	No	No	NA	No	Yes	No	No	No	No	No	No	No	Yes	No	No	No	No	No	No	No	No	No	No	No	No	No	No	No	No	No	NA
202	CQD2EQ	CS104715	Negative	2021-08-31	Ndirande	Yes	Female	30	Jul	1979	No	Yes	Aug	2021	Negative	No	No	No	No	No	NA	No	Yes	No	No	No	No	No	No	No	No	No	No	Yes	No	No	No	No	Yes	No	No	No	No	No	No	No	No	No	NA
203	CQD2ER	CS104723	Negative	2021-08-31	Ndirande	Yes	Female	14	Aug	2016	No	No	NA	NA	No	No	No	No	No	No	NA	Yes	Yes	Yes	No	No	No	No	No	No	Yes	No	No	No	No	No	No	No	No	No	No	No	No	No	No	No	No	No	NA
204	CQD2ES	CS104731	Negative	2021-08-31	Ndirande	Yes	Female	20	Apr	2001	No	No	NA	NA	No	No	No	No	No	No	NA	No	Yes	Yes	No	No	No	No	No	No	No	No	No	No	No	No	No	No	Yes	No	No	No	No	No	No	No	No	No	NA
205	CQD2ET	CS100796	Negative	2021-08-12	Ndirande	NA	Female	24	Jan	2011	No	No	NA	NA	No	No	No	No	No	No	NA	No	Yes	No	No	No	No	No	No	No	No	No	No	No	No	No	No	No	No	No	No	No	No	No	No	No	No	No	NA
206	CQD2EU	CS100804	Negative	2021-08-12	Ndirande	NA	Male	20	Oct	2013	NA	No	NA	NA	No	No	No	No	No	No	NA	No	Yes	No	No	No	No	No	No	No	Yes	No	No	No	No	No	No	No	No	No	No	No	No	No	No	No	No	No	NA
207	CQD2EV	CS100812	Negative	2021-08-12	Ndirande	NA	Female	99	Unk	9999	No	Yes	Unk	2020	Negative	No	No	No	No	No	NA	No	Yes	No	No	No	No	No	No	No	No	No	No	No	No	No	No	No	No	No	No	No	No	No	No	No	No	No	NA
208	CQD2EW	CS100820	Negative	2021-08-12	Ndirande	NA	Female	16	Apr	2000	No	Yes	Jul	2021	Negative	No	No	No	No	No	NA	No	Yes	No	No	No	No	No	No	No	Yes	No	No	No	No	No	No	No	No	No	No	No	No	No	No	No	No	No	NA
209	CQD2EX	CS100838	Negative	2021-08-12	Ndirande	NA	Female	17	Jul	1986	No	Yes	Unk	2012	Positive	Yes	No	No	No	No	NA	No	Yes	No	No	No	No	No	No	No	No	No	No	No	No	No	No	No	No	No	No	No	No	No	No	No	No	No	NA
210	CQD2EY	CS100846	Negative	2021-08-12	Ndirande	NA	Female	2	Sep	1981	No	Yes	Unk	2009	Positive	Yes	Yes	No	No	No	NA	No	Yes	No	No	No	No	No	No	No	No	No	Yes	No	No	No	No	No	No	No	No	No	No	No	No	No	No	No	NA
211	CQD2EZ	CS100853	Negative	2021-08-12	Ndirande	NA	Female	15	Aug	2019	No	No	NA	NA	No	No	No	No	No	No	NA	No	Yes	Yes	No	No	No	No	No	No	Yes	No	No	No	No	No	No	No	No	No	No	No	No	No	No	No	No	No	NA
212	CQD2F0	CS100861	Negative	2021-08-13	Ndirande	NA	Male	9	Jan	1980	NA	Yes	Unk	2010	Positive	Yes	No	No	No	No	NA	No	Yes	No	No	No	No	No	No	No	No	No	No	Yes	No	No	No	No	No	No	No	No	No	No	No	No	No	No	NA
213	CQD2F1	CS100879	Negative	2021-08-13	Ndirande	NA	Male	3	Nov	2000	NA	Yes	Mar	2021	Negative	No	No	No	No	No	NA	No	Yes	No	No	No	No	No	No	No	No	No	No	No	No	No	No	No	No	No	No	No	No	No	No	No	No	No	NA
214	CQD2F2	CS100887	Negative	2021-08-13	Ndirande	NA	Male	14	Aug	2021	NA	Yes	Unk	2021	Negative	No	No	No	No	No	NA	No	Yes	No	No	No	No	No	No	No	No	No	No	No	No	No	No	No	Yes	No	No	No	No	No	No	No	No	No	NA
215	CQD2F3	CS100895	Positive	2021-08-13	Ndirande	NA	Male	14	Dec	2002	NA	Yes	Unk	2020	Negative	No	No	No	No	No	NA	No	Yes	No	No	No	No	No	No	No	Yes	No	No	Yes	No	Yes	No	No	Yes	No	No	No	No	No	No	No	No	No	NA
216	CQD2F4	CS100903	Negative	2021-08-13	Ndirande	NA	Male	16	Nov	1968	NA	Yes	Apr	2021	Negative	No	No	No	No	No	NA	No	Yes	Yes	No	No	No	No	No	No	Yes	Yes	No	No	No	No	No	No	No	No	No	No	No	No	No	No	No	No	NA
217	CQD2F5	CS100911	Negative	2021-08-13	Ndirande	NA	Female	6	Apr	1980	No	Yes	Unk	2019	Negative	No	No	No	No	No	NA	No	Yes	No	No	No	No	No	No	No	No	No	No	No	No	No	No	No	No	No	No	No	No	No	No	No	No	No	NA
218	CQD2F6	CS100929	Negative	2021-08-16	Ndirande	NA	Female	4	Dec	1978	No	No	NA	NA	No	No	No	No	No	No	NA	No	Yes	No	No	No	No	No	No	No	No	No	No	No	No	No	No	No	Yes	No	No	No	No	No	No	No	No	No	NA
219	CQD2F7	CS100937	Negative	2021-08-16	Ndirande	NA	Female	1	Aug	2000	No	Yes	Aug	2020	Negative	No	No	No	No	No	NA	No	Yes	No	No	No	No	No	No	No	Yes	No	No	No	No	No	No	No	No	No	No	No	No	No	No	No	No	No	NA
220	CQD2F8	CS100945	Positive	2021-08-16	Ndirande	NA	Female	4	Dec	1981	No	No	NA	NA	No	No	No	No	No	No	NA	No	Yes	No	No	No	No	No	No	No	Yes	No	No	No	No	No	No	No	No	No	No	No	No	No	No	No	No	No	NA
221	CQD2F9	CS100952	Negative	2021-08-16	Ndirande	NA	Male	99	Unk	9999	NA	Yes	Unk	2020	Negative	No	No	No	No	No	NA	No	Yes	No	No	No	No	No	No	No	No	No	No	No	Yes	No	No	No	No	No	No	No	No	No	No	No	No	No	NA
222	CQD2FA	CS100960	Negative	2021-08-16	Ndirande	NA	Female	24	Jun	1974	No	Yes	Unk	2012	Positive	Yes	No	No	No	No	NA	No	Yes	No	No	No	No	No	No	Yes	No	No	No	No	No	No	No	No	No	No	No	No	No	No	No	No	No	No	NA
223	CQD2FB	CS100978	Positive	2021-08-16	Ndirande	NA	Male	99	Unk	9999	NA	Yes	Jun	2020	Negative	No	No	No	No	No	NA	No	Yes	No	No	No	No	No	No	No	No	No	No	No	No	No	No	No	Yes	No	No	No	No	No	No	No	No	No	NA
224	CQD2FC	CS100986	Positive	2021-08-16	Ndirande	NA	Female	99	Unk	9999	No	Yes	Dec	2020	Negative	No	No	No	No	No	NA	No	Yes	No	No	No	No	No	No	No	No	No	No	No	No	No	No	No	No	No	No	No	No	No	No	No	No	No	NA
225	CQD2FD	CS100994	Negative	2021-08-16	Ndirande	NA	Female	99	Unk	9999	No	Yes	Apr	2021	Negative	No	No	No	No	No	NA	No	Yes	No	No	No	No	No	Yes	No	Yes	No	No	No	No	No	No	No	No	No	No	No	No	No	No	No	No	No	NA
226	CQD2FE	CS100374	Negative	2021-08-09	Ndirande	NA	Female	99	Unk	9999	No	Yes	Unk	2009	Positive	Yes	No	No	No	No	NA	No	Yes	No	No	No	No	No	Yes	No	No	No	No	No	No	No	No	No	No	No	No	No	No	No	Yes	No	No	No	NA
227	CQD2FF	CS100382	Negative	2021-08-09	Ndirande	NA	Female	23	Aug	1995	No	No	NA	NA	No	No	No	No	No	No	NA	No	Yes	No	No	No	No	No	No	No	Yes	No	No	No	No	No	No	No	No	No	No	No	No	No	No	No	No	No	NA
228	CQD2FG	CS100390	Negative	2021-08-09	Ndirande	NA	Male	24	Sep	1990	NA	Yes	Mar	2021	Negative	No	No	No	No	No	NA	Yes	Yes	No	No	No	No	No	No	No	No	No	No	No	No	No	No	No	No	No	No	No	No	No	No	No	No	No	NA
229	CQD2FH	CS100408	Negative	2021-08-09	Ndirande	NA	Female	5	Apr	1968	No	Yes	Jul	2021	Negative	No	Yes	No	No	No	NA	No	Yes	No	No	No	Yes	Yes	Yes	No	No	No	No	No	No	No	No	No	Yes	No	No	No	No	No	No	No	No	No	NA
230	CQD2FI	CS100416	Negative	2021-08-09	Ndirande	NA	Male	23	May	1967	NA	Yes	Jul	2020	Negative	No	No	No	No	No	NA	No	Yes	No	No	No	No	No	Yes	No	No	No	No	Yes	No	Yes	No	No	No	No	No	No	No	No	No	No	No	No	NA
231	CQD2FJ	CS100424	Negative	2021-08-10	Ndirande	NA	Female	8	Sep	1992	No	No	NA	NA	No	No	No	No	No	No	NA	No	Yes	No	No	No	No	No	No	No	No	No	Yes	Yes	No	No	No	No	No	No	No	No	No	No	No	No	No	No	NA
232	CQD2FK	CS100432	Negative	2021-08-10	Ndirande	NA	Male	1	Sep	1972	NA	No	NA	NA	No	No	No	No	No	No	NA	No	Yes	No	No	No	No	No	Yes	No	Yes	No	No	No	No	No	No	No	Yes	No	No	No	No	No	No	No	No	No	NA
233	CQD2FL	CS100440	Negative	2021-08-10	Ndirande	NA	Male	15	Feb	1981	NA	Yes	Unk	2020	Negative	No	No	No	No	No	NA	No	Yes	No	No	No	No	No	No	Yes	No	No	No	No	No	No	No	No	No	No	No	No	No	No	No	No	No	No	NA
234	CQD2FM	CS100457	Negative	2021-08-10	Ndirande	NA	Female	25	Sep	1993	No	Yes	Oct	2019	Negative	No	No	No	No	No	NA	No	Yes	No	No	No	No	No	No	No	No	No	No	Yes	No	No	No	No	No	No	No	No	No	No	No	No	No	No	NA
235	CQD2FN	CS100465	Negative	2021-08-10	Ndirande	NA	Female	29	Sep	2002	No	No	NA	NA	No	No	No	No	No	No	NA	No	Yes	No	No	No	No	No	No	No	No	No	No	No	No	No	No	No	No	No	No	No	No	No	No	No	No	No	NA
236	CQD2FP	CS100473	Negative	2021-08-10	Ndirande	NA	Female	28	Mar	1971	No	Yes	Unk	2010	Positive	Yes	No	No	Yes	No	NA	No	Yes	Yes	No	No	No	No	No	Yes	No	No	No	No	No	No	No	No	No	No	No	No	No	No	No	No	No	No	NA
237	CQD2FQ	CS100481	Negative	2021-08-10	Ndirande	NA	Female	18	Apr	1964	No	No	NA	NA	No	No	Yes	No	No	No	NA	No	Yes	No	No	No	No	No	No	Yes	No	No	Yes	No	No	No	No	No	No	No	No	No	No	No	No	No	No	No	NA
238	CQD2FR	CS100499	Negative	2021-08-10	Ndirande	NA	Female	11	Oct	1999	No	Yes	Nov	2020	Negative	No	No	No	No	No	NA	No	Yes	No	No	No	No	No	No	No	No	No	No	No	No	No	No	No	No	No	No	Yes	No	No	No	No	No	No	NA
239	CQD2FS	CS100507	Positive	2021-08-10	Ndirande	NA	Female	3	May	2000	No	Yes	May	2021	Negative	No	No	No	No	No	NA	No	Yes	No	No	No	No	No	No	No	No	No	No	Yes	No	No	No	No	No	No	No	No	No	No	No	No	No	No	NA
240	CQD2FT	CS100515	Negative	2021-08-10	Ndirande	NA	Male	20	Apr	2005	NA	No	NA	NA	No	No	No	No	No	No	NA	No	Yes	No	No	No	No	No	No	Yes	No	No	No	No	No	No	No	No	No	No	No	No	No	No	No	No	No	No	NA
241	CQD2FU	CS100523	Negative	2021-08-10	Ndirande	NA	Male	10	Jul	2002	NA	No	NA	NA	No	No	No	No	No	No	NA	No	Yes	Yes	No	No	No	No	No	No	No	No	No	No	No	No	No	No	Yes	No	No	No	No	No	No	No	No	No	NA
242	CQD2FV	CS100531	Negative	2021-08-10	Ndirande	NA	Female	10	Oct	1986	No	Yes	Unk	9999	Negative	No	Yes	No	No	No	NA	No	Yes	No	No	No	No	No	No	No	No	No	No	Yes	No	No	No	No	No	No	No	No	Yes	No	No	No	No	No	NA
243	CQD2FW	CS100549	Positive	2021-08-10	Ndirande	NA	Male	7	Jun	1989	NA	Yes	Unk	2020	Negative	No	No	No	No	No	NA	No	Yes	No	No	No	Yes	Yes	No	No	Yes	No	No	No	No	No	No	No	No	No	No	No	No	No	No	No	No	No	NA
244	CQD2FX	CS100556	Negative	2021-08-10	Ndirande	NA	Female	1	Dec	1968	No	No	NA	NA	No	No	No	No	No	Yes	Hypertension, Liver disease, Diabetes, Kidney diseases	No	No	No	NA	No	No	No	No	No	No	No	Yes	No	No	Yes	No	No	No	No	No	No	No	No	No	No	No	No	NA
245	CQD2FY	CS100564	Negative	2021-08-10	Ndirande	NA	Male	5	Aug	1966	NA	No	NA	NA	No	No	No	No	No	No	NA	No	Yes	Yes	No	No	No	No	No	No	No	No	No	No	No	No	No	No	No	No	No	No	No	No	No	No	No	No	NA
246	CQD2FZ	CS100572	Negative	2021-08-10	Ndirande	NA	Male	16	Jan	2000	NA	No	NA	NA	No	No	No	No	No	No	NA	No	Yes	No	No	No	No	No	No	No	No	No	No	No	No	No	No	No	No	No	No	No	No	No	No	No	No	No	NA
247	CQD2GL	CS107874	Negative	2021-10-06	Ndirande	Yes	Male	28	Feb	2002	NA	No	NA	NA	No	No	No	No	No	No	NA	No	Yes	No	No	No	No	No	No	No	Yes	No	No	No	No	No	No	No	Yes	No	No	No	No	No	No	No	No	No	NA
248	CQD2GM	CS107882	Negative	2021-10-06	Ndirande	Yes	Female	5	Jun	2003	No	Yes	Sep	1999	Negative	No	No	No	No	No	NA	No	Yes	No	No	No	No	No	No	No	Yes	No	No	No	No	No	No	No	No	No	No	No	No	No	No	No	No	No	NA
249	CQD2GN	CS107890	Negative	2021-10-06	Ndirande	Yes	Female	1	Apr	1994	No	Yes	Jun	2021	Negative	No	No	No	No	No	NA	No	Yes	Yes	No	No	No	No	No	No	No	No	Yes	No	No	No	No	No	No	No	No	No	No	No	No	No	No	No	NA
250	CQD2GP	CS107908	Positive	2021-10-06	Ndirande	Yes	Female	10	Feb	1962	No	Yes	Jun	2021	Negative	No	No	No	No	No	NA	No	Yes	Yes	No	No	No	No	No	No	No	No	No	No	No	Yes	No	No	No	No	No	No	No	No	No	No	No	No	NA
251	CQD2GQ	CS107916	Negative	2021-10-06	Ndirande	Yes	Male	3	Oct	1993	NA	Yes	Aug	2020	Negative	No	No	No	No	No	NA	No	Yes	No	No	Yes	No	No	No	No	No	No	No	No	No	No	No	No	No	No	No	No	No	No	No	No	No	No	NA
252	CQD2GR	CS107924	Negative	2021-10-06	Ndirande	No	Female	17	Sep	2000	No	No	NA	NA	No	No	No	No	No	No	NA	No	No	No	NA	No	No	No	No	No	Yes	No	No	No	No	No	No	No	Yes	No	No	No	No	No	No	No	No	No	NA
253	CQD2GS	CS107932	Negative	2021-10-06	Ndirande	No	Female	28	May	2001	No	No	NA	NA	No	No	No	No	No	No	NA	No	No	No	NA	No	No	No	No	Yes	Yes	No	No	No	No	No	No	No	No	No	No	No	No	No	No	No	No	No	NA
254	CQD2GT	CS107940	Negative	2021-10-07	Ndirande	Yes	Male	21	Feb	2008	NA	No	NA	NA	No	No	No	No	No	No	NA	No	Yes	Yes	No	No	No	No	No	No	Yes	No	No	No	No	No	No	No	No	No	No	No	No	No	Yes	No	No	No	NA
255	CQD2GU	CS107957	Negative	2021-10-07	Ndirande	Yes	Male	27	Apr	1983	NA	Yes	Aug	2011	Positive	Yes	No	No	No	No	NA	No	Yes	No	No	No	No	No	No	No	No	No	No	No	No	No	No	No	No	No	No	No	No	No	No	No	No	No	NA
256	CQD2GV	CS107965	Negative	2021-10-07	Ndirande	Yes	Female	1	Jan	2016	No	Yes	Mar	2017	Negative	No	No	No	No	No	NA	No	Yes	No	No	No	No	No	No	No	Yes	No	No	No	No	No	No	No	No	No	No	No	No	No	No	No	No	No	NA
257	CQD2GW	CS107973	Negative	2021-10-07	Ndirande	No	Female	5	May	1994	No	Yes	May	2020	Negative	No	No	No	No	No	NA	No	No	No	NA	No	No	No	No	No	Yes	No	No	Yes	No	Yes	No	No	No	No	No	No	No	No	No	No	No	No	NA
258	CQD2GX	CS107981	Negative	2021-10-07	Ndirande	Yes	Male	17	Mar	1998	NA	Yes	Nov	2017	Negative	No	No	No	No	No	NA	No	Yes	No	No	No	No	No	No	No	No	No	No	No	No	No	No	No	No	No	No	No	No	No	No	No	No	No	NA
259	CQD2GY	CS107999	Positive	2021-10-08	Ndirande	Yes	Female	20	Mar	1999	No	No	NA	NA	No	No	No	No	No	No	NA	No	Yes	No	No	No	No	No	No	Yes	No	No	No	No	No	No	No	No	No	No	No	No	No	No	No	No	No	No	NA
260	CQD2GZ	CS108005	Negative	2021-10-08	Ndirande	Yes	Female	9	Sep	1981	No	Yes	Unk	2018	Negative	No	No	No	No	No	NA	No	Yes	No	No	No	No	No	Yes	No	Yes	No	No	No	No	No	No	No	No	No	No	No	No	No	No	No	No	No	NA
261	CQD2H0	CS108013	Negative	2021-10-08	Ndirande	Yes	Female	14	Jun	1998	No	Yes	Unk	2020	Positive	Yes	No	No	No	No	NA	No	Yes	No	No	No	No	No	Yes	No	Yes	No	No	No	No	No	No	No	No	No	No	No	No	No	No	No	No	No	NA
262	CQD2H1	CS108021	Negative	2021-10-08	Ndirande	No	Female	9	Sep	2001	No	Yes	Unk	2021	Negative	No	No	No	No	No	NA	No	No	No	NA	No	No	No	No	No	No	No	No	No	No	No	No	No	No	No	No	Yes	No	No	No	No	No	No	NA
263	CQD2H2	CS108039	Negative	2021-10-08	Ndirande	Yes	Female	99	Unk	2014	No	No	NA	NA	No	No	No	No	No	No	NA	No	Yes	No	No	No	No	No	Yes	No	Yes	No	No	No	No	No	No	No	No	No	No	No	No	No	No	No	No	No	NA
264	CQD2H3	CS108047	Negative	2021-10-08	Ndirande	Yes	Female	99	Unk	9999	No	Yes	May	2021	Negative	No	No	No	No	No	NA	No	Yes	No	No	No	No	No	No	No	No	No	No	No	No	No	No	No	Yes	No	No	No	No	Yes	No	No	No	No	NA
265	CQD2H4	CS108088	Negative	2021-10-11	Ndirande	Yes	Female	21	Jun	1987	No	Yes	Unk	2020	Positive	Yes	No	No	No	No	NA	No	Yes	Yes	No	No	No	No	Yes	No	No	No	Yes	No	No	No	No	No	No	No	No	No	No	No	No	No	No	No	NA
266	CQD2H5	CS108054	Negative	2021-10-11	Ndirande	Yes	Female	7	Feb	1991	No	Yes	Unk	2019	Negative	No	No	No	No	No	NA	No	Yes	No	No	No	No	No	Yes	No	No	No	No	No	No	No	No	No	No	No	No	No	No	No	No	No	No	No	NA
267	CQD2H6	CS108070	Negative	2021-10-11	Ndirande	Yes	Female	6	Jan	2013	No	No	NA	NA	No	No	No	No	No	No	NA	No	Yes	No	No	No	No	No	Yes	No	No	No	No	No	No	No	No	No	No	No	No	No	No	No	No	No	No	No	NA
268	CQD2H7	CS108062	Negative	2021-10-11	Ndirande	Yes	Male	2	Nov	2011	NA	No	NA	NA	No	No	No	No	No	No	NA	No	Yes	No	No	No	No	No	Yes	No	Yes	No	No	No	No	No	No	No	No	No	No	No	No	No	No	No	No	No	NA
269	CQD2H8	CS108096	Negative	2021-10-11	Ndirande	No	Female	6	May	2000	No	Yes	Unk	2020	Negative	No	No	No	No	No	NA	No	No	No	NA	No	No	No	No	No	No	No	No	No	No	No	No	No	No	No	No	Yes	No	No	No	No	No	No	NA
270	CQD2H9	CS108104	Negative	2021-10-11	Ndirande	Yes	Female	25	Jun	2002	No	No	NA	NA	No	No	No	No	No	No	NA	No	Yes	No	No	No	No	No	Yes	No	Yes	No	No	No	No	No	No	No	No	No	No	No	No	No	No	No	No	No	NA
271	CQD2HA	CS108112	Negative	2021-10-11	Ndirande	No	Female	19	Jul	2002	No	No	NA	NA	No	No	No	No	No	No	NA	No	No	No	NA	No	No	No	No	No	No	No	No	No	No	No	No	No	No	No	No	Yes	No	Yes	No	No	No	No	NA
272	CQD2HB	CS108120	Negative	2021-10-12	Ndirande	Yes	Female	99	Unk	9999	No	Yes	Unk	2020	Negative	No	No	No	No	No	NA	No	Yes	No	No	No	No	No	Yes	No	Yes	No	No	No	No	No	No	No	No	No	No	No	No	No	No	No	No	No	NA
273	CQD2HC	CS108138	Negative	2021-10-12	Ndirande	Yes	Female	24	Feb	1994	No	No	NA	NA	No	No	No	No	No	No	NA	No	Yes	No	No	No	No	No	Yes	No	No	No	No	No	No	No	No	No	No	No	No	No	No	No	No	No	No	No	NA
274	CQD2HD	CS108146	Negative	2021-10-12	Ndirande	Yes	Female	22	Aug	1996	No	No	NA	NA	No	No	No	No	No	No	NA	No	Yes	No	No	No	No	No	Yes	No	Yes	No	Yes	No	No	No	No	No	No	No	No	No	No	No	No	No	No	No	NA
275	CQD2HE	CS108153	Positive	2021-10-12	Ndirande	No	Female	21	Jan	2003	No	No	NA	NA	No	No	No	No	No	No	NA	No	No	No	NA	No	No	No	No	No	No	No	No	Yes	No	No	No	No	Yes	No	No	No	No	No	No	No	No	No	NA
276	CQD2HF	CS108161	Negative	2021-10-12	Ndirande	Yes	Female	26	Aug	1995	No	Yes	Unk	2019	Negative	No	No	No	No	No	NA	No	Yes	No	No	Yes	No	No	Yes	No	No	No	Yes	No	No	No	No	No	No	No	No	No	No	No	No	No	No	No	NA
277	CQD2HG	CS108179	Negative	2021-10-13	Ndirande	Yes	Female	25	Nov	1990	No	Yes	Nov	2018	Positive	Yes	No	No	No	No	NA	No	Yes	No	No	No	No	No	No	No	No	No	No	No	No	No	No	No	No	No	No	Yes	No	No	No	No	No	No	NA
278	CQD2HH	CS108187	Negative	2021-10-13	Ndirande	Yes	Male	28	Feb	2001	NA	No	NA	NA	No	No	No	No	No	No	NA	No	Yes	No	No	No	No	No	No	No	Yes	No	No	No	No	No	No	No	No	No	No	No	No	No	No	No	No	No	NA
279	CQD2HI	CS108195	Negative	2021-10-13	Ndirande	Yes	Female	19	Aug	2014	No	No	NA	NA	No	No	No	No	No	No	NA	No	Yes	Yes	No	No	No	No	No	No	No	No	No	No	No	No	No	No	No	No	No	No	No	No	No	No	No	No	NA
280	CQD2HJ	CS108203	Negative	2021-10-13	Ndirande	No	Female	19	Aug	2014	No	No	NA	NA	No	No	No	No	No	No	NA	No	No	No	NA	No	No	No	No	No	No	No	No	No	No	No	No	No	No	No	No	Yes	No	No	No	No	No	No	NA
281	CQD2HK	CS108211	Negative	2021-10-13	Ndirande	Yes	Male	13	Aug	2000	NA	Yes	Dec	2021	Negative	No	No	No	No	No	NA	No	Yes	No	No	No	No	No	No	No	Yes	No	No	No	No	No	No	No	Yes	No	No	No	No	No	No	No	No	No	NA
282	CQD2HL	CS108229	Negative	2021-10-13	Ndirande	Yes	Female	10	Oct	1990	No	Yes	Apr	2018	Negative	No	No	No	No	No	NA	No	Yes	No	No	No	No	No	No	No	No	No	No	No	No	No	No	No	No	No	No	No	No	No	No	No	No	No	NA
283	CQD2HM	CS108245	Negative	2021-10-13	Ndirande	No	Female	15	May	2001	No	Yes	Mar	2021	Negative	No	No	No	No	No	NA	No	No	No	NA	No	No	No	No	No	No	No	No	No	No	No	No	No	No	No	No	Yes	No	Yes	No	No	No	No	NA
284	CQD2HN	CS108237	Negative	2021-10-13	Ndirande	NA	Female	3	Apr	1983	No	Yes	Jun	2021	Negative	No	No	No	No	No	NA	No	No	No	NA	No	No	No	No	Yes	Yes	No	No	No	No	No	No	No	Yes	No	No	No	No	No	No	No	No	No	NA
285	CQD2HP	CS108252	Negative	2021-10-13	Ndirande	No	Male	16	Jun	1977	NA	No	NA	NA	No	No	No	No	No	No	NA	No	No	No	NA	No	No	No	No	No	Yes	No	No	Yes	No	No	No	No	No	No	No	No	No	No	No	No	No	No	NA
286	CQD2HQ	CS108260	Negative	2021-10-13	Ndirande	Yes	Female	3	Oct	1993	No	Yes	Feb	2021	Negative	No	No	No	No	No	NA	No	Yes	No	No	No	No	No	No	No	No	No	No	No	No	No	No	No	No	No	No	No	No	No	No	No	No	No	NA
287	CQD2HR	CS108278	Negative	2021-10-13	Ndirande	No	Male	17	Jan	1998	NA	Yes	Aug	2021	Negative	No	No	No	No	No	NA	No	No	No	NA	No	No	No	No	No	No	No	No	No	No	No	No	No	No	No	No	No	No	Yes	No	No	No	No	NA
288	CQD2HS	CS108286	Negative	2021-10-13	Ndirande	No	Female	21	Feb	2002	No	No	NA	NA	No	No	No	No	No	No	NA	No	No	No	NA	No	No	No	No	No	No	No	No	Yes	No	No	No	No	No	No	No	No	No	No	No	No	No	No	NA
289	CQD2HT	CS108294	Negative	2021-10-13	Ndirande	NA	Female	18	Jul	2014	No	No	NA	NA	No	No	No	No	No	No	NA	Yes	No	No	NA	No	No	No	No	No	No	No	No	No	No	No	No	No	No	No	No	No	No	No	No	No	No	No	NA
290	CQD2HU	CS108302	Negative	2021-10-13	Ndirande	Yes	Male	12	Jan	1982	NA	No	NA	NA	No	No	No	No	No	No	NA	No	Yes	No	No	No	No	No	No	No	No	No	No	No	No	No	No	No	No	No	No	No	No	No	No	No	No	No	NA
291	CQD2HV	CS108310	Negative	2021-10-13	Ndirande	Yes	Male	31	Aug	1999	NA	Yes	Aug	2018	Negative	No	No	No	No	No	NA	No	Yes	No	No	No	No	No	No	No	Yes	No	No	No	No	No	No	No	No	No	No	No	No	No	No	No	No	No	NA
292	CQD2HW	CS108328	Negative	2021-10-13	Ndirande	Yes	Female	5	Jul	1980	No	Yes	Mar	2021	Negative	No	No	No	No	No	NA	No	No	No	NA	Yes	No	No	No	No	No	No	No	No	No	No	No	No	No	No	No	No	No	No	No	No	No	No	NA
293	CQD2HX	CS108336	Positive	2021-10-14	Ndirande	Yes	Female	99	Unk	9999	No	Yes	Unk	2021	Negative	No	No	No	No	No	NA	No	Yes	No	No	No	No	No	Yes	No	Yes	No	No	No	No	No	No	No	No	No	No	No	No	No	No	No	No	No	NA
294	CQD2HY	CS108344	Negative	2021-10-14	Ndirande	Yes	Female	15	May	1959	No	No	NA	NA	No	No	No	No	No	No	NA	Yes	Yes	No	No	No	No	No	Yes	No	No	No	No	No	No	No	No	No	Yes	No	No	No	No	No	No	No	No	No	NA
295	CQD2HZ	CS108351	Negative	2021-10-14	Ndirande	Yes	Male	15	May	1965	NA	No	NA	NA	No	No	No	No	No	No	NA	No	Yes	No	No	No	No	No	Yes	No	No	No	No	No	No	No	No	No	Yes	No	No	No	No	No	No	No	No	No	NA
296	CQD2I0	CS108369	Negative	2021-10-14	Ndirande	Yes	Female	25	Oct	1983	No	Yes	Oct	2021	Negative	No	No	No	No	No	NA	No	Yes	No	No	No	No	No	No	No	No	No	No	No	No	No	No	No	No	No	No	Yes	No	No	No	No	No	No	NA
297	CQD2I1	CS108377	Negative	2021-10-14	Ndirande	No	Female	99	Unk	9999	No	Yes	Unk	2020	Negative	No	No	No	No	No	NA	No	No	No	NA	No	No	No	No	No	No	No	No	No	No	No	No	No	No	No	No	No	No	No	No	Yes	No	No	NA
298	CQD2I2	CS108385	Negative	2021-10-14	Ndirande	Yes	Female	25	Nov	2000	No	No	NA	NA	No	No	No	No	No	No	NA	No	Yes	No	No	No	No	No	No	Yes	No	No	No	No	No	No	No	No	No	No	No	No	No	No	No	No	No	No	NA
299	CQD2I3	CS108393	Negative	2021-10-14	Ndirande	Yes	Male	15	Oct	1973	NA	Yes	Sep	2003	Positive	Yes	No	No	No	No	NA	No	Yes	No	No	No	No	No	No	Yes	No	No	No	No	No	No	No	No	No	No	No	No	No	No	No	No	No	No	NA
300	CQD2I4	CS108401	Positive	2021-10-14	Ndirande	No	Male	9	Dec	2003	NA	No	NA	NA	No	No	No	No	No	No	NA	No	No	No	NA	No	No	No	No	No	Yes	No	No	No	No	No	No	No	No	No	No	No	No	No	No	No	No	No	NA
301	CQD2I5	CS108419	Negative	2021-10-18	Ndirande	No	Female	31	Dec	2001	No	Yes	Unk	2020	Negative	No	No	No	No	No	NA	Yes	No	No	NA	No	No	No	No	No	No	No	No	No	No	Yes	No	No	No	No	No	No	No	No	No	No	No	No	NA
302	CQD2I6	CS108427	Negative	2021-10-18	Ndirande	No	Female	15	May	2002	No	Yes	Jan	2021	Negative	No	No	No	No	No	NA	No	No	No	NA	No	No	No	No	No	No	No	No	No	No	No	No	No	Yes	No	No	No	No	No	No	No	No	No	NA
303	CQD2I7	CS108435	Negative	2021-10-18	Ndirande	Yes	Female	29	Dec	2000	Yes	Yes	Nov	2006	Negative	No	No	No	No	No	NA	Yes	Yes	No	No	No	No	No	No	No	Yes	No	No	No	No	No	No	No	Yes	No	No	No	No	No	No	No	No	No	NA
304	CQD2I8	CS108443	Negative	2021-10-18	Ndirande	Yes	Male	27	Apr	1983	NA	No	NA	NA	No	No	No	No	No	No	NA	Yes	Yes	No	No	No	No	No	No	No	Yes	No	No	No	No	No	No	No	No	No	No	No	No	No	No	No	No	No	NA
305	CQD2I9	CS108450	Negative	2021-10-18	Ndirande	Yes	Female	7	Aug	2000	No	No	NA	NA	No	No	No	No	No	No	NA	No	Yes	No	No	No	No	No	No	No	Yes	No	No	No	No	No	No	No	No	No	No	No	No	Yes	No	No	No	No	NA
306	CQD2IA	CS108468	Negative	2021-10-18	Ndirande	Yes	Female	10	Feb	1998	No	Yes	Jun	2020	Negative	No	No	No	No	No	NA	Yes	Yes	No	No	No	No	No	No	No	No	No	No	No	No	No	No	No	No	No	No	No	No	Yes	No	No	No	No	NA
307	CQD2IB	CS108476	Negative	2021-10-18	Ndirande	Yes	Female	20	Apr	1964	No	Yes	Jun	2004	Positive	Yes	No	No	No	No	NA	Yes	Yes	No	No	No	No	No	No	No	No	No	No	No	No	No	No	No	No	No	No	No	No	No	No	No	No	No	NA
308	CQD2IC	CS108484	Negative	2021-10-18	Ndirande	Yes	Male	24	Dec	2020	NA	Yes	Aug	2020	Negative	No	No	No	No	No	NA	Yes	Yes	No	No	No	Yes	Yes	No	No	No	No	Yes	No	No	No	No	No	No	No	No	No	No	No	No	No	No	No	NA
309	CQD2ID	CS108492	Negative	2021-10-18	Ndirande	No	Female	2	May	1987	No	Yes	May	2021	Negative	No	No	No	No	No	NA	Yes	No	No	NA	No	No	No	No	No	No	No	No	No	No	No	No	No	No	No	No	No	No	No	No	No	No	No	NA
310	CQD2IE	CS108500	Negative	2021-10-19	Ndirande	Yes	Female	17	Jul	1984	No	Yes	Sep	2021	Negative	No	No	No	No	No	NA	No	No	No	NA	No	No	No	No	No	No	No	Yes	No	No	No	No	No	No	No	No	No	No	No	No	No	No	No	NA
311	CQD2IF	CS108518	Negative	2021-10-19	Ndirande	Yes	Female	14	May	2001	No	No	NA	NA	No	No	No	No	No	No	NA	No	Yes	No	No	No	No	No	Yes	No	No	No	No	Yes	No	No	No	No	No	No	No	No	No	No	No	No	No	No	NA
312	CQD2IG	CS108526	Negative	2021-10-19	Ndirande	Yes	Female	99	Unk	9999	No	Yes	Mar	2021	Negative	No	No	No	No	No	NA	No	Yes	No	No	No	No	No	Yes	Yes	Yes	No	No	No	No	No	No	No	No	No	No	No	No	No	No	No	No	No	NA
313	CQD2IH	CS108534	Negative	2021-10-19	Ndirande	Yes	Female	14	Jun	1974	No	Yes	Dec	2019	Negative	No	No	No	No	No	NA	No	No	No	NA	No	No	No	No	Yes	No	No	No	No	No	No	No	No	No	No	No	No	No	No	No	No	No	No	NA
314	CQD2II	CS108542	Negative	2021-10-19	Ndirande	Yes	Male	14	May	1978	NA	Yes	Unk	2017	Positive	Yes	No	No	No	No	NA	No	Yes	No	No	No	No	No	Yes	No	Yes	No	No	No	No	No	No	No	No	No	No	No	No	No	No	No	No	No	NA
315	CQD2IJ	CS108559	Negative	2021-10-19	Ndirande	No	Male	9	Mar	1991	NA	No	NA	NA	No	No	No	No	No	No	NA	No	No	No	NA	No	No	No	No	No	No	No	No	Yes	Yes	No	No	No	No	No	No	No	No	No	No	No	No	No	NA
316	CQD2IK	CS108567	Negative	2021-10-19	Ndirande	Yes	Male	30	Jan	1976	NA	Yes	Unk	2014	Positive	Yes	No	No	No	No	NA	No	Yes	No	No	Yes	No	No	Yes	No	Yes	No	No	No	No	No	No	No	No	No	No	No	No	No	No	No	No	No	NA
317	CQD2IL	CS108575	Negative	2021-10-20	Ndirande	Yes	Female	6	Apr	1978	No	No	NA	NA	No	No	No	No	No	No	NA	No	Yes	Yes	No	No	No	No	Yes	No	Yes	No	No	No	No	No	No	No	No	No	No	No	No	No	No	No	No	No	NA
318	CQD2IM	CS108583	Negative	2021-10-20	Ndirande	Yes	Female	12	Sep	1987	No	Yes	Unk	2020	Negative	No	No	No	No	No	NA	No	Yes	No	No	Yes	No	No	No	Yes	No	No	No	No	No	No	No	No	No	No	No	No	No	No	No	No	No	No	NA
319	CQD2IN	CS108591	Negative	2021-10-20	Ndirande	Yes	Female	10	Oct	2003	No	No	NA	NA	No	No	No	No	No	No	NA	No	Yes	No	No	No	Yes	Yes	No	No	No	No	No	No	No	No	No	No	No	No	No	No	No	No	No	No	No	No	NA
320	CQD2IP	CS108609	Negative	2021-10-20	Ndirande	Yes	Female	99	Unk	9999	No	No	NA	NA	No	No	No	No	No	No	NA	No	Yes	No	No	No	No	No	No	No	No	No	No	No	No	No	No	No	Yes	No	No	No	No	No	No	No	No	No	NA
321	CQD2IQ	CS108617	Negative	2021-10-20	Ndirande	Yes	Female	13	May	1994	No	Yes	Oct	2021	Negative	No	No	No	No	No	NA	No	Yes	No	No	No	No	No	No	No	No	No	No	No	No	No	No	No	Yes	No	No	No	No	No	No	No	No	No	NA
322	CQD2IR	CS108625	Negative	2021-10-20	Ndirande	Yes	Female	17	Apr	1978	No	No	NA	NA	No	No	No	No	No	No	NA	No	Yes	No	No	No	No	No	Yes	No	No	No	No	No	No	No	No	No	Yes	No	No	No	No	No	No	No	No	No	NA
323	CQD2IS	CS108633	Negative	2021-10-20	Ndirande	No	Female	1	Aug	1999	No	Yes	Unk	2020	Negative	No	No	No	No	No	NA	No	No	No	NA	No	No	No	No	No	No	No	No	Yes	No	No	No	No	Yes	No	No	No	No	No	No	No	No	No	NA
324	CQD2IT	CS108641	Negative	2021-10-20	Ndirande	No	Female	14	Jun	2000	No	Yes	Jun	2021	Negative	No	No	No	No	No	NA	No	No	No	NA	No	No	No	No	No	No	No	No	Yes	No	No	No	No	Yes	No	No	No	No	No	No	No	No	No	NA
325	CQD2IU	CS108658	Negative	2021-10-20	Ndirande	Yes	Female	27	Oct	2002	No	No	NA	NA	No	No	No	No	No	No	NA	No	Yes	No	No	No	No	No	Yes	No	Yes	No	No	No	No	No	No	No	No	No	No	No	No	No	No	No	No	No	NA
326	CQD2IV	CS108666	Negative	2021-10-21	Ndirande	Yes	Female	1	Jan	1984	No	No	NA	NA	No	No	No	No	No	No	NA	No	Yes	No	No	No	No	No	Yes	No	No	No	No	No	No	No	No	No	Yes	No	No	No	No	No	No	No	No	No	NA
327	CQD2IW	CS108674	Negative	2021-10-21	Ndirande	No	Female	4	May	2014	No	No	NA	NA	No	No	No	No	No	No	NA	Yes	No	No	NA	No	No	No	No	No	No	No	No	No	No	No	No	No	Yes	No	No	No	No	No	No	No	No	No	NA
328	CQD2IX	CS108682	Negative	2021-10-21	Ndirande	Yes	Male	15	Jun	2018	NA	No	NA	NA	No	No	No	No	No	No	NA	No	Yes	No	No	No	No	No	Yes	No	Yes	No	No	No	No	No	No	No	No	No	No	No	No	No	No	No	No	No	NA
329	CQD2IY	CS108690	Negative	2021-10-21	Ndirande	No	Female	3	Mar	1991	No	Yes	Apr	2021	Positive	Yes	No	No	No	No	NA	No	No	No	NA	No	No	No	No	No	No	No	No	No	No	No	No	No	No	No	No	No	No	Yes	No	No	No	No	NA
330	CQD2IZ	CS108708	Positive	2021-10-21	Ndirande	Yes	Male	31	Dec	1982	NA	No	NA	NA	No	No	No	No	No	No	NA	Yes	Yes	No	No	No	No	No	Yes	No	No	No	No	No	No	No	No	No	No	No	No	No	No	No	No	No	No	No	NA
331	CQD2J0	CS108716	Negative	2021-10-21	Ndirande	No	Male	3	Mar	2003	NA	No	NA	NA	No	No	No	No	No	No	NA	Yes	No	No	NA	No	No	No	No	No	No	No	No	Yes	Yes	No	No	No	Yes	No	No	No	No	No	No	No	No	No	NA
332	CQD2J1	CS108724	Negative	2021-10-21	Ndirande	Yes	Male	15	Dec	1978	NA	No	NA	NA	No	No	No	No	No	No	NA	No	Yes	No	No	No	No	No	Yes	No	Yes	No	No	No	No	No	No	No	No	No	No	No	No	No	No	No	No	No	NA
333	CQD2J2	CS108732	Negative	2021-10-21	Ndirande	Yes	Female	4	Oct	1988	No	Yes	Unk	2011	Positive	Yes	No	No	No	No	NA	No	Yes	No	No	No	No	Yes	Yes	No	No	No	Yes	No	No	No	No	No	Yes	No	No	No	No	No	No	No	No	No	NA
334	CQD2J3	CS108740	Negative	2021-10-21	Ndirande	Yes	Male	12	Jan	1980	NA	Yes	Sep	2021	Negative	No	No	No	No	No	NA	No	Yes	No	No	No	No	No	Yes	No	Yes	No	No	No	No	No	No	No	Yes	No	No	No	No	No	No	No	No	No	NA
335	CQD2J4	CS108757	Negative	2021-10-21	Ndirande	No	Male	2	Nov	2009	NA	No	NA	NA	No	No	No	No	No	No	NA	No	No	No	NA	No	No	No	No	No	No	No	No	No	No	No	No	No	No	No	No	Yes	No	Yes	No	No	No	No	NA
336	CQD2J5	CS108765	Negative	2021-10-21	Ndirande	Yes	Male	25	Nov	1991	NA	Yes	May	2021	Negative	No	No	No	No	No	NA	No	Yes	No	No	No	No	No	No	No	Yes	No	No	No	No	Yes	No	No	Yes	No	No	No	No	No	No	No	No	No	NA
337	CQD2J6	CS108773	Negative	2021-10-21	Ndirande	Yes	Female	8	Feb	1984	No	Yes	Unk	2018	Positive	Yes	No	No	No	No	NA	No	Yes	No	No	Yes	No	Yes	Yes	No	No	No	No	No	No	No	No	No	Yes	No	No	No	No	No	No	No	No	No	NA
338	CQD2J7	CS108781	Negative	2021-10-22	Ndirande	Yes	Female	28	Nov	2017	No	No	NA	NA	No	No	No	No	No	No	NA	No	Yes	No	No	No	No	No	Yes	No	Yes	No	No	No	No	No	No	No	No	No	No	No	No	No	No	No	No	No	NA
339	CQD2J8	CS108799	Negative	2021-10-22	Ndirande	Yes	Male	6	May	2004	NA	No	NA	NA	No	No	No	No	No	No	NA	No	Yes	No	No	No	No	No	Yes	No	Yes	No	No	No	No	No	No	No	No	No	No	No	No	No	No	No	No	No	NA
340	CQD2J9	CS108807	Negative	2021-10-22	Ndirande	Yes	Male	15	Dec	1987	NA	Yes	Unk	2018	Positive	Yes	No	No	No	No	NA	No	Yes	No	No	No	No	No	No	No	Yes	No	No	No	No	No	No	No	No	No	No	No	No	No	No	No	No	No	NA
341	CQD2JA	CS108815	Negative	2021-10-22	Ndirande	No	Male	13	Apr	1983	NA	No	NA	NA	No	No	No	No	No	No	NA	No	No	No	NA	No	No	No	No	No	No	No	No	No	No	No	No	No	No	No	No	Yes	No	Yes	No	No	No	No	NA
342	CQD2JB	CS108823	Negative	2021-10-25	Ndirande	Yes	Female	28	Jun	1984	No	No	NA	NA	No	No	No	No	No	No	NA	No	Yes	No	No	No	No	No	No	No	Yes	No	No	No	No	Yes	No	No	No	No	No	No	No	No	No	No	No	No	NA
343	CQD2JC	CS108831	Negative	2021-10-26	Ndirande	No	Male	6	Jul	1977	NA	No	NA	NA	No	No	No	No	No	No	NA	No	No	No	NA	No	No	No	No	No	No	No	No	Yes	No	No	No	No	Yes	No	No	No	No	No	No	No	No	No	NA
344	CQD2JD	CS108849	Negative	2021-10-26	Ndirande	Yes	Female	30	Oct	1992	No	No	NA	NA	No	No	No	No	No	No	NA	No	Yes	No	No	No	No	No	Yes	No	No	No	No	No	No	No	No	No	No	No	No	No	No	No	No	No	No	No	NA
345	CQD2JE	CS108856	Negative	2021-10-26	Ndirande	No	Male	20	Dec	1992	NA	Yes	Jun	2021	Negative	No	No	No	No	No	NA	No	Yes	No	No	No	No	No	No	No	No	No	No	No	No	No	No	No	No	No	No	Yes	No	No	No	No	No	No	NA
346	CQD2JF	CS108864	Negative	2021-10-26	Ndirande	Yes	Male	16	Apr	2014	No	No	NA	NA	No	No	No	No	No	No	NA	Yes	Yes	No	No	No	No	No	No	No	No	No	No	No	No	No	No	No	No	No	No	No	No	No	No	No	No	No	NA
347	CQD2JG	CS108872	Positive	2021-10-26	Ndirande	Yes	Female	16	Jan	1984	No	Yes	Dec	2020	Negative	No	No	No	No	No	NA	No	Yes	No	No	No	No	No	Yes	No	No	No	No	No	No	No	No	No	No	No	No	No	No	No	No	No	No	No	NA
348	CQD2JH	CS108880	Negative	2021-10-26	Ndirande	Yes	Female	2	Apr	1991	No	Yes	Unk	2020	Negative	No	No	No	No	No	NA	No	Yes	No	No	No	No	No	Yes	No	No	No	No	No	No	No	No	No	Yes	No	No	Yes	No	No	No	No	No	No	NA
349	CQD2JI	CS108898	Negative	2021-10-26	Ndirande	Yes	Female	1	Jul	1977	No	Yes	Unk	2019	Negative	No	No	No	No	No	NA	No	Yes	No	No	No	No	No	No	No	No	No	No	No	No	No	No	No	No	No	No	No	No	No	No	No	No	No	NA
350	CQD2JJ	CS108906	Negative	2021-10-27	Ndirande	Yes	Female	30	Jun	2000	No	Yes	Unk	2021	Negative	No	No	No	No	No	NA	Yes	Yes	No	No	No	No	No	Yes	No	Yes	No	No	No	No	No	No	No	No	No	No	No	No	No	No	No	No	No	NA
351	CQD2JK	CS108914	Negative	2021-10-27	Ndirande	No	Female	1	Oct	1993	No	No	NA	NA	No	No	No	No	No	No	NA	No	No	No	NA	No	No	No	No	No	No	No	No	No	No	No	No	No	Yes	No	No	No	No	No	No	No	No	No	NA
352	CQD2JL	CS108922	Negative	2021-10-27	Ndirande	Yes	Male	13	Jan	1992	NA	No	NA	NA	No	No	No	No	No	No	NA	No	Yes	No	No	No	No	No	Yes	No	No	No	Yes	No	No	No	No	No	No	No	No	No	No	No	No	No	No	No	NA
353	CQD2JM	CS108930	Negative	2021-10-27	Ndirande	No	Female	23	Dec	1981	No	Yes	Unk	2017	Positive	Yes	No	No	No	No	NA	No	No	No	NA	No	No	No	No	Yes	No	No	No	No	No	No	No	No	No	No	No	No	No	No	No	No	No	No	NA
354	CQD2JN	CS108948	Negative	2021-10-27	Ndirande	No	Male	25	Jun	1997	NA	Yes	Sep	2021	Negative	No	No	No	No	No	NA	No	No	No	NA	No	No	No	No	No	No	No	No	No	No	No	No	No	Yes	No	No	No	No	No	No	No	No	No	NA
355	CQD2JP	CS108955	Negative	2021-10-27	Ndirande	Yes	Female	6	Jan	1996	No	No	NA	NA	No	No	No	No	No	No	NA	No	Yes	No	No	No	No	No	Yes	Yes	No	No	Yes	No	No	No	No	No	No	No	No	No	No	No	No	No	No	No	NA
356	CQD2JQ	CS108963	Negative	2021-10-27	Ndirande	Yes	Female	18	Aug	1996	No	No	NA	NA	No	No	No	No	No	No	NA	No	Yes	No	No	No	No	No	Yes	No	No	No	No	No	No	No	No	No	Yes	No	No	No	No	No	No	No	No	No	NA
357	CQD2JR	CS108971	Negative	2021-10-28	Ndirande	Yes	Female	31	Mar	2001	No	Yes	Sep	2020	Negative	No	No	No	No	No	NA	No	Yes	No	No	No	No	No	No	No	No	No	No	No	No	No	No	No	No	No	No	No	No	No	No	No	No	No	NA
358	CQD2JS	CS108989	Negative	2021-10-28	Ndirande	Yes	Female	18	Sep	1981	No	Yes	Unk	2020	Negative	No	No	No	No	No	NA	No	Yes	No	No	No	No	No	Yes	No	No	No	No	No	No	No	No	No	Yes	No	No	No	No	No	No	No	No	No	NA
359	CQD2JT	CS108997	Negative	2021-10-29	Ndirande	Yes	Male	27	Feb	2003	NA	No	NA	NA	No	No	No	No	No	No	NA	No	Yes	No	No	No	No	No	Yes	No	Yes	No	No	No	No	No	No	No	No	No	No	No	No	No	No	No	No	No	NA
360	CQD2JU	CS109003	Negative	2021-11-01	Ndirande	Yes	Male	26	Aug	1987	NA	Yes	Sep	2003	Negative	No	No	No	No	No	NA	No	Yes	No	No	No	No	No	No	No	Yes	No	No	No	No	No	No	No	No	No	No	No	No	No	No	No	No	No	NA
361	CQD2JV	CS109011	Negative	2021-11-01	Ndirande	Yes	Male	6	Jul	1997	NA	No	NA	NA	No	No	No	No	No	No	NA	Yes	Yes	No	No	No	No	No	No	No	No	No	No	No	No	No	No	No	Yes	No	No	No	No	No	No	No	No	No	NA
362	CQD2JW	CS109029	Negative	2021-11-01	Ndirande	Yes	Male	1	Jan	1994	NA	No	NA	NA	No	No	No	No	No	No	NA	No	Yes	No	No	No	No	No	No	No	No	No	No	No	No	No	No	No	Yes	No	No	No	No	No	No	No	No	No	NA
363	CQD2JX	CS109037	Negative	2021-11-01	Ndirande	Yes	Male	25	Jul	1992	NA	No	NA	NA	No	No	No	No	No	Yes	Tuberculosis	Yes	Yes	Yes	No	No	No	No	No	No	No	No	No	Yes	No	No	No	No	No	No	No	No	No	No	No	No	No	No	NA
364	CQD2JY	CS109045	Negative	2021-11-01	Ndirande	Yes	Male	3	Mar	1993	NA	No	NA	NA	No	No	No	No	No	No	NA	Yes	Yes	No	No	No	No	No	No	No	No	No	No	No	No	No	No	No	Yes	No	No	No	No	No	No	No	No	No	NA
365	CQD2JZ	CS109052	Negative	2021-11-01	Ndirande	No	Male	29	Dec	1980	NA	Yes	Aug	2012	Negative	No	No	No	No	No	NA	No	No	No	NA	No	No	No	No	No	No	No	No	No	Yes	No	No	No	Yes	No	No	No	No	No	No	No	No	No	NA
366	CQD2K0	CS109060	Negative	2021-11-01	Ndirande	Yes	Female	25	Sep	2000	No	Yes	Mar	2019	Negative	No	No	No	No	No	NA	Yes	No	No	NA	No	No	No	No	No	Yes	No	No	No	No	No	No	No	No	No	No	No	No	No	No	No	No	No	NA
367	CQD2K1	CS109078	Negative	2021-11-02	Ndirande	Yes	Female	25	Sep	1995	No	Yes	Oct	2020	Negative	No	No	No	No	No	NA	No	Yes	No	No	No	No	No	Yes	No	No	No	No	No	No	No	No	No	Yes	No	No	No	No	No	No	No	No	No	NA
368	CQD2K2	CS109086	Negative	2021-11-03	Ndirande	Yes	Female	29	Apr	1989	No	No	NA	NA	No	No	No	No	No	No	NA	Yes	Yes	No	No	No	No	No	No	No	No	No	No	No	No	No	No	No	Yes	No	No	No	No	No	No	No	No	No	NA
369	CQD2K3	CS109094	Negative	2021-11-03	Ndirande	Yes	Male	6	Mar	1993	NA	Yes	Jun	2021	Negative	No	No	No	No	No	NA	Yes	Yes	No	No	No	No	No	No	No	No	No	No	No	No	Yes	No	No	Yes	No	No	No	No	No	No	No	No	No	NA
370	CQD2K4	CS109110	Negative	2021-11-03	Ndirande	Yes	Female	6	Oct	2020	No	No	NA	NA	No	No	No	No	No	No	NA	Yes	Yes	No	No	No	No	No	No	No	Yes	No	No	No	No	No	No	No	Yes	No	No	No	No	No	No	No	No	No	NA
371	CQD2K5	CS109102	Negative	2021-11-03	Ndirande	Yes	Female	11	Mar	1994	No	Yes	Aug	2009	Negative	No	No	No	No	No	NA	Yes	Yes	No	No	No	No	No	No	No	No	No	No	No	No	No	No	No	Yes	No	No	No	No	Yes	No	No	No	No	NA
372	CQD2K6	CS109128	Negative	2021-11-03	Ndirande	Yes	Male	7	May	1988	NA	No	NA	NA	No	No	No	No	No	No	NA	No	No	No	NA	Yes	No	No	No	No	No	No	No	No	No	No	No	No	Yes	No	No	No	No	Yes	No	No	No	No	NA
373	CQD2K7	CS109136	Negative	2021-11-03	Ndirande	No	Male	13	May	1986	NA	No	NA	NA	No	No	No	No	No	No	NA	Yes	No	No	NA	No	No	No	No	No	No	No	No	No	No	No	No	No	Yes	No	No	No	No	Yes	No	No	No	No	NA
374	CQD2K8	CS109144	Negative	2021-11-04	Ndirande	Yes	Female	4	Jul	1979	No	Yes	Aug	2009	Positive	Yes	No	No	No	No	NA	No	Yes	No	No	No	No	No	No	No	No	No	No	No	No	No	No	No	Yes	No	No	No	No	No	No	No	No	No	NA
375	CQD2K9	CS109151	Negative	2021-11-04	Ndirande	Yes	Female	5	Dec	1993	No	Yes	Oct	2020	Negative	No	No	No	No	No	NA	No	Yes	No	No	No	No	No	Yes	No	No	No	Yes	No	No	No	No	No	No	No	No	No	No	No	No	No	No	No	NA
376	CQD2KA	CS109169	Negative	2021-11-04	Ndirande	No	Female	99	Unk	9999	No	Yes	Jul	2021	Negative	No	No	No	No	No	NA	No	No	No	NA	No	No	No	No	No	No	No	No	No	No	No	No	No	No	No	No	Yes	No	Yes	No	No	No	No	NA
377	CQD2KB	CS109177	Negative	2021-11-04	Ndirande	Yes	Female	5	Aug	1980	No	Yes	Apr	2021	Negative	No	No	No	No	No	NA	No	Yes	Yes	No	No	No	No	Yes	No	No	No	Yes	No	No	No	No	No	No	No	No	No	No	No	No	No	No	No	NA
378	CQD2KC	CS109185	Negative	2021-11-04	Ndirande	Yes	Female	19	Apr	2000	No	Yes	Jan	2020	Negative	No	No	No	No	No	NA	No	Yes	No	No	No	No	No	Yes	No	Yes	No	No	No	No	No	No	No	No	No	No	No	No	No	No	No	No	No	NA
379	CQD2KD	CS109193	Negative	2021-11-05	Ndirande	Yes	Male	4	Feb	1999	NA	Yes	Jun	2001	Negative	No	No	No	No	No	NA	No	Yes	No	No	No	No	No	Yes	No	Yes	No	No	Yes	No	No	No	No	No	No	No	No	No	No	No	No	No	No	NA
380	CQD2KE	CS109201	Negative	2021-11-05	Ndirande	Yes	Female	99	Unk	9999	Yes	Yes	Oct	2021	Negative	No	No	No	No	No	NA	No	Yes	Yes	No	No	No	No	No	Yes	Yes	No	No	No	No	No	No	No	No	No	No	No	No	No	No	No	No	No	NA
381	CQD2KF	CS109219	Negative	2021-11-05	Ndirande	Yes	Male	28	Nov	1998	NA	No	NA	NA	No	No	Yes	No	No	No	NA	Yes	Yes	No	No	No	No	No	No	No	Yes	No	No	No	No	No	No	No	No	No	No	No	No	No	No	No	No	No	NA
382	CQD2KG	CS109227	Negative	2021-11-09	Ndirande	Yes	Female	17	Apr	1999	No	Yes	Jun	2021	Negative	No	No	No	No	No	NA	No	Yes	No	No	No	No	No	No	No	No	No	No	No	No	Yes	No	No	No	No	No	No	No	No	No	No	No	No	NA
383	CQD2KH	CS109235	Negative	2021-11-09	Ndirande	Yes	Male	21	Sep	2006	NA	No	NA	NA	No	No	No	No	No	No	NA	No	Yes	No	No	No	No	No	Yes	No	No	No	Yes	No	No	No	No	No	No	No	No	No	No	No	No	No	No	No	NA
384	CQD2KI	CS109243	Negative	2021-11-10	Ndirande	Yes	Female	22	Mar	1997	No	Yes	Dec	2020	Negative	No	No	No	No	No	NA	No	Yes	No	No	No	No	No	No	Yes	No	No	Yes	No	No	No	No	No	No	No	No	No	No	No	No	No	No	No	NA
385	CQD2KJ	CS109250	Negative	2021-11-10	Ndirande	No	Male	3	Apr	2001	NA	No	NA	NA	No	No	No	No	No	No	NA	No	No	No	NA	No	No	No	No	No	No	No	No	Yes	No	No	No	No	No	No	No	No	No	No	No	No	No	No	NA
386	CQD2KK	CS109268	Negative	2021-11-10	Ndirande	Yes	Female	99	Unk	9999	No	Yes	Unk	2019	Negative	No	No	No	No	No	NA	No	Yes	No	No	No	No	No	No	No	No	No	No	No	No	No	No	No	Yes	No	No	No	No	No	No	No	No	No	NA
387	CQD2KL	CS109276	Negative	2021-11-10	Ndirande	Yes	Female	10	Mar	2019	No	No	NA	NA	No	No	No	No	No	No	NA	No	Yes	No	No	No	No	No	No	No	Yes	Yes	No	No	No	No	No	No	No	No	No	No	No	No	No	No	No	No	NA
388	CQD2KM	CS109284	Negative	2021-11-10	Ndirande	Yes	Female	15	Oct	1991	No	Yes	Jul	2021	Negative	No	No	No	No	No	NA	No	Yes	No	No	Yes	No	Yes	No	No	No	No	Yes	No	No	No	No	No	No	No	No	No	No	No	No	No	No	No	NA
389	CQD2KN	CS109292	Negative	2021-11-11	Ndirande	Yes	Male	2	Apr	1988	NA	Yes	Sep	2019	Positive	Yes	No	No	No	No	NA	No	Yes	No	No	No	No	No	No	No	No	No	Yes	No	No	No	No	No	No	No	No	No	No	No	No	No	No	No	NA
390	CQD2KP	CS109300	Negative	2021-11-11	Ndirande	Yes	Male	24	Apr	2000	NA	No	NA	NA	No	No	No	No	No	No	NA	No	Yes	No	No	No	No	No	No	No	No	No	Yes	No	No	No	No	No	No	No	No	No	No	No	No	No	No	No	NA
391	CQD2KQ	CS111793	Negative	2021-11-11	Ndirande	No	Male	5	Jul	1996	NA	Yes	Jun	2019	Negative	No	No	No	No	No	NA	No	No	No	NA	No	No	No	No	No	No	No	No	Yes	No	No	No	No	No	No	No	No	No	No	No	No	No	No	NA
392	CQD2KR	CS111801	Negative	2021-11-11	Ndirande	Yes	Female	99	Unk	9999	No	Yes	Oct	2021	Negative	No	No	No	No	No	NA	No	Yes	No	No	No	No	No	No	No	No	No	No	No	No	No	No	No	No	No	No	No	No	No	No	No	No	No	NA
393	CQD2KS	CS111819	Negative	2021-11-11	Ndirande	Yes	Male	23	Feb	2017	NA	No	NA	NA	No	No	No	No	No	No	NA	No	Yes	No	No	No	No	No	No	No	Yes	Yes	No	No	No	No	No	No	No	No	No	No	No	No	No	No	No	No	NA
394	CQD2KT	CS111827	Negative	2021-11-12	Ndirande	Yes	Male	24	Dec	2000	NA	No	NA	NA	No	No	No	No	No	No	NA	No	Yes	Yes	No	No	No	No	Yes	No	Yes	No	No	No	No	No	No	No	No	No	No	No	No	No	No	No	No	No	NA
395	CQD2KU	CS111835	Negative	2021-11-12	Ndirande	Yes	Male	1	Jan	1995	NA	Yes	Unk	2019	Negative	No	Yes	No	No	No	NA	No	Yes	No	No	No	No	No	Yes	No	Yes	No	No	No	No	No	No	No	No	No	No	No	No	No	No	No	No	No	NA
396	CQD2KV	CS111843	Negative	2021-11-12	Ndirande	No	Male	31	Jul	2019	NA	No	NA	NA	No	No	No	No	No	No	NA	No	No	No	NA	No	No	No	No	No	No	No	No	No	No	No	No	No	No	No	No	No	Yes	Yes	No	No	No	No	NA
397	CQD2KW	CS111850	Negative	2021-11-15	Ndirande	Yes	Female	1	Jan	1990	No	Yes	Unk	2017	Negative	No	No	No	No	No	NA	No	Yes	No	No	No	No	No	Yes	No	Yes	No	No	No	No	No	No	No	No	No	No	No	No	No	No	No	No	No	NA
398	CQD2KX	CS111868	Negative	2021-11-15	Ndirande	Yes	Female	27	Dec	1977	No	No	NA	NA	No	No	No	No	No	No	NA	No	Yes	No	No	No	No	No	Yes	No	No	No	No	Yes	No	No	No	No	Yes	No	No	No	No	No	No	No	No	No	NA
399	CQD2KY	CS111876	Negative	2021-11-15	Ndirande	No	Female	25	Dec	1974	No	No	NA	NA	No	No	No	No	No	No	NA	No	No	No	NA	No	No	No	No	No	No	No	No	No	No	No	No	No	Yes	No	No	No	No	No	No	No	No	No	NA
400	CQD2KZ	CS111884	Positive	2021-11-15	Ndirande	Yes	Female	3	Mar	1991	No	Yes	Unk	2016	Positive	Yes	No	No	No	No	NA	No	Yes	No	No	No	No	No	Yes	No	Yes	No	No	No	No	No	No	No	No	No	No	No	No	No	No	No	No	No	NA
401	CQD2L0	CS111892	Negative	2021-11-15	Ndirande	No	Female	20	Jul	1979	No	No	NA	NA	No	No	No	No	No	No	NA	No	No	No	NA	No	No	No	No	No	No	No	No	Yes	No	No	No	No	Yes	No	No	No	No	No	No	No	No	No	NA
402	CQD2L1	CS111900	Negative	2021-11-15	Ndirande	Yes	Female	11	May	2000	No	Yes	Apr	2020	Negative	No	No	No	No	No	NA	No	Yes	No	No	No	No	No	Yes	Yes	No	No	No	No	No	No	No	No	No	No	No	No	No	No	No	No	No	No	NA
403	CQD2L2	CS111918	Negative	2021-11-15	Ndirande	Yes	Female	15	Aug	1995	No	No	NA	NA	No	No	No	No	No	No	NA	No	Yes	No	No	No	No	No	Yes	Yes	No	No	No	Yes	No	No	No	No	No	No	No	No	No	No	No	No	No	No	NA
404	CQD2L3	CS111926	Negative	2021-11-16	Ndirande	Yes	Male	18	Feb	2004	NA	No	NA	NA	No	No	No	No	No	No	NA	No	Yes	Yes	No	No	No	No	Yes	No	No	No	No	No	No	No	No	No	Yes	No	No	No	No	No	No	No	No	No	NA
405	CQD2L4	CS111934	Negative	2021-11-16	Ndirande	Yes	Female	99	Unk	9999	No	No	NA	NA	No	No	No	No	No	No	NA	No	Yes	No	No	No	No	No	Yes	No	No	No	Yes	No	No	No	No	No	No	No	No	No	No	No	No	No	No	No	NA
406	CQD2L5	CS111942	Negative	2021-11-16	Ndirande	Yes	Male	24	Apr	1997	NA	No	NA	NA	No	No	No	No	No	No	NA	No	Yes	No	No	No	No	No	Yes	No	No	No	No	No	No	No	No	No	No	No	No	No	No	No	No	No	No	No	NA
407	CQD2L6	CS111959	Negative	2021-11-16	Ndirande	Yes	Male	31	Oct	2001	NA	No	NA	NA	No	No	No	No	No	No	NA	No	Yes	No	No	No	No	No	Yes	No	Yes	No	No	No	No	No	No	No	No	No	No	No	No	No	No	No	No	No	NA
408	CQD2L7	CS111967	Negative	2021-11-16	Ndirande	Yes	Male	22	Jul	2003	NA	No	NA	NA	No	No	No	No	No	No	NA	No	Yes	No	No	No	No	No	Yes	No	Yes	No	No	No	No	No	No	No	No	No	No	No	No	No	No	No	No	No	NA
409	CQD2L8	CS111975	Negative	2021-11-16	Ndirande	Yes	Female	99	Unk	9999	No	Yes	Unk	2000	Positive	Yes	No	No	No	No	NA	No	Yes	Yes	No	No	No	No	Yes	Yes	Yes	No	No	No	No	Yes	No	No	No	No	No	No	No	No	No	No	No	No	NA
410	CQD2L9	CS111983	Negative	2021-11-16	Ndirande	No	Male	15	Oct	1973	NA	Yes	Unk	9999	Positive	Yes	No	No	No	No	NA	No	No	No	NA	No	No	No	No	No	No	No	No	Yes	No	No	No	No	Yes	No	No	No	No	No	No	No	No	No	NA
411	CQD2LA	CS111991	Negative	2021-11-16	Ndirande	No	Female	6	Mar	1996	No	Yes	Unk	2018	Negative	No	No	No	No	No	NA	No	No	No	NA	No	No	No	No	No	No	No	No	No	No	No	No	No	No	No	No	Yes	No	Yes	No	No	No	No	NA
412	CQD2LB	CS112007	Negative	2021-11-16	Ndirande	No	Female	14	Jun	1998	No	Yes	Unk	2020	Negative	No	No	No	No	No	NA	No	Yes	No	No	No	No	No	Yes	No	No	No	No	No	No	No	No	No	No	No	No	No	No	No	No	No	No	No	NA
413	CQD2LC	CS112015	Negative	2021-11-16	Ndirande	Yes	Male	11	Sep	1999	NA	Yes	Jul	2019	Positive	Yes	No	No	No	No	NA	No	Yes	No	No	No	No	No	No	No	Yes	No	No	No	No	No	No	No	No	No	No	No	No	No	No	No	No	No	NA
414	CQD2LD	CS112023	Negative	2021-11-16	Ndirande	No	Female	99	Unk	9999	No	Yes	Aug	2021	Negative	No	No	No	No	No	NA	No	Yes	No	No	No	No	No	No	Yes	No	No	No	No	No	No	No	No	Yes	No	No	No	No	No	No	No	No	No	NA
415	CQD2LE	CS112031	Negative	2021-11-17	Ndirande	Yes	Female	27	Dec	1955	No	No	NA	NA	No	No	No	No	No	No	NA	No	Yes	No	No	No	No	No	Yes	No	Yes	No	No	Yes	No	No	No	No	No	No	No	No	No	No	No	No	No	No	NA
416	CQD2LF	CS112049	Negative	2021-11-17	Ndirande	Yes	Male	20	Mar	2001	NA	No	NA	NA	No	No	No	No	No	No	NA	No	Yes	No	No	Yes	No	No	Yes	No	Yes	No	No	No	No	No	No	No	No	No	No	No	No	No	No	No	No	No	NA
417	CQD2LG	CS112056	Negative	2021-11-17	Ndirande	Yes	Male	3	Dec	2001	NA	No	NA	NA	No	No	No	No	No	No	NA	No	Yes	No	No	No	No	No	No	No	No	No	No	No	No	No	No	No	No	No	No	No	No	No	No	No	No	No	NA
418	CQD2LH	CS112064	Negative	2021-11-17	Ndirande	No	Female	30	Apr	1980	No	Yes	Unk	2008	Positive	Yes	No	No	No	No	NA	No	No	No	NA	No	No	No	No	No	No	No	No	No	No	No	No	No	No	No	No	Yes	No	Yes	No	No	No	No	NA
419	CQD2LI	CS112072	Negative	2021-11-17	Ndirande	Yes	Female	28	Jun	1998	No	Yes	Unk	2020	Negative	No	No	No	No	No	NA	No	Yes	No	No	No	No	No	Yes	No	No	No	Yes	No	No	No	No	No	No	No	No	No	No	No	No	No	No	No	NA
420	CQD2LJ	CS112080	Negative	2021-11-17	Ndirande	Yes	Female	4	Oct	1988	No	No	NA	NA	No	No	No	No	No	No	NA	No	Yes	No	No	No	No	No	Yes	Yes	No	No	No	No	No	No	No	No	No	No	No	No	No	No	No	No	No	No	NA
421	CQD2LK	CS112098	Negative	2021-11-17	Ndirande	Yes	Female	14	Jan	1996	No	Yes	Unk	2017	Negative	No	No	No	No	No	NA	No	Yes	No	No	No	No	No	No	No	No	No	No	No	No	No	No	No	Yes	No	No	No	No	No	No	No	No	No	NA
422	CQD2LL	CS112106	Negative	2021-11-17	Ndirande	No	Female	2	Jan	1994	No	Yes	Unk	2021	Negative	No	No	No	No	No	NA	No	No	No	NA	No	No	No	No	No	No	No	No	No	No	No	No	No	Yes	No	No	No	No	No	No	No	No	No	NA
423	CQD2LM	CS112114	Negative	2021-11-17	Ndirande	No	Male	19	Oct	2000	NA	No	NA	NA	No	No	No	No	No	No	NA	No	No	No	NA	No	No	No	No	No	No	No	No	Yes	No	No	No	No	Yes	No	No	No	No	No	No	No	No	No	NA
424	CQD2LN	CS112122	Negative	2021-11-17	Ndirande	Yes	Male	15	May	2001	NA	Yes	Unk	2021	Negative	No	No	No	No	No	NA	No	Yes	No	No	No	No	No	Yes	No	Yes	No	Yes	No	No	No	No	No	No	No	No	No	No	No	No	No	No	No	NA
425	CQD2LP	CS112130	Negative	2021-11-18	Ndirande	Yes	Male	11	Jun	2003	NA	No	NA	NA	No	No	No	No	No	No	NA	No	Yes	No	No	No	No	No	Yes	No	Yes	No	No	No	No	No	No	No	No	No	No	No	No	No	No	No	No	No	NA
426	CQD2LQ	CS112148	Negative	2021-11-18	Ndirande	No	Male	3	Jun	2003	NA	No	NA	NA	No	No	No	No	No	No	NA	No	No	No	NA	No	No	No	No	No	No	No	No	No	No	No	No	No	No	No	No	Yes	No	Yes	No	No	No	No	NA
427	CQD2LR	CS112155	Negative	2021-11-18	Ndirande	Yes	Male	15	Sep	2003	NA	Yes	Unk	2020	Negative	No	No	No	No	No	NA	No	Yes	No	No	No	No	No	Yes	No	No	No	Yes	No	No	No	No	No	No	No	No	No	No	No	No	No	No	No	NA
428	CQD2LS	CS112163	Negative	2021-11-18	Ndirande	Yes	Male	1	Oct	1989	NA	Yes	Unk	2017	Positive	No	No	No	No	No	NA	No	Yes	No	No	No	No	No	Yes	No	Yes	No	No	No	No	No	No	No	No	No	No	No	No	Yes	No	No	No	No	NA
429	CQD2LT	CS112171	Negative	2021-11-18	Ndirande	Yes	Female	14	Sep	1999	No	Yes	Mar	2021	Negative	No	No	No	No	No	NA	No	Yes	No	No	Yes	No	No	No	No	No	No	No	No	No	No	No	No	No	No	No	No	No	No	No	No	No	No	NA
430	CQD2LU	CS112189	Negative	2021-11-18	Ndirande	Yes	Female	8	Nov	2016	No	No	NA	NA	No	No	No	No	No	No	NA	No	Yes	No	No	No	No	No	Yes	No	Yes	No	No	No	No	No	No	No	Yes	No	No	No	No	No	No	No	No	No	NA
431	CQD2R7	CS107247	Negative	2021-09-21	Ndirande	Yes	Male	11	Feb	2015	NA	No	NA	NA	No	No	No	No	No	No	NA	No	Yes	No	No	No	No	No	Yes	No	Yes	No	No	No	No	No	No	No	No	No	No	No	No	No	No	No	No	No	NA
432	CQD2R8	CS107254	Positive	2021-09-21	Ndirande	Yes	Female	8	Feb	1977	No	Yes	Unk	2016	Positive	No	No	No	No	No	NA	No	Yes	No	No	No	No	No	No	Yes	No	No	No	No	No	No	No	No	No	No	No	No	No	No	No	No	No	No	NA
433	CQD2R9	CS107262	Negative	2021-09-21	Ndirande	Yes	Male	5	Sep	2021	NA	Yes	Unk	2017	Positive	Yes	No	No	No	No	NA	Yes	Yes	Yes	No	No	No	No	No	No	No	No	No	No	No	No	No	No	No	No	No	No	No	No	No	No	No	No	NA
434	CQD2RA	CS107288	Negative	2021-09-22	Ndirande	Yes	Female	23	Apr	1983	No	Yes	Unk	2018	Negative	No	No	No	No	No	NA	No	Yes	No	No	No	No	No	No	No	Yes	No	No	Yes	No	No	No	No	Yes	No	No	No	No	No	No	No	No	No	NA
435	CQD2RC	CS107296	Negative	2021-09-22	Ndirande	Yes	Female	20	May	2020	No	No	NA	NA	No	No	No	No	No	No	NA	Yes	Yes	No	No	No	No	No	Yes	No	Yes	No	No	No	No	No	No	No	No	No	No	No	No	No	No	No	No	No	NA
436	CQD2RD	CS107304	Negative	2021-09-22	Ndirande	No	Female	8	Jul	1965	No	No	NA	NA	No	No	No	No	No	No	NA	No	No	No	NA	No	No	No	No	No	No	No	No	No	No	No	No	No	No	No	No	Yes	No	Yes	No	No	No	No	NA
437	CQD2RE	CS107312	Negative	2021-09-22	Ndirande	No	Female	99	Unk	9999	No	Yes	Unk	2018	Negative	No	No	No	No	No	NA	No	No	No	NA	No	No	No	No	No	No	No	No	Yes	No	Yes	No	No	No	No	No	No	No	No	No	No	No	No	NA
438	CQD2RF	CS107320	Negative	2021-09-22	Ndirande	Yes	Male	30	May	1996	NA	No	NA	NA	No	No	No	No	No	No	NA	No	Yes	No	No	No	No	No	No	No	No	No	No	No	No	No	No	No	No	No	No	No	No	No	No	No	No	No	NA
439	CQD2RG	CS107338	Negative	2021-09-22	Ndirande	Yes	Female	3	Mar	2000	No	Yes	Unk	2019	Negative	No	No	No	No	No	NA	No	No	No	NA	No	No	No	No	No	Yes	No	No	Yes	No	No	No	No	Yes	No	No	No	No	No	No	No	No	No	NA
440	CQD2RH	CS107346	Negative	2021-09-23	Ndirande	No	Female	17	Aug	1986	No	Yes	Mar	2021	Negative	No	No	No	No	No	NA	No	No	No	NA	No	No	No	No	No	No	No	No	No	No	No	No	No	No	No	No	Yes	No	No	No	No	No	No	NA
441	CQD2RI	CS107353	Negative	2021-09-23	Ndirande	Yes	Male	4	Mar	1976	NA	Yes	Unk	2016	Positive	Yes	No	No	No	No	NA	No	Yes	Yes	No	No	No	No	No	No	No	No	No	No	No	No	No	No	No	No	No	No	No	No	No	No	No	No	NA
442	CQD2RJ	CS107361	Negative	2021-09-23	Ndirande	Yes	Female	11	Mar	2020	No	No	NA	NA	No	No	No	No	No	No	NA	Yes	Yes	No	No	No	No	No	No	No	No	No	No	No	No	No	No	No	No	No	No	No	No	No	No	No	No	No	NA
443	CQD2RK	CS107379	Negative	2021-09-23	Ndirande	Yes	Male	22	Dec	1974	NA	Yes	Unk	2017	Positive	Yes	No	No	No	No	NA	No	Yes	No	No	No	No	No	No	No	Yes	No	No	No	No	No	No	No	No	No	No	No	No	No	No	No	No	No	NA
444	CQD2RL	CS107387	Negative	2021-09-23	Ndirande	Yes	Female	1	Jan	1978	No	No	NA	NA	No	No	No	No	No	No	NA	No	Yes	Yes	No	No	No	No	No	No	No	No	Yes	No	No	No	No	No	No	No	No	No	No	No	No	No	No	No	NA
445	CQD2RM	CS107395	Negative	2021-09-23	Ndirande	Yes	Male	25	Nov	1991	NA	No	NA	NA	No	No	No	No	No	No	NA	No	Yes	No	No	No	No	No	No	No	No	No	No	No	No	No	No	No	No	No	No	No	No	No	No	No	No	No	NA
446	CQD2RN	CS107403	Negative	2021-09-23	Ndirande	No	Male	17	Jul	1995	NA	Yes	Unk	2021	Negative	No	No	No	No	No	NA	No	No	No	NA	No	No	No	No	No	No	No	No	Yes	No	No	No	No	No	No	No	No	No	No	No	No	No	No	NA
447	CQD2RP	CS107411	Negative	2021-09-23	Ndirande	Yes	Female	9	Aug	1988	No	No	NA	NA	No	No	No	No	No	No	NA	No	Yes	No	No	No	No	No	No	No	No	No	No	No	No	No	No	No	No	No	No	No	No	No	No	No	No	No	NA
448	CQD2RQ	CS107429	Negative	2021-09-24	Ndirande	Yes	Female	99	Unk	9999	Yes	Yes	Jun	2021	Negative	No	No	No	No	No	NA	No	Yes	No	No	No	No	No	Yes	No	Yes	No	No	No	No	No	No	No	No	No	No	No	No	No	No	No	No	No	NA
449	CQD2RR	CS107437	Negative	2021-09-24	Ndirande	Yes	Female	23	Mar	2019	No	No	NA	NA	No	No	No	No	No	No	NA	No	Yes	No	No	No	No	No	No	No	Yes	No	No	No	No	No	No	No	No	No	No	No	No	No	No	No	No	No	NA
450	CQD2RS	CS107445	Negative	2021-09-24	Ndirande	No	Female	25	Jun	2000	No	No	NA	NA	No	No	No	No	No	No	NA	No	No	No	NA	No	No	No	No	No	No	No	No	Yes	No	No	No	No	Yes	No	No	No	No	No	No	No	No	No	NA
451	CQD2RT	CS107452	Positive	2021-09-24	Ndirande	Yes	Male	14	May	2017	NA	No	NA	NA	No	No	No	No	No	No	NA	No	Yes	No	No	No	No	No	Yes	No	Yes	No	No	No	No	No	No	No	No	No	No	No	No	No	No	No	No	No	NA
452	CQD2RU	CS107460	Negative	2021-09-24	Ndirande	Yes	Male	23	Dec	1993	NA	No	NA	NA	No	No	No	No	No	No	NA	Yes	Yes	No	No	No	No	No	No	No	No	No	No	Yes	No	No	No	No	Yes	No	No	No	No	No	No	No	No	No	NA
453	CQD2RV	CS107478	Negative	2021-09-24	Ndirande	No	Female	5	Mar	1999	No	Yes	Jun	2020	Negative	No	No	No	No	No	NA	No	No	No	NA	No	No	No	No	No	No	No	No	Yes	No	No	No	No	Yes	No	No	No	No	No	No	No	No	No	NA
454	CQD2RW	CS107486	Negative	2021-09-24	Ndirande	Yes	Male	30	Nov	2016	NA	No	NA	NA	No	No	No	No	No	No	NA	No	Yes	No	No	No	No	No	Yes	No	Yes	No	No	No	No	No	No	No	No	No	No	No	No	No	No	No	No	No	NA
455	CQD2RX	CS107494	Negative	2021-09-27	Ndirande	Yes	Male	23	Oct	1982	NA	Yes	Oct	2019	Negative	No	No	No	No	No	NA	No	Yes	No	No	No	No	No	No	No	Yes	No	No	No	No	No	No	No	No	No	No	No	No	No	No	No	No	No	NA
456	CQD2RY	CS107502	Negative	2021-09-27	Ndirande	No	Female	18	Dec	1993	No	Yes	Dec	2020	Negative	No	No	No	No	No	NA	No	No	No	NA	No	No	No	No	No	No	No	No	Yes	No	Yes	No	No	No	No	No	No	No	No	No	No	No	No	NA
457	CQD2RZ	CS107510	Negative	2021-09-27	Ndirande	Yes	Female	6	Feb	1978	No	Yes	May	2021	Negative	No	No	No	No	No	NA	No	Yes	No	No	No	No	No	No	No	No	No	No	No	No	No	No	No	Yes	No	No	No	No	No	No	No	No	No	NA
458	CQD2S0	CS107528	Negative	2021-09-27	Ndirande	Yes	Male	99	Unk	9999	NA	No	NA	NA	No	No	No	No	No	No	NA	No	Yes	No	No	No	No	No	No	No	No	No	Yes	No	No	No	No	No	No	No	No	No	No	No	No	No	No	No	NA
459	CQD2S1	CS107536	Negative	2021-09-27	Ndirande	No	Female	13	Aug	1998	No	Yes	Sep	2020	Negative	No	No	No	No	No	NA	No	No	No	NA	No	No	No	No	No	No	No	No	No	No	No	No	No	No	No	No	Yes	No	Yes	No	No	No	No	NA
460	CQD2S2	CS107544	Negative	2021-09-28	Ndirande	Yes	Female	5	Nov	1994	No	Yes	Unk	2018	Negative	No	No	No	No	No	NA	No	Yes	No	No	No	No	No	No	No	No	No	No	No	No	No	No	No	No	No	No	No	No	No	No	No	No	No	NA
461	CQD2S3	CS107551	Negative	2021-09-28	Ndirande	Yes	Female	24	Aug	2018	No	No	NA	NA	No	No	No	No	No	No	NA	No	Yes	No	No	No	No	No	Yes	No	Yes	No	No	No	No	No	No	No	No	No	No	No	No	No	No	No	No	No	NA
462	CQD2S4	CS107569	Negative	2021-09-28	Ndirande	No	Female	15	Jan	2001	Yes	Yes	Jun	2021	Negative	No	No	No	No	No	NA	No	No	No	NA	No	No	No	No	Yes	No	No	No	No	No	No	No	No	Yes	No	No	No	No	No	No	No	No	No	NA
463	CQD2S5	CS107577	Negative	2021-09-28	Ndirande	Yes	Female	4	Nov	1984	No	Yes	Oct	2020	Negative	No	No	No	No	No	NA	No	Yes	No	No	No	No	No	No	No	No	No	No	No	No	No	No	No	No	No	No	No	No	No	No	No	No	No	NA
464	CQD2S6	CS107585	Negative	2021-09-29	Ndirande	Yes	Male	4	Nov	2006	NA	No	NA	NA	No	No	No	No	No	No	NA	No	Yes	No	No	No	No	No	Yes	No	Yes	No	No	No	No	No	No	No	No	No	No	No	No	No	No	No	No	No	NA
465	CQD2S7	CS107593	Positive	2021-09-29	Ndirande	Yes	Female	99	Unk	9999	No	Yes	Oct	2018	Negative	No	No	No	No	No	NA	No	Yes	No	No	No	No	No	Yes	No	Yes	No	No	No	No	No	No	No	No	No	No	No	No	No	No	No	No	No	NA
466	CQD2S8	CS107601	Negative	2021-09-29	Ndirande	No	Female	99	Unk	9999	No	Yes	Nov	2020	Negative	No	No	No	No	No	NA	No	No	No	NA	No	No	No	No	No	No	No	No	No	No	No	No	No	No	No	No	No	No	Yes	No	No	No	No	NA
467	CQD2S9	CS107619	Negative	2021-09-29	Ndirande	Yes	Female	99	Unk	9999	No	Yes	Jun	2021	Negative	No	No	No	No	No	NA	No	Yes	No	No	No	No	No	Yes	No	Yes	No	No	No	No	No	No	No	Yes	No	No	No	No	No	No	No	No	No	NA
468	CQD2SA	CS107627	Negative	2021-09-29	Ndirande	No	Female	18	Dec	1999	No	Yes	Jun	2021	Negative	No	No	No	No	No	NA	No	No	No	NA	No	No	No	No	No	No	No	No	Yes	No	No	No	No	Yes	No	No	No	No	No	No	No	No	No	NA
469	CQD2SB	CS107635	Negative	2021-09-29	Ndirande	Yes	Female	99	Unk	9999	No	Yes	Dec	2019	Negative	No	No	No	No	No	NA	No	Yes	No	No	No	No	No	No	No	Yes	No	No	No	No	No	No	No	Yes	No	No	No	No	No	No	No	No	No	NA
470	CQD2SC	CS107643	Negative	2021-09-30	Ndirande	Yes	Male	99	Unk	9999	NA	Yes	Unk	2016	Positive	Yes	Yes	No	No	No	NA	No	Yes	No	No	No	No	No	No	No	No	No	Yes	No	No	No	No	No	No	No	No	No	No	No	No	No	No	No	NA
471	CQD2SD	CS107650	Negative	2021-09-30	Ndirande	Yes	Male	31	Dec	2002	NA	No	NA	NA	No	No	No	No	No	No	NA	No	Yes	No	No	No	No	No	No	No	Yes	No	No	No	No	No	No	No	No	No	No	No	No	No	No	No	No	No	NA
472	CQD2SE	CS107668	Negative	2021-09-30	Ndirande	Yes	Male	4	Jan	2006	NA	No	NA	NA	No	No	No	No	No	No	NA	No	Yes	No	No	No	No	No	No	No	Yes	No	No	No	No	No	No	No	No	No	No	No	No	No	No	No	No	No	NA
473	CQD2SF	CS107684	Negative	2021-09-30	Ndirande	Yes	Male	30	Jun	2002	NA	No	NA	NA	No	No	No	No	No	No	NA	No	Yes	No	No	No	No	No	No	No	Yes	No	No	No	No	No	No	No	No	No	No	No	No	No	No	No	No	No	NA
474	CQD2SG	CS107676	Negative	2021-09-30	Ndirande	Yes	Female	8	Sep	1970	No	Yes	Unk	2009	Positive	Yes	No	No	No	No	NA	No	Yes	No	No	No	No	No	No	No	Yes	No	No	Yes	No	No	No	No	No	No	No	No	No	No	No	No	No	No	NA
475	CQD2SH	CS107692	Negative	2021-09-30	Ndirande	No	Male	8	Aug	1999	NA	Yes	Unk	2011	Negative	No	No	No	No	No	NA	No	No	No	NA	No	No	No	No	No	No	No	No	No	No	Yes	No	No	No	No	No	Yes	No	No	No	No	No	No	NA
476	CQD2SI	CS107700	Negative	2021-09-30	Ndirande	No	Female	18	Feb	1970	No	Yes	Aug	2020	Negative	No	No	No	No	No	NA	Yes	No	No	NA	No	No	No	No	No	No	No	No	Yes	No	No	No	No	Yes	No	No	No	No	No	No	No	No	No	NA
477	CQD2SJ	CS107718	Negative	2021-09-30	Ndirande	No	Male	24	Jul	1988	NA	Yes	Sep	2021	Negative	No	No	No	No	No	NA	No	No	No	NA	No	No	No	No	No	No	No	No	Yes	Yes	Yes	No	No	Yes	No	No	No	No	No	No	No	No	No	NA
478	CQD2SK	CS107726	Negative	2021-10-01	Ndirande	Yes	Male	17	Oct	1979	NA	Yes	Nov	2017	Negative	No	No	No	No	No	NA	No	No	No	NA	No	No	No	No	No	Yes	No	No	No	No	No	No	No	Yes	No	No	No	No	No	No	No	No	No	NA
479	CQD2SL	CS107734	Negative	2021-10-01	Ndirande	Yes	Female	20	Jul	1960	No	Yes	Unk	2016	Negative	No	No	No	No	No	NA	No	Yes	Yes	No	No	No	No	Yes	No	No	No	Yes	No	No	No	No	No	No	No	No	No	No	No	No	No	No	No	NA
480	CQD2SM	CS107742	Negative	2021-10-04	Ndirande	Yes	Male	7	May	1988	NA	Yes	Jul	2021	Negative	No	No	No	No	No	NA	No	No	No	NA	Yes	No	No	No	No	No	No	Yes	No	No	No	No	No	No	No	No	No	No	No	No	No	No	No	NA
481	CQD2SN	CS107759	Negative	2021-10-04	Ndirande	Yes	Male	15	Aug	1999	NA	Yes	Nov	2000	Positive	Yes	No	No	Yes	No	NA	No	Yes	No	No	No	No	No	No	No	No	No	No	No	No	No	No	No	No	No	No	No	No	No	No	No	No	No	NA
482	CQD2SP	CS107767	Negative	2021-10-04	Ndirande	No	Male	21	Apr	1997	NA	Yes	Dec	1998	Positive	Yes	No	No	No	No	NA	No	No	No	NA	No	No	No	No	No	No	No	No	Yes	Yes	No	No	No	Yes	No	No	No	No	No	No	No	No	No	NA
483	CQD2SQ	CS107775	Negative	2021-10-04	Ndirande	Yes	Male	21	Feb	2018	NA	No	NA	NA	No	No	No	No	No	No	NA	No	Yes	No	No	No	No	No	No	No	No	No	No	No	No	No	No	No	No	No	No	No	No	No	No	No	No	No	NA
484	CQD2SR	CS107783	Negative	2021-10-04	Ndirande	Yes	Female	26	Aug	2007	No	No	NA	NA	No	No	No	No	No	No	NA	No	Yes	No	No	No	No	No	No	Yes	No	No	No	No	No	No	No	No	No	No	No	No	No	No	No	No	No	No	NA
485	CQD2SS	CS107809	Negative	2021-10-04	Ndirande	Yes	Female	10	Oct	1987	No	Yes	Jul	2021	Negative	No	No	No	No	No	NA	No	Yes	No	No	No	No	No	No	Yes	No	No	No	No	No	No	No	No	No	No	No	No	No	No	No	No	No	No	NA
486	CQD2ST	CS107791	Negative	2021-10-04	Ndirande	No	Male	25	Aug	1998	NA	Yes	Unk	2020	Negative	No	No	No	No	No	NA	No	No	No	NA	No	No	No	No	No	No	No	No	No	No	No	No	No	Yes	No	No	Yes	No	No	No	No	No	No	NA
487	CQD2SU	CS107817	Negative	2021-10-05	Ndirande	Yes	Male	6	Jul	1988	NA	Yes	Aug	2021	Negative	No	No	No	No	No	NA	No	Yes	No	No	No	No	No	Yes	No	No	No	No	Yes	No	No	No	No	Yes	No	No	No	No	No	No	No	No	No	NA
488	CQD2SV	CS107825	Negative	2021-10-05	Ndirande	Yes	Male	10	Feb	1993	NA	No	NA	NA	No	No	No	No	No	No	NA	No	Yes	No	No	No	No	No	Yes	No	Yes	No	No	No	No	Yes	No	No	Yes	No	No	No	No	No	No	No	No	No	NA
489	CQD2SW	CS107833	Negative	2021-10-05	Ndirande	Yes	Male	6	Jul	1997	NA	Yes	Feb	2021	Negative	No	No	No	No	No	NA	No	Yes	No	No	No	No	No	No	Yes	No	No	No	No	No	No	No	No	No	No	No	No	No	No	No	No	No	No	NA
490	CQD2SX	CS107841	Negative	2021-10-05	Ndirande	No	Male	25	Dec	1996	NA	No	NA	NA	No	No	No	No	No	No	NA	Yes	No	No	NA	No	No	No	No	No	No	No	No	No	No	No	No	No	Yes	No	No	No	No	No	No	No	No	No	NA
491	CQD2SY	CS107858	Negative	2021-10-05	Ndirande	Yes	Female	15	Feb	1985	No	Yes	Sep	2021	Negative	No	No	No	Yes	No	NA	No	Yes	No	No	No	No	No	Yes	No	No	No	Yes	No	No	No	No	No	No	No	No	No	No	No	No	No	No	No	NA
492	CQD2SZ	CS107866	Negative	2021-10-05	Ndirande	No	Male	1	Jul	1997	NA	Yes	Aug	2017	Negative	No	No	No	No	No	NA	No	No	No	NA	No	No	No	No	No	No	No	No	No	No	No	No	No	Yes	No	No	Yes	No	No	No	No	No	No	NA
493	CQD2X7	CS104863	Negative	2021-09-02	Ndirande	Yes	Male	3	Dec	1953	NA	No	NA	NA	No	No	No	No	No	No	NA	Yes	Yes	No	No	No	No	No	No	No	No	No	No	No	No	No	No	No	No	No	No	No	No	No	No	No	No	No	NA
494	CQD2X8	CS104871	Negative	2021-09-02	Ndirande	Yes	Male	19	Aug	1973	NA	No	NA	NA	No	No	No	No	No	No	NA	No	Yes	No	No	No	No	No	No	Yes	No	No	No	No	No	No	No	No	No	No	No	No	No	No	No	No	No	No	NA
495	CQD2X9	CS104889	Positive	2021-09-02	Ndirande	No	Male	15	Jan	1963	NA	No	NA	NA	No	No	No	No	No	No	NA	No	No	No	NA	No	No	No	No	No	No	No	No	No	No	No	No	No	Yes	No	No	No	No	No	No	No	No	No	NA
496	CQD2XA	CS104897	Negative	2021-09-02	Ndirande	Yes	Male	9	Apr	1975	NA	Yes	Unk	2018	Negative	No	No	No	No	No	NA	No	Yes	No	No	No	No	No	No	No	No	No	No	No	No	No	No	No	Yes	No	No	No	No	No	No	No	No	No	NA
497	CQD2XB	CS104905	Positive	2021-09-02	Ndirande	No	Male	6	Jul	1996	NA	No	NA	NA	No	No	No	No	No	No	NA	No	No	No	NA	No	No	No	No	No	No	No	No	No	No	No	No	No	No	No	No	Yes	No	Yes	No	No	No	No	NA
498	CQD2XC	CS104913	Positive	2021-09-02	Ndirande	Yes	Female	7	Mar	1988	No	No	NA	NA	No	No	No	No	No	No	NA	No	Yes	No	No	No	No	No	No	No	No	No	No	No	No	No	No	No	No	No	No	No	No	No	Yes	No	No	No	NA
499	CQD2XD	CS106256	Negative	2021-09-07	Ndirande	Yes	Male	27	Apr	1980	NA	Yes	Sep	2021	Negative	No	No	No	No	No	NA	No	Yes	No	No	No	No	No	No	No	Yes	No	No	No	No	No	No	No	Yes	No	No	No	No	No	No	No	No	No	NA
500	CQD2XE	CS106264	Negative	2021-09-07	Ndirande	No	Male	4	Dec	1966	NA	No	NA	NA	No	No	No	No	No	No	NA	No	No	No	NA	No	No	No	No	No	No	No	No	Yes	No	No	No	No	Yes	No	No	No	No	No	No	No	No	No	NA
501	CQD2XF	CS106272	Negative	2021-09-07	Ndirande	Yes	Male	7	Dec	2001	NA	No	NA	NA	No	No	No	No	No	No	NA	No	Yes	No	No	No	No	No	Yes	No	No	No	No	No	No	No	No	No	No	No	No	No	No	No	No	Yes	No	No	NA
502	CQD2XG	CS106280	Negative	2021-09-07	Ndirande	Yes	Female	99	Unk	9999	No	Yes	Unk	2018	Positive	Yes	No	No	No	No	NA	No	Yes	No	No	No	No	No	Yes	No	No	No	No	No	No	No	No	No	No	No	No	No	No	No	No	No	No	No	NA
503	CQD2XH	CS106298	Negative	2021-09-08	Ndirande	Yes	Male	15	Dec	1992	NA	Yes	Apr	2021	Negative	No	No	No	No	No	NA	No	Yes	No	No	No	No	No	Yes	No	No	No	Yes	No	No	No	No	No	No	No	No	No	No	No	No	No	No	No	NA
504	CQD2XI	CS106306	Negative	2021-09-08	Ndirande	Yes	Female	2	Apr	2000	No	Yes	Unk	2016	Negative	No	No	No	No	No	NA	No	Yes	No	No	No	No	No	Yes	No	No	No	No	No	No	No	No	No	No	No	No	No	No	No	No	No	No	No	NA
505	CQD2XJ	CS106314	Negative	2021-09-08	Ndirande	Yes	Female	1	Jan	1993	No	Yes	Jul	2021	Negative	No	No	No	No	No	NA	No	Yes	No	No	No	No	No	Yes	No	Yes	No	No	No	No	No	No	No	Yes	No	No	No	No	No	No	No	No	No	NA
506	CQD2XK	CS106322	Positive	2021-09-08	Ndirande	No	Male	3	Sep	2000	NA	No	NA	NA	No	No	No	No	No	No	NA	No	No	No	NA	No	No	No	No	No	No	No	No	Yes	No	No	No	No	Yes	No	No	No	No	No	No	No	No	No	NA
507	CQD2XL	CS106330	Negative	2021-09-08	Ndirande	Yes	Male	14	Jun	1994	NA	No	NA	NA	No	No	No	No	No	No	NA	No	Yes	No	No	No	No	No	Yes	No	Yes	No	No	No	No	No	No	No	Yes	No	No	No	No	No	No	No	No	No	NA
508	CQD2XM	CS106348	Negative	2021-09-08	Ndirande	No	Male	6	Feb	2014	NA	No	NA	NA	No	No	No	No	No	No	NA	Yes	No	No	NA	No	No	No	No	No	No	No	No	No	No	No	No	No	Yes	No	No	No	Yes	No	No	No	No	No	NA
509	CQD2XN	CS106355	Negative	2021-09-08	Ndirande	No	Female	20	Jul	1993	Yes	Yes	Apr	2021	Negative	No	No	No	No	No	NA	No	No	No	NA	No	No	No	No	No	No	No	No	No	No	No	No	No	No	No	No	Yes	No	Yes	No	No	No	No	NA
510	CQD2XP	CS106363	Negative	2021-09-08	Ndirande	Yes	Female	3	Oct	1985	Yes	Yes	Jul	2021	Negative	No	No	No	No	No	NA	No	Yes	No	No	No	No	No	No	No	No	No	No	No	No	No	No	No	No	No	No	No	No	Yes	No	No	No	No	NA
511	CQD2XQ	CS106371	Negative	2021-09-08	Ndirande	Yes	Female	20	Oct	1982	No	Yes	Aug	2021	Negative	No	No	No	No	No	NA	No	Yes	No	No	No	No	No	Yes	No	No	No	No	No	No	No	No	No	No	No	No	No	No	No	No	No	No	No	NA
512	CQD2XR	CS106389	Negative	2021-09-08	Ndirande	Yes	Female	27	Jul	2002	No	Yes	Jul	2021	Negative	No	No	No	No	No	NA	No	Yes	No	No	No	No	No	No	No	Yes	No	No	No	No	No	No	No	No	No	No	No	No	No	No	No	No	No	NA
513	CQD2XS	CS106397	Negative	2021-09-08	Ndirande	No	Female	2	Feb	1996	No	Yes	Dec	2020	Negative	No	No	No	No	No	NA	No	No	No	NA	No	No	No	No	No	No	No	No	No	No	No	No	No	No	No	No	No	No	Yes	No	No	No	No	NA
514	CQD2XT	CS106405	Positive	2021-09-08	Ndirande	Yes	Female	7	May	1999	No	Yes	Nov	2021	Negative	No	No	No	No	No	NA	No	Yes	No	No	No	No	No	Yes	No	No	No	Yes	No	No	No	No	No	No	No	No	No	No	No	No	No	No	No	NA
515	CQD2XU	CS106413	Negative	2021-09-09	Ndirande	Yes	Female	20	Apr	1991	No	Yes	Aug	2021	Negative	No	No	No	No	No	NA	No	Yes	No	No	No	No	No	No	No	Yes	No	No	No	No	No	No	No	No	No	No	No	No	No	No	No	No	No	NA
516	CQD2XV	CS106421	Negative	2021-09-09	Ndirande	No	Female	14	May	2002	No	No	NA	NA	No	No	No	No	No	No	NA	No	No	No	NA	No	No	No	No	No	No	No	No	No	No	No	No	No	Yes	No	No	No	No	Yes	No	No	No	No	NA
517	CQD2XW	CS106439	Negative	2021-09-09	Ndirande	Yes	Female	7	Aug	2001	No	Yes	Jul	2021	Negative	No	No	No	No	No	NA	No	Yes	No	No	No	No	No	No	No	No	No	No	No	No	No	No	No	No	No	No	No	No	Yes	No	No	No	No	NA
518	CQD2XX	CS106447	Negative	2021-09-09	Ndirande	Yes	Female	5	May	1994	No	Yes	Aug	2021	Negative	No	Yes	No	No	No	NA	No	Yes	No	No	No	No	No	Yes	No	No	No	No	No	No	No	No	No	No	No	No	No	No	No	No	No	No	No	NA
519	CQD2XY	CS106454	Negative	2021-09-09	Ndirande	Yes	Female	17	May	1994	No	Yes	Nov	2018	Negative	No	No	No	No	No	NA	No	Yes	No	No	No	No	No	Yes	No	Yes	No	No	No	No	No	No	No	Yes	No	No	No	No	No	No	No	No	No	NA
520	CQD2XZ	CS106462	Negative	2021-09-09	Ndirande	Yes	Female	14	May	1978	No	Yes	Aug	2020	Negative	No	Yes	Yes	No	No	NA	No	Yes	No	No	No	No	No	Yes	No	No	No	No	No	No	No	No	No	Yes	No	No	No	No	Yes	No	No	No	No	NA
521	CQD2Y0	CS106470	Negative	2021-09-09	Ndirande	No	Female	25	Oct	1983	No	Yes	Unk	2020	Negative	No	No	No	No	No	NA	No	No	No	NA	No	No	No	No	No	No	No	No	No	No	No	No	No	Yes	No	No	Yes	No	Yes	No	No	No	No	NA
522	CQD2Y1	CS106488	Negative	2021-09-09	Ndirande	No	Male	25	Nov	1992	NA	Yes	Jun	2021	Negative	No	No	No	No	No	NA	No	No	No	NA	No	No	No	No	No	No	No	No	No	No	No	No	No	No	No	No	No	No	Yes	No	No	No	No	NA
523	CQD2Y2	CS106496	Negative	2021-09-09	Ndirande	Yes	Female	7	Jul	1971	No	Yes	Jan	2020	Negative	No	No	No	No	No	NA	No	Yes	No	No	No	No	No	No	No	Yes	No	No	Yes	No	No	No	No	Yes	No	No	No	No	No	No	No	No	No	NA
524	CQD2Y3	CS106504	Negative	2021-09-10	Ndirande	Yes	Female	19	Oct	1982	No	Yes	Unk	2015	Negative	No	No	No	No	No	NA	No	Yes	No	No	No	No	No	Yes	No	No	No	No	No	No	No	No	No	No	No	No	No	No	Yes	No	No	No	No	NA
525	CQD2Y4	CS106512	Negative	2021-09-10	Ndirande	Yes	Female	12	Jun	1993	No	No	NA	NA	No	No	No	No	No	No	NA	No	Yes	No	No	No	No	No	Yes	No	Yes	No	No	No	No	No	No	No	No	No	No	No	No	No	No	No	No	No	NA
526	CQD2Y5	CS106520	Negative	2021-09-10	Ndirande	Yes	Male	3	Dec	1999	NA	Yes	Jul	2021	Negative	No	No	No	No	No	NA	No	Yes	No	No	No	No	No	Yes	Yes	No	No	No	Yes	No	No	No	No	No	No	No	No	No	No	No	No	No	No	NA
527	CQD2Y6	CS106538	Negative	2021-09-10	Ndirande	No	Female	13	Aug	1997	No	Yes	Mar	2021	Negative	No	No	No	No	No	NA	No	No	No	NA	No	No	No	No	No	No	No	No	No	No	No	No	No	No	No	No	Yes	No	Yes	No	No	No	No	NA
528	CQD2Y7	CS106546	Negative	2021-09-10	Ndirande	Yes	Female	28	Nov	1996	No	Yes	Jan	2020	Negative	No	No	No	No	No	NA	No	Yes	No	No	No	No	No	Yes	No	No	No	No	No	No	No	No	No	No	No	No	No	No	No	No	No	No	No	NA
529	CQD2Y8	CS106553	Negative	2021-09-10	Ndirande	No	Male	99	Unk	9999	NA	Yes	Sep	2021	Negative	No	No	No	No	No	NA	No	No	No	NA	No	No	No	No	No	No	No	No	Yes	No	No	No	No	No	No	No	No	No	No	No	No	No	No	NA
530	CQD2Y9	CS106561	Negative	2021-09-13	Ndirande	Yes	Female	11	Apr	1996	No	Yes	Unk	2020	Negative	No	No	No	No	No	NA	No	Yes	No	No	No	No	No	Yes	No	No	No	No	No	No	No	No	No	No	No	No	No	No	No	No	No	No	No	NA
531	CQD2YA	CS106579	Negative	2021-09-13	Ndirande	No	Female	3	Mar	1999	No	Yes	Unk	2018	Negative	No	No	No	No	No	NA	No	No	No	NA	No	No	No	No	No	No	No	No	Yes	No	No	No	No	Yes	No	No	No	No	No	No	No	No	No	NA
532	CQD2YB	CS106587	Negative	2021-09-13	Ndirande	Yes	Female	24	Jan	1997	No	Yes	Apr	2021	Negative	No	No	No	No	No	NA	No	Yes	No	No	No	No	No	No	No	No	No	Yes	No	No	No	No	No	No	No	No	No	No	No	No	No	No	No	NA
533	CQD2YC	CS106595	Negative	2021-09-13	Ndirande	Yes	Female	2	Feb	2002	No	Yes	Jul	2020	Negative	No	No	No	No	No	NA	No	Yes	No	No	No	No	No	No	No	No	No	No	No	No	No	No	No	No	No	No	No	No	No	No	No	No	No	NA
534	CQD2YD	CS106603	Negative	2021-09-13	Ndirande	Yes	Female	2	Apr	1993	No	Yes	Aug	2021	Negative	No	No	No	No	No	NA	No	Yes	No	No	No	No	No	Yes	No	No	No	No	No	No	No	No	No	No	No	No	No	No	No	No	No	No	No	NA
535	CQD2YE	CS106611	Positive	2021-09-13	Ndirande	No	Female	13	Oct	1991	No	Yes	Feb	2021	Negative	No	No	No	No	No	NA	No	No	No	NA	No	No	No	No	No	No	No	No	Yes	No	No	No	No	Yes	No	No	Yes	No	No	No	No	No	No	NA
536	CQD2YF	CS106629	Negative	2021-09-13	Ndirande	Yes	Female	7	Aug	2002	No	Yes	Jan	2021	Negative	No	No	No	No	No	NA	No	Yes	No	No	No	No	No	Yes	No	No	No	No	No	No	No	No	No	No	No	No	No	No	No	No	No	No	No	NA
537	CQD2YG	CS106637	Negative	2021-09-13	Ndirande	No	Female	16	Nov	2002	No	No	NA	NA	No	No	No	No	No	No	NA	Yes	No	No	NA	No	No	No	No	No	No	No	No	Yes	No	No	No	No	No	No	No	No	No	No	No	No	No	No	NA
538	CQD2YH	CS106645	Negative	2021-09-13	Ndirande	Yes	Female	4	Jun	2000	No	No	NA	NA	No	No	No	No	No	No	NA	No	Yes	No	No	No	No	No	Yes	No	No	No	No	No	No	No	No	No	Yes	No	No	No	No	No	No	No	No	No	NA
539	CQD2YI	CS106652	Negative	2021-09-13	Ndirande	Yes	Female	22	Dec	2000	No	No	NA	NA	No	No	No	No	No	No	NA	Yes	Yes	No	No	No	No	No	Yes	No	No	No	No	No	No	No	No	No	No	No	No	No	No	No	No	No	No	No	NA
540	CQD2YJ	CS106660	Negative	2021-09-13	Ndirande	No	Female	25	Jun	2021	No	No	NA	NA	No	No	No	No	No	No	NA	Yes	No	No	NA	No	No	No	No	No	No	No	No	No	No	Yes	No	No	Yes	No	No	No	No	No	No	No	No	No	NA
541	CQD2YK	CS106678	Negative	2021-09-13	Ndirande	Yes	Male	14	May	1978	NA	Yes	Unk	2016	Positive	Yes	No	No	No	No	NA	No	Yes	No	No	No	No	No	No	No	Yes	No	No	No	No	No	No	No	No	No	No	No	No	No	No	No	No	No	NA
542	CQD2YL	CS106686	Negative	2021-09-13	Ndirande	Yes	Male	99	Unk	9999	NA	Yes	Dec	2020	Negative	No	No	No	No	No	NA	Yes	Yes	No	No	No	No	No	No	No	No	No	No	No	No	No	No	No	Yes	No	No	No	No	No	No	No	No	No	NA
543	CQD2YM	CS106694	Negative	2021-09-13	Ndirande	No	Female	5	May	1994	No	Yes	Oct	2020	Negative	No	No	No	No	No	NA	No	No	No	NA	No	No	No	No	No	No	No	No	No	No	No	No	No	Yes	No	No	Yes	No	Yes	No	No	No	No	NA
544	CQD2YN	CS106702	Negative	2021-09-13	Ndirande	Yes	Female	15	Nov	1995	No	Yes	Feb	2021	Negative	No	No	No	No	No	NA	No	Yes	No	No	No	No	No	Yes	No	No	No	No	No	No	No	No	No	No	No	No	No	No	No	No	No	No	No	NA
545	CQD2YP	CS106710	Negative	2021-09-13	Ndirande	Yes	Female	6	Feb	2002	No	No	NA	NA	No	No	No	No	No	No	NA	Yes	Yes	Yes	No	No	No	No	Yes	No	No	No	No	No	No	No	No	No	No	No	No	No	No	No	No	No	No	No	NA
546	CQD2YQ	CS106728	Negative	2021-09-14	Ndirande	No	Female	2	Jan	1996	No	Yes	Jul	2020	Negative	No	No	No	No	No	NA	No	No	No	NA	No	No	No	No	No	No	No	No	No	No	No	No	No	No	No	No	No	No	Yes	No	No	No	No	NA
547	CQD2YR	CS106736	Negative	2021-09-14	Ndirande	Yes	Female	28	Sep	1984	No	Yes	Aug	2020	Negative	No	No	No	No	No	NA	No	Yes	No	No	No	No	No	Yes	No	No	No	Yes	No	No	No	No	No	No	No	No	No	No	No	No	No	No	Yes	NA
548	CQD2YS	CS106744	Negative	2021-09-14	Ndirande	No	Female	7	Apr	1986	No	Yes	Mar	2021	Negative	No	No	No	No	No	NA	No	No	No	NA	No	No	No	No	No	No	No	No	No	No	No	No	No	No	No	No	Yes	No	Yes	No	No	No	No	NA
549	CQD2YT	CS106751	Negative	2021-09-14	Ndirande	Yes	Female	8	Aug	2021	No	Yes	Apr	2020	Negative	No	No	No	No	No	NA	No	Yes	No	No	No	No	No	No	No	No	No	No	No	No	No	No	No	Yes	No	No	No	No	No	No	No	No	No	NA
550	CQD2YU	CS106769	Negative	2021-09-14	Ndirande	Yes	Female	15	Jul	2001	No	Yes	May	2020	Negative	No	No	No	No	No	NA	No	Yes	No	No	No	No	No	Yes	No	No	No	No	No	No	No	No	No	No	No	No	No	No	No	No	No	No	No	NA
551	CQD2YV	CS106777	Negative	2021-09-14	Ndirande	Yes	Female	16	Mar	2002	No	Yes	Unk	2020	Negative	No	No	No	No	No	NA	No	Yes	No	No	No	No	No	Yes	No	Yes	No	No	No	No	No	No	No	No	No	No	No	No	No	No	No	No	No	NA
552	CQD2YW	CS106785	Negative	2021-09-14	Ndirande	Yes	Female	19	Jan	2002	No	Yes	Aug	2021	Negative	No	No	No	No	No	NA	No	Yes	No	No	No	No	No	Yes	No	Yes	No	No	No	No	No	No	No	No	No	No	No	No	No	No	No	No	No	NA
553	CQD2YX	CS106793	Negative	2021-09-14	Ndirande	Yes	Male	11	Sep	1937	NA	Yes	Aug	2021	Negative	No	No	No	No	No	NA	No	Yes	Yes	No	No	No	No	Yes	No	No	No	Yes	No	No	No	No	No	No	No	No	No	No	No	No	No	No	No	NA
554	CQD2YY	CS106801	Negative	2021-09-15	Ndirande	Yes	Male	31	May	1986	NA	Yes	May	2019	Negative	No	No	No	No	No	NA	No	Yes	No	No	No	No	No	No	No	Yes	No	No	No	No	No	No	No	No	No	No	No	No	No	No	No	No	No	NA
555	CQD2YZ	CS106819	Negative	2021-09-15	Ndirande	Yes	Male	13	Mar	1999	NA	Yes	Aug	2018	Negative	No	No	No	No	No	NA	Yes	Yes	No	No	No	No	No	No	No	No	No	No	No	No	No	No	No	Yes	No	No	No	No	No	No	No	No	No	NA
556	CQD2Z0	CS106835	Negative	2021-09-15	Ndirande	Yes	Male	13	Jul	2020	NA	No	NA	NA	No	No	No	No	No	No	NA	No	Yes	No	No	No	No	No	No	No	Yes	No	No	No	No	No	No	No	No	No	No	No	No	No	No	No	No	No	NA
557	CQD2Z1	CS106827	Negative	2021-09-15	Ndirande	Yes	Female	18	Jun	2001	No	Yes	Nov	2019	Negative	No	No	No	No	No	NA	No	Yes	Yes	No	No	No	No	No	No	Yes	No	No	No	No	No	No	No	No	No	No	No	No	No	No	No	No	No	NA
558	CQD2Z2	CS106843	Negative	2021-09-15	Ndirande	Yes	Female	27	Aug	2002	No	No	NA	NA	No	No	No	No	No	No	NA	No	Yes	No	No	No	No	No	No	No	No	No	Yes	No	No	No	No	No	No	No	No	No	No	No	No	No	No	No	NA
559	CQD2Z3	CS106850	Negative	2021-09-15	Ndirande	No	Female	1	Jan	1995	No	Yes	Unk	2020	Negative	No	No	No	No	No	NA	No	No	No	NA	No	No	No	No	No	No	No	No	No	No	Yes	No	No	Yes	No	No	No	No	No	No	No	No	No	NA
560	CQD2Z4	CS106868	Negative	2021-09-15	Ndirande	No	Female	21	Feb	1996	No	Yes	Jul	2019	Positive	Yes	No	No	No	No	NA	No	No	No	NA	No	No	No	No	No	No	No	No	No	No	No	No	No	Yes	No	No	Yes	No	No	No	No	No	No	NA
561	CQD2Z5	CS106876	Negative	2021-09-15	Ndirande	Yes	Male	17	Jan	1994	NA	Yes	Oct	2019	Negative	No	No	No	No	No	NA	No	Yes	No	No	No	No	No	No	No	No	No	No	No	No	No	No	No	No	No	No	No	No	No	No	No	No	No	NA
562	CQD2Z6	CS106884	Negative	2021-09-16	Ndirande	Yes	Female	5	Sep	2002	No	No	NA	NA	No	No	No	No	No	No	NA	No	Yes	No	No	No	No	No	Yes	Yes	Yes	No	No	No	No	No	No	No	No	No	No	No	No	No	No	No	No	No	NA
563	CQD2Z7	CS106892	Negative	2021-09-16	Ndirande	Yes	Male	10	Jul	1989	NA	Yes	Jan	2020	Negative	No	No	No	No	No	NA	Yes	Yes	No	No	No	No	No	No	No	No	No	No	Yes	Yes	No	No	No	Yes	No	No	No	No	No	No	No	No	No	NA
564	CQD2Z8	CS106900	Negative	2021-09-16	Ndirande	Yes	Male	24	Aug	2015	NA	No	NA	NA	No	No	No	No	No	No	NA	Yes	Yes	No	No	No	No	No	Yes	No	No	No	No	No	No	No	No	No	No	No	No	No	No	No	No	No	No	No	NA
565	CQD2Z9	CS106926	Negative	2021-09-16	Ndirande	No	Female	20	Apr	1992	No	Yes	Dec	2020	Negative	No	No	No	No	No	NA	No	No	No	NA	No	No	No	No	No	No	No	No	No	No	No	No	No	No	No	No	No	No	No	No	No	No	No	NA
566	CQD2ZA	CS106918	Positive	2021-09-16	Ndirande	Yes	Female	20	Jun	1988	No	Yes	Oct	2019	Negative	No	No	No	No	No	NA	No	Yes	No	No	No	No	No	No	No	Yes	No	No	No	No	Yes	No	No	Yes	No	No	No	No	No	No	No	No	No	NA
567	CQD2ZB	CS106934	Negative	2021-09-16	Ndirande	Yes	Male	6	Feb	1995	NA	Yes	Aug	2021	Negative	No	No	No	No	No	NA	No	Yes	No	No	No	No	No	Yes	No	Yes	No	No	No	No	No	No	No	No	No	No	No	No	No	No	No	No	No	NA
568	CQD2ZC	CS106942	Negative	2021-09-16	Ndirande	No	Female	25	Jun	2002	No	No	NA	NA	No	No	No	No	No	No	NA	No	No	No	NA	No	No	No	No	No	No	No	No	No	No	No	No	No	No	No	No	Yes	No	Yes	No	No	No	No	NA
569	CQD2ZD	CS106959	Negative	2021-09-16	Ndirande	Yes	Female	11	Mar	2000	No	Yes	Jan	2019	Negative	No	No	No	No	No	NA	Yes	Yes	No	No	No	No	No	No	No	No	No	No	No	No	No	No	No	No	No	No	No	No	No	No	No	No	No	NA
570	CQD2ZE	CS106967	Negative	2021-09-16	Ndirande	No	Female	2	Nov	2001	No	Yes	Aug	2021	Negative	No	No	No	No	No	NA	No	No	No	NA	No	No	No	No	No	No	No	No	No	No	No	No	No	Yes	No	No	Yes	No	No	No	No	No	No	NA
571	CQD2ZF	CS106975	Negative	2021-09-16	Ndirande	Yes	Female	99	Unk	9999	No	Yes	Apr	2021	Negative	No	No	No	No	No	NA	No	Yes	No	No	Yes	No	No	Yes	No	Yes	No	No	No	No	No	No	No	No	No	No	No	No	No	No	No	No	No	NA
572	CQD2ZG	CS106983	Negative	2021-09-17	Ndirande	Yes	Female	29	Apr	1997	No	Yes	Oct	2020	Negative	No	No	No	No	No	NA	No	Yes	No	No	No	No	No	No	No	No	No	No	No	No	No	No	No	No	No	No	No	No	No	No	No	No	No	NA
573	CQD2ZH	CS106991	Negative	2021-09-17	Ndirande	Yes	Female	23	Aug	1982	No	Yes	Mar	2019	Negative	No	No	No	No	No	NA	No	Yes	Yes	No	No	No	No	No	No	Yes	No	No	No	No	No	No	No	No	No	No	No	No	No	No	No	No	No	NA
574	CQD2ZI	CS107007	Negative	2021-09-17	Ndirande	No	Female	19	Aug	2015	No	No	NA	NA	No	No	No	No	No	No	NA	No	No	No	NA	No	No	No	No	No	No	No	No	No	No	No	No	No	No	No	No	Yes	No	Yes	No	No	No	No	NA
575	CQD2ZJ	CS107015	Negative	2021-09-17	Ndirande	No	Female	19	Aug	2015	No	No	NA	NA	No	No	No	No	No	No	NA	No	No	No	NA	No	No	No	No	No	No	No	No	No	No	No	No	No	No	No	No	Yes	No	Yes	No	No	No	No	NA
576	CQD2ZK	CS107023	Negative	2021-09-17	Ndirande	No	Female	14	Oct	1998	Yes	Yes	Mar	2021	Negative	No	No	No	No	No	NA	No	Yes	No	No	No	No	No	No	No	Yes	No	No	No	No	No	No	No	No	No	No	No	No	No	No	No	No	No	NA
577	CQD2ZL	CS107031	Negative	2021-09-20	Ndirande	Yes	Female	24	Apr	1990	No	No	NA	NA	No	No	No	No	No	No	NA	No	Yes	No	No	No	No	No	Yes	Yes	No	No	No	No	No	No	No	No	No	No	No	No	No	No	No	No	No	No	NA
578	CQD2ZM	CS107049	Negative	2021-09-20	Ndirande	No	Female	21	Feb	2001	No	No	NA	NA	No	No	No	No	No	No	NA	No	No	No	NA	No	No	No	No	No	No	No	No	No	No	No	No	No	No	No	No	Yes	No	Yes	No	No	No	No	NA
579	CQD2ZN	CS107056	Negative	2021-09-20	Ndirande	Yes	Female	20	Apr	1999	No	No	NA	NA	No	No	No	No	No	No	NA	No	Yes	No	No	No	No	No	Yes	No	Yes	No	No	No	No	No	No	No	Yes	No	No	No	No	No	No	No	No	No	NA
580	CQD2ZP	CS107064	Negative	2021-09-20	Ndirande	No	Female	3	Apr	1993	No	Yes	Unk	2018	Negative	No	No	No	No	No	NA	No	No	No	NA	No	No	No	No	No	No	No	No	No	No	No	No	No	No	No	No	No	No	Yes	No	No	No	No	NA
581	CQD2ZQ	CS107072	Negative	2021-09-20	Ndirande	No	Female	99	Unk	9999	No	Yes	Unk	2019	Negative	No	No	No	No	No	NA	No	No	No	NA	No	No	No	No	No	No	No	No	Yes	No	No	No	No	No	No	No	No	No	No	No	No	No	No	NA
582	CQD2ZR	CS107080	Negative	2021-09-20	Ndirande	Yes	Female	19	Sep	1997	No	No	NA	NA	No	No	No	No	No	No	NA	No	Yes	No	No	No	No	No	Yes	Yes	No	No	No	No	No	No	No	No	No	No	No	No	No	No	No	No	No	No	NA
583	CQD2ZS	CS107098	Negative	2021-09-20	Ndirande	Yes	Female	28	Sep	1986	No	Yes	Jul	2020	Negative	No	No	No	No	No	NA	No	Yes	No	No	No	No	No	No	Yes	No	No	No	No	No	No	No	No	No	No	No	No	No	No	No	No	No	No	NA
584	CQD2ZT	CS107106	Negative	2021-09-20	Ndirande	Yes	Female	5	Sep	1970	No	Yes	Unk	2018	Negative	No	No	No	No	No	NA	No	Yes	No	No	No	No	No	Yes	No	No	No	No	No	No	No	No	No	No	No	No	No	No	No	No	No	No	No	NA
585	CQD2ZU	CS107114	Negative	2021-09-20	Ndirande	Yes	Female	99	Unk	9999	No	No	NA	NA	No	No	No	No	No	No	NA	No	Yes	No	No	No	No	No	Yes	No	No	No	No	No	No	No	No	No	No	No	No	No	No	No	No	No	No	No	NA
586	CQD2ZV	CS107122	Negative	2021-09-20	Ndirande	Yes	Female	8	Nov	1975	No	Yes	Dec	2020	Negative	No	No	No	No	No	NA	Yes	Yes	No	No	No	No	No	No	No	No	No	No	No	No	No	No	No	Yes	No	No	No	No	No	No	No	No	No	NA
587	CQD2ZW	CS107130	Negative	2021-09-20	Ndirande	Yes	Female	4	Nov	1996	No	No	NA	NA	No	No	No	No	No	No	NA	No	Yes	No	No	No	No	No	Yes	No	No	No	Yes	Yes	No	No	No	No	No	No	No	No	No	No	No	No	No	No	NA
588	CQD2ZX	CS107148	Negative	2021-09-20	Ndirande	Yes	Female	28	Nov	1996	No	No	NA	NA	No	No	No	No	No	No	NA	Yes	Yes	No	No	No	No	No	No	No	No	No	No	No	No	No	No	No	Yes	No	No	No	No	No	No	No	No	No	NA
589	CQD2ZY	CS107155	Negative	2021-09-20	Ndirande	Yes	Female	11	Feb	1997	No	No	NA	NA	No	No	No	No	No	No	NA	No	Yes	No	No	No	No	No	Yes	No	No	No	No	No	No	No	No	No	No	No	No	No	No	No	No	No	No	No	NA
590	CQD2ZZ	CS107163	Negative	2021-09-20	Ndirande	Yes	Female	7	Aug	2000	No	Yes	Jan	2021	Negative	No	No	No	No	No	NA	No	Yes	No	No	No	No	No	No	No	No	No	No	No	No	No	No	No	No	No	No	No	No	No	No	No	No	No	NA
591	CQD300	CS107171	Negative	2021-09-20	Ndirande	No	Male	22	Feb	2004	NA	No	NA	NA	No	No	No	No	No	No	NA	No	No	No	NA	No	No	No	No	No	No	No	No	Yes	Yes	No	No	No	No	No	No	No	No	No	No	No	No	No	NA
592	CQD301	CS107189	Negative	2021-09-20	Ndirande	Yes	Male	2	Oct	2000	NA	No	NA	NA	No	No	No	No	No	No	NA	Yes	Yes	No	No	No	No	No	No	No	No	No	No	No	No	No	No	No	Yes	No	No	No	No	No	No	No	No	No	NA
593	CQD302	CS107197	Negative	2021-09-21	Ndirande	Yes	Female	29	Aug	2000	No	Yes	Dec	2020	Negative	No	No	No	No	No	NA	Yes	Yes	No	No	No	No	No	Yes	No	No	No	No	No	No	No	No	No	Yes	No	No	No	No	No	No	No	No	No	NA
594	CQD303	CS107205	Negative	2021-09-21	Ndirande	Yes	Female	29	Oct	1982	No	Yes	Unk	2015	Negative	No	No	No	No	No	NA	No	Yes	No	No	No	No	No	No	No	No	No	No	No	No	No	No	No	Yes	No	No	No	No	No	No	No	No	No	NA
595	CQD304	CS107213	Positive	2021-09-21	Ndirande	No	Female	2	Nov	1995	No	Yes	Oct	2019	Negative	No	No	No	No	No	NA	No	No	No	NA	No	No	No	No	Yes	No	No	No	No	No	No	No	No	Yes	No	No	No	No	No	No	No	No	No	NA
596	CQD305	CS107221	Negative	2021-09-21	Ndirande	No	Female	99	Unk	9999	No	Yes	Unk	2018	Negative	No	Yes	No	No	No	NA	No	No	No	NA	No	No	No	No	Yes	No	No	No	No	No	No	No	No	No	No	No	Yes	No	No	No	No	No	No	NA
597	CQD306	CS107239	Negative	2021-09-21	Ndirande	Yes	Female	13	Apr	1966	No	Yes	Jan	2021	Negative	No	Yes	No	No	No	NA	No	Yes	No	No	No	Yes	No	No	No	Yes	No	No	No	No	No	No	No	Yes	No	No	No	No	No	No	No	No	No	NA
598	CQD307	CS112197	Negative	2021-11-22	Ndirande	No	Female	25	May	1975	No	Yes	Feb	2007	Negative	No	No	No	No	No	NA	No	No	No	NA	No	No	No	No	No	No	No	No	Yes	No	No	No	No	No	No	No	No	Yes	Yes	No	No	No	No	NA
599	CQD308	CS112205	Negative	2021-11-22	Ndirande	Yes	Male	4	Aug	1998	NA	No	NA	NA	No	No	No	No	No	No	NA	No	Yes	No	No	No	No	No	Yes	No	No	No	No	Yes	No	No	No	No	No	No	No	No	No	No	No	No	No	No	NA
600	CQD309	CS112213	Negative	2021-11-22	Ndirande	Yes	Female	6	Jul	1997	No	No	NA	NA	No	No	No	No	No	No	NA	No	Yes	No	No	No	No	No	No	No	No	No	No	No	No	No	No	No	Yes	No	No	No	No	No	No	No	No	No	NA
601	CQD30A	CS112221	Negative	2021-11-22	Ndirande	Yes	Female	16	Dec	1976	No	No	NA	NA	No	No	No	No	No	No	NA	No	Yes	No	No	No	No	No	No	No	No	No	Yes	No	No	No	No	No	No	No	No	No	No	No	No	No	No	No	NA
602	CQD30B	CS112239	Negative	2021-11-22	Ndirande	No	Female	22	Oct	1992	No	No	NA	NA	No	No	No	No	No	No	NA	No	No	No	NA	No	No	No	No	Yes	No	No	No	No	No	No	No	No	No	No	No	No	No	No	No	No	No	No	NA
603	CQD30C	CS112247	Negative	2021-11-22	Ndirande	Yes	Female	17	Apr	2002	No	Yes	Unk	2020	Negative	No	No	No	No	No	NA	No	Yes	No	No	Yes	No	No	Yes	No	No	No	Yes	No	No	No	No	No	No	No	No	No	No	No	No	No	No	No	NA
604	CQD30D	CS112254	Negative	2021-11-22	Ndirande	No	Female	25	Sep	2000	No	Yes	Oct	2020	Negative	No	No	No	No	No	NA	No	No	No	NA	No	No	No	No	No	No	No	No	Yes	No	Yes	No	No	No	No	No	No	No	No	No	No	No	No	NA
605	CQD30E	CS112262	Negative	2021-11-22	Ndirande	Yes	Female	99	Unk	9999	No	Yes	Sep	2012	Positive	Yes	No	No	No	No	NA	No	Yes	No	No	No	No	No	No	No	No	No	No	No	No	No	No	No	No	No	No	No	No	No	No	No	No	No	NA
606	CQD30F	CS112270	Negative	2021-11-22	Ndirande	Yes	Female	22	Feb	1993	No	Yes	Apr	2013	Negative	No	No	No	No	No	NA	No	Yes	No	No	No	No	No	No	No	No	No	Yes	No	No	No	No	No	No	No	No	No	No	No	No	No	No	No	NA
607	CQD30G	CS112288	Negative	2021-11-22	Ndirande	Yes	Male	14	Jul	2017	NA	No	NA	NA	No	No	No	No	No	No	NA	No	Yes	No	No	No	No	No	Yes	No	Yes	No	No	No	No	No	No	No	No	No	No	No	No	No	No	No	No	No	NA
608	CQD30H	CS112296	Negative	2021-11-22	Ndirande	No	Female	20	Dec	2007	No	Yes	May	2020	Negative	No	No	No	No	No	NA	No	No	No	NA	No	No	No	No	No	No	No	No	Yes	No	No	No	No	No	No	No	No	No	No	No	No	No	No	NA
609	CQD30I	CS112304	Negative	2021-11-22	Ndirande	Yes	Female	24	Oct	1995	No	Yes	Unk	2016	Positive	Yes	No	No	No	No	NA	No	Yes	No	No	No	No	No	No	No	No	No	No	No	No	No	No	No	No	No	No	No	No	No	No	No	No	No	NA
610	CQD31E	CS115885	Positive	2021-12-28	Ndirande	Yes	Female	10	May	1998	No	No	NA	NA	No	No	No	No	No	No	NA	Yes	Yes	No	No	No	No	No	Yes	No	No	No	No	No	No	No	No	No	Yes	No	No	No	No	No	No	No	No	No	NA
611	CQD31F	CS115893	Positive	2021-12-29	Ndirande	Yes	Male	23	Oct	1982	NA	No	NA	NA	No	No	No	No	No	No	NA	No	Yes	No	No	No	No	No	Yes	No	Yes	No	No	No	No	No	No	No	No	No	No	No	No	No	No	No	No	No	NA
612	CQD31G	CS115901	Negative	2021-12-29	Ndirande	Yes	Female	5	Nov	1994	No	No	NA	NA	No	No	No	No	No	No	NA	Yes	No	No	NA	No	No	No	Yes	No	No	No	No	Yes	No	No	No	No	Yes	No	No	No	No	No	No	No	No	No	NA
613	CQD31H	CS115919	Negative	2021-12-29	Ndirande	No	Male	1	Jan	1996	NA	Yes	Dec	2021	Negative	No	No	No	No	No	NA	No	No	No	NA	No	No	No	No	No	No	No	No	No	No	No	No	No	No	No	No	Yes	No	Yes	No	No	No	No	NA
614	CQD31I	CS115927	Positive	2021-12-29	Ndirande	Yes	Female	5	May	1989	No	No	NA	NA	No	No	No	No	No	No	NA	No	No	No	NA	No	No	Yes	Yes	Yes	No	No	No	Yes	No	No	No	No	No	No	No	No	No	No	No	No	No	No	NA
615	CQD31J	Cs115935	Negative	2021-12-29	Ndirande	No	Female	30	Nov	1995	No	No	NA	NA	No	No	No	No	No	No	NA	No	No	No	NA	No	No	No	No	No	No	No	No	No	No	No	No	No	No	No	No	Yes	No	No	No	No	No	No	NA
616	CQD31K	CS115943	Negative	2021-12-29	Ndirande	Yes	Female	20	Nov	2006	No	No	NA	NA	No	No	No	No	No	No	NA	No	Yes	No	No	No	No	No	Yes	No	Yes	No	No	No	No	No	No	No	No	No	No	No	No	No	No	No	No	No	NA
617	CQD31L	CS115950	Negative	2021-12-29	Ndirande	No	Male	3	Mar	1995	NA	No	NA	NA	No	No	No	No	No	No	NA	No	No	No	NA	No	No	No	No	No	No	No	No	Yes	No	No	No	No	No	No	No	No	No	No	No	Yes	No	No	NA
618	CQD31M	CS115968	Negative	2021-12-29	Ndirande	Yes	Male	6	May	1991	NA	No	NA	NA	No	No	No	No	No	No	NA	Yes	Yes	No	No	No	No	No	Yes	No	No	No	No	No	No	No	No	No	No	No	No	No	No	No	No	No	No	No	NA
619	CQD31N	CS115976	Positive	2021-12-29	Ndirande	Yes	Female	99	Unk	9999	No	Yes	Unk	2011	Positive	Yes	No	No	No	No	NA	No	Yes	No	No	Yes	No	No	Yes	No	No	No	Yes	No	No	No	No	No	No	No	No	No	No	No	No	No	No	No	NA
620	CQD31P	CS115984	Positive	2021-12-29	Ndirande	Yes	Female	15	Jun	1988	No	No	NA	NA	No	No	No	No	Yes	No	NA	No	Yes	No	No	No	Yes	No	Yes	No	Yes	No	No	No	No	No	No	No	No	No	No	No	No	No	No	No	No	No	NA
621	CQD31Q	CS115992	Negative	2021-12-29	Ndirande	Yes	Female	11	Aug	1983	No	No	NA	NA	No	No	No	No	No	No	NA	Yes	Yes	No	No	No	No	No	Yes	No	No	No	No	No	No	No	No	No	No	No	No	No	No	No	No	No	No	No	NA
622	CQD31R	CS116008	Negative	2021-12-29	Ndirande	No	Male	10	Oct	1992	NA	No	NA	NA	No	No	No	No	No	No	NA	No	No	No	NA	No	No	No	No	No	No	No	No	No	No	No	No	No	No	No	No	No	No	No	No	Yes	No	No	NA
623	CQD31S	CS116016	Negative	2021-12-29	Ndirande	Yes	Female	4	Oct	1988	No	Yes	Unk	2009	Positive	Yes	No	No	No	No	NA	No	Yes	No	No	No	No	No	Yes	Yes	No	No	No	No	No	No	No	No	No	No	No	No	No	No	No	No	No	No	NA
624	CQD31T	CS116024	Positive	2021-12-30	Ndirande	Yes	Female	1	Jan	1990	No	No	NA	NA	No	No	No	No	No	No	NA	No	Yes	No	No	No	No	No	Yes	No	No	No	No	No	No	No	No	No	No	No	No	No	No	No	No	No	No	No	NA
625	CQD31U	CS116032	Positive	2021-12-30	Ndirande	Yes	Male	15	Aug	1990	NA	Yes	Unk	9999	Negative	No	No	No	No	No	NA	No	No	No	NA	No	No	No	Yes	Yes	No	No	No	Yes	No	No	No	No	No	No	No	No	No	No	No	No	No	No	NA
626	CQD31V	CS116040	Positive	2021-12-30	Ndirande	No	Male	18	Jan	1996	NA	Yes	Sep	2021	Negative	No	No	No	No	No	NA	No	No	No	NA	No	No	No	No	No	No	No	No	Yes	No	No	No	No	No	No	No	No	No	No	No	No	No	No	NA
627	CQD31W	CS116057	Positive	2021-12-30	Ndirande	No	Male	99	Unk	9999	NA	No	NA	NA	No	No	No	No	No	No	NA	No	No	No	NA	No	No	No	No	No	No	No	No	No	No	No	No	No	No	No	No	No	No	Yes	No	No	No	No	NA
628	CQD31X	CS116065	Positive	2021-12-30	Ndirande	Yes	Female	99	Unk	9999	No	No	NA	NA	No	No	No	No	No	No	NA	No	Yes	No	No	No	No	No	Yes	No	Yes	No	No	No	No	No	No	No	No	No	No	No	No	No	No	No	No	No	NA
629	CQD31Y	CS116073	Negative	2021-12-30	Ndirande	Yes	Male	26	Jan	2007	NA	No	NA	NA	No	No	No	No	No	No	NA	No	Yes	No	No	No	No	No	Yes	No	No	No	No	No	No	No	No	No	No	No	No	No	No	No	No	No	No	No	NA
630	CQD31Z	CS116081	Positive	2021-12-30	Ndirande	Yes	Male	8	Mar	2003	NA	No	NA	NA	No	No	No	No	No	No	NA	No	No	No	NA	No	No	No	Yes	No	Yes	No	No	Yes	No	No	No	No	No	No	No	No	No	No	No	No	No	No	NA
631	CQD36C	CS112312	Negative	2021-11-23	Ndirande	Yes	Female	31	Nov	2009	No	No	NA	NA	No	No	No	No	No	No	NA	No	Yes	No	No	No	No	No	Yes	No	No	No	No	No	No	No	No	No	No	No	No	No	No	No	No	No	No	No	NA
632	CQD36D	CS112320	Negative	2021-11-23	Ndirande	Yes	Female	28	May	2019	No	No	NA	NA	No	No	No	No	No	No	NA	No	Yes	No	No	No	No	No	Yes	No	Yes	No	No	No	No	No	No	No	No	No	No	No	No	No	No	No	No	No	NA
633	CQD36E	CS112338	Negative	2021-11-23	Ndirande	Yes	Male	12	Mar	2014	NA	No	NA	NA	No	No	No	No	No	No	NA	No	Yes	No	No	No	No	No	Yes	No	Yes	No	No	No	No	No	No	No	No	No	No	No	No	No	No	No	No	No	NA
634	CQD36F	CS112346	Negative	2021-11-23	Ndirande	Yes	Female	12	Oct	1987	No	Yes	Unk	2019	Negative	No	No	No	No	No	NA	No	Yes	No	No	No	No	No	Yes	No	No	No	Yes	No	No	No	No	No	No	No	No	No	No	No	No	No	No	No	NA
635	CQD36G	CS112353	Negative	2021-11-23	Ndirande	No	Female	6	Jun	1960	No	Yes	Oct	2015	Negative	No	Yes	No	No	No	NA	No	No	No	NA	No	No	No	No	No	No	No	No	Yes	No	Yes	No	No	Yes	No	No	No	No	No	No	No	No	No	NA
636	CQD36H	CS112361	Negative	2021-11-23	Ndirande	No	Female	15	Mar	1997	No	No	NA	NA	No	No	No	No	No	No	NA	No	No	No	NA	No	No	No	No	No	No	No	No	No	No	No	No	No	No	No	No	Yes	No	Yes	No	No	No	No	NA
637	CQD36I	CS112379	Negative	2021-11-23	Ndirande	Yes	Female	14	Dec	2014	No	No	NA	NA	No	No	No	No	No	No	NA	No	Yes	No	No	No	No	No	Yes	No	Yes	No	No	No	No	No	No	No	No	No	No	No	No	No	No	No	No	No	NA
638	CQD36J	CS112387	Negative	2021-11-24	Ndirande	No	Female	24	Aug	2001	No	No	NA	NA	No	No	No	No	No	No	NA	No	Yes	No	No	No	No	No	No	No	No	No	No	No	No	No	No	No	No	No	No	No	No	Yes	No	No	No	No	NA
639	CQD36K	CS112395	Negative	2021-11-24	Ndirande	No	Female	22	Jan	2002	No	No	NA	NA	No	No	No	No	No	No	NA	Yes	Yes	No	No	No	No	No	No	No	No	No	No	No	No	No	No	No	No	No	No	No	No	Yes	No	No	No	No	NA
640	CQD36L	CS112403	Negative	2021-11-24	Ndirande	Yes	Male	21	Jan	2000	NA	Yes	Sep	2015	Negative	No	No	No	No	No	NA	No	Yes	Yes	No	No	No	No	No	No	No	No	Yes	No	No	No	No	No	No	No	No	No	No	No	No	No	No	No	NA
641	CQD36M	CS112411	Negative	2021-11-24	Ndirande	Yes	Male	29	Oct	2003	NA	No	NA	NA	No	No	No	No	Yes	No	NA	No	Yes	No	No	No	No	No	No	No	No	No	No	No	No	No	No	No	No	No	No	No	No	No	No	No	No	No	NA
642	CQD36N	CS112429	Negative	2021-11-24	Ndirande	Yes	Male	2	Aug	1995	NA	No	NA	NA	No	No	No	No	No	No	NA	No	Yes	No	No	No	No	No	No	No	No	No	Yes	No	No	No	No	No	No	No	No	No	No	No	No	No	No	No	NA
643	CQD36P	CS112437	Negative	2021-11-24	Ndirande	Yes	Female	9	Dec	1994	No	Yes	Apr	2020	Negative	No	No	No	Yes	No	NA	No	Yes	No	No	Yes	No	No	No	No	No	No	No	No	No	No	No	No	No	No	No	No	No	No	No	No	No	No	NA
644	CQD36Q	CS112445	Negative	2021-11-24	Ndirande	Yes	Female	99	Unk	9999	No	No	NA	NA	No	No	No	No	No	No	NA	No	Yes	No	No	No	No	No	No	No	No	No	No	No	No	No	No	No	No	No	No	No	No	No	No	No	No	No	NA
645	CQD36R	CS112452	Negative	2021-11-24	Ndirande	Yes	Female	99	Unk	9999	No	Yes	Jun	2021	Negative	No	No	No	No	No	NA	No	Yes	No	No	No	No	No	No	No	Yes	No	No	No	No	No	No	No	No	No	No	No	No	No	No	No	No	No	NA
646	CQD36S	CS112460	Negative	2021-11-24	Ndirande	No	Male	12	Jan	1994	NA	No	NA	NA	No	No	No	No	No	No	NA	No	No	No	NA	No	No	No	No	No	Yes	No	No	Yes	No	Yes	No	No	No	No	No	No	No	No	No	No	No	No	NA
647	CQD36T	CS116099	Negative	2022-01-04	Ndirande	Yes	Female	8	Feb	1977	No	Yes	Jul	2021	Negative	No	No	No	No	No	NA	No	Yes	No	No	No	No	No	Yes	No	Yes	No	No	No	No	No	No	No	No	No	No	No	No	No	No	No	No	No	NA
648	CQD36U	CS116107	Positive	2022-01-04	Ndirande	Yes	Female	2	Mar	1970	No	Yes	Unk	2020	Negative	No	No	No	No	No	NA	No	Yes	No	No	No	No	No	Yes	No	No	No	No	Yes	No	No	No	No	No	No	No	No	No	No	No	No	No	No	NA
649	CQD36V	CS116115	Negative	2022-01-04	Ndirande	Yes	Female	3	Mar	1995	No	Yes	Dec	2020	Negative	No	No	No	No	No	NA	No	Yes	No	No	No	No	No	Yes	No	Yes	No	No	No	No	No	No	No	No	No	No	No	No	No	No	No	No	No	NA
650	CQD36W	CS116123	Negative	2022-01-04	Ndirande	No	Female	26	Dec	1994	No	Yes	Dec	2020	Negative	No	No	No	No	No	NA	No	No	No	NA	No	No	No	No	No	No	No	No	Yes	No	No	No	No	Yes	No	No	No	No	No	No	No	No	No	NA
651	CQD36X	CS117998	Positive	2022-01-04	Ndirande	No	Female	25	Sep	2000	No	Yes	Jul	2021	Negative	No	No	No	No	No	NA	No	No	No	NA	No	No	No	No	No	No	No	No	No	No	No	No	No	No	No	No	Yes	No	Yes	No	No	No	No	NA
652	CQD36Y	CS118004	Negative	2022-01-04	Ndirande	Yes	Female	20	Nov	1995	No	Yes	Dec	2020	Negative	No	No	No	No	No	NA	Yes	Yes	No	No	No	No	No	Yes	No	No	No	No	No	No	No	No	No	No	No	No	No	No	No	No	No	No	No	NA
653	CQD36Z	CS118012	Negative	2022-01-04	Ndirande	Yes	Male	30	Jun	1980	NA	Yes	Oct	2021	Negative	No	No	No	No	No	NA	No	Yes	No	No	No	No	No	Yes	No	Yes	No	No	No	No	No	No	No	No	No	No	No	No	No	No	No	No	No	NA
654	CQD370	CS118020	Negative	2022-01-04	Ndirande	Yes	Female	23	Oct	1995	No	Yes	Unk	2019	Positive	Yes	No	No	No	No	NA	No	Yes	No	No	No	No	No	Yes	Yes	No	No	No	No	No	No	No	No	No	No	No	No	No	No	No	No	No	No	NA
655	CQD371	CS118038	Positive	2022-01-04	Ndirande	Yes	Male	4	Apr	1966	NA	Yes	Oct	2018	Negative	No	No	No	No	No	NA	No	Yes	No	No	No	No	No	Yes	No	Yes	No	No	No	No	No	No	No	No	No	No	No	No	No	No	No	No	No	NA
656	CQD372	CS118046	Negative	2022-01-04	Ndirande	No	Female	27	Dec	1991	No	Yes	Unk	2018	Negative	No	No	No	No	No	NA	No	No	No	NA	No	No	No	No	No	No	No	No	No	No	No	No	No	No	No	No	Yes	No	No	No	No	No	No	NA
657	CQD373	CS118053	Negative	2022-01-05	Ndirande	Yes	Male	17	Mar	1989	NA	No	NA	NA	No	No	No	No	No	No	NA	No	Yes	No	No	Yes	No	No	Yes	No	No	No	No	No	No	No	No	No	No	No	No	No	No	No	No	No	No	No	NA
658	CQD374	CS118061	Negative	2022-01-05	Ndirande	Yes	Female	30	Jun	1985	No	Yes	Unk	2021	Negative	No	No	No	No	No	NA	No	No	No	NA	No	No	No	Yes	Yes	Yes	No	No	No	No	No	No	No	Yes	No	No	No	No	No	No	No	No	No	NA
659	CQD375	CS118079	Positive	2022-01-05	Ndirande	Yes	Male	1	Jan	1994	NA	No	NA	NA	No	No	No	No	No	No	NA	No	No	No	NA	No	No	No	Yes	Yes	No	No	No	No	No	No	No	No	No	No	No	No	No	No	No	No	No	No	NA
660	CQD376	CS118087	Positive	2022-01-05	Ndirande	Yes	Male	17	Oct	1979	NA	No	NA	NA	No	No	No	No	No	No	NA	No	Yes	No	No	Yes	No	No	Yes	No	No	No	No	No	No	No	No	No	Yes	No	No	No	No	No	No	No	No	No	NA
661	CQD377	CS118095	Negative	2022-01-05	Ndirande	Yes	Male	13	Jun	1989	NA	No	NA	NA	No	No	No	No	No	No	NA	No	Yes	No	No	No	No	No	Yes	No	No	No	No	No	No	No	No	No	Yes	No	No	No	No	No	Yes	No	No	No	NA
662	CQD378	CS118103	Negative	2022-01-05	Ndirande	No	Male	29	Dec	1976	NA	Yes	Sep	2021	Negative	No	No	No	No	No	NA	No	No	No	NA	No	No	No	No	No	No	No	No	No	No	No	No	No	Yes	No	No	No	No	Yes	No	No	No	No	NA
663	CQD379	CS118111	Negative	2022-01-05	Ndirande	Yes	Male	6	Jul	1997	NA	Yes	May	2021	Negative	No	No	No	No	No	NA	No	Yes	No	No	No	No	No	Yes	No	No	No	No	No	No	Yes	No	No	No	No	No	No	No	No	No	No	No	No	NA
664	CQD37A	CS118129	Negative	2022-01-05	Ndirande	No	Male	20	Jun	1997	NA	Yes	Dec	2021	Negative	No	No	No	No	No	NA	No	No	No	NA	No	No	No	No	No	No	No	No	Yes	No	No	No	No	No	No	No	No	No	No	No	No	No	No	NA
665	CQD37B	CS118137	Negative	2022-01-05	Ndirande	No	Male	99	Unk	9999	NA	No	NA	NA	No	No	No	No	No	No	NA	No	No	No	NA	No	No	No	No	No	No	No	No	Yes	No	No	No	No	No	No	No	No	No	No	No	No	No	No	NA
666	CQD37C	CS118145	Negative	2022-01-05	Ndirande	No	Male	6	May	1991	NA	Yes	Jan	2021	Negative	No	No	No	No	No	NA	No	No	No	NA	No	No	No	No	No	No	No	No	No	No	No	No	No	No	No	No	Yes	No	No	No	No	No	No	NA
667	CQD37D	CS118152	Negative	2022-01-06	Ndirande	Yes	Male	15	May	1995	NA	No	NA	NA	No	No	No	No	No	No	NA	No	No	No	NA	No	No	No	No	No	No	No	No	No	No	No	No	No	No	No	No	No	No	No	No	No	No	No	NA
668	CQD37E	CS115661	Positive	2021-12-24	Ndirande	Yes	Male	29	Nov	2000	NA	No	NA	NA	No	No	No	No	No	No	NA	No	Yes	No	No	No	No	No	Yes	Yes	No	No	No	No	No	No	No	No	No	No	No	No	No	No	No	No	No	No	NA
669	CQD37F	CS115687	Negative	2021-12-24	Ndirande	No	Male	26	Feb	1992	NA	No	NA	NA	No	No	No	No	No	No	NA	No	No	No	NA	No	No	No	No	No	No	No	No	No	No	No	No	No	Yes	No	No	No	No	Yes	No	No	No	No	NA
670	CQD37G	CS115695	Positive	2021-12-24	Ndirande	Yes	Male	20	Mar	2001	NA	No	NA	NA	No	No	No	No	No	No	NA	No	Yes	No	No	No	No	No	Yes	No	No	No	Yes	No	No	No	No	No	No	No	No	No	No	No	No	No	No	No	NA
671	CQD37H	CS115703	Negative	2021-12-27	Ndirande	Yes	Female	3	Mar	1994	No	Yes	Unk	2018	Negative	No	No	No	No	No	NA	No	Yes	No	No	No	No	No	Yes	No	Yes	No	No	No	No	No	No	No	Yes	No	No	No	No	No	No	No	No	No	NA
672	CQD37I	CS115711	Negative	2021-12-27	Ndirande	Yes	Female	25	Sep	2000	No	Yes	Unk	2019	Negative	No	No	No	No	No	NA	No	Yes	No	No	No	No	No	Yes	Yes	No	No	No	No	No	No	No	No	No	No	No	No	No	No	No	No	No	No	NA
673	CQD37J	CS115729	Negative	2021-12-27	Ndirande	Yes	Female	17	Mar	1999	No	No	NA	NA	No	No	No	No	No	No	NA	No	Yes	No	No	No	No	No	No	Yes	No	No	No	No	No	No	No	No	No	No	No	No	No	No	No	No	No	No	NA
674	CQD37K	CS115737	Positive	2021-12-27	Ndirande	No	Female	21	Aug	1993	No	No	NA	NA	No	No	No	No	No	No	NA	No	No	No	NA	No	No	No	No	No	No	No	No	No	No	No	No	No	No	No	No	No	No	No	No	No	No	No	NA
675	CQD37L	CS115745	Negative	2021-12-27	Ndirande	Yes	Female	30	Jun	1998	No	Yes	Sep	2021	Negative	No	No	No	No	No	NA	No	Yes	No	No	No	No	No	Yes	Yes	No	No	Yes	No	No	No	No	No	No	No	No	No	No	No	No	No	No	No	NA
676	CQD37M	CS115752	Positive	2021-12-27	Ndirande	No	Male	13	Jan	1996	NA	No	NA	NA	No	No	No	No	No	No	NA	No	No	No	NA	No	No	No	No	No	No	No	No	No	No	No	No	No	No	No	No	No	No	Yes	No	No	No	No	NA
677	CQD37N	CS115760	Positive	2021-12-27	Ndirande	No	Female	2	Feb	1980	No	No	NA	NA	No	No	No	No	No	No	NA	No	No	No	NA	No	No	No	No	No	No	No	No	No	No	No	No	No	Yes	No	No	No	No	No	No	No	No	No	NA
678	CQD37P	CS115778	Negative	2021-12-27	Ndirande	No	Male	99	Unk	9999	NA	No	NA	NA	No	No	No	No	No	No	NA	No	No	No	NA	No	No	No	No	No	No	No	No	No	No	No	No	No	No	No	No	No	No	Yes	No	No	No	No	NA
679	CQD37Q	CS115786	Positive	2021-12-27	Ndirande	Yes	Male	99	Unk	9999	NA	No	NA	NA	No	No	No	No	No	No	NA	No	Yes	No	No	No	No	No	Yes	No	Yes	No	No	Yes	No	No	No	No	No	No	No	No	No	No	No	No	No	No	NA
680	CQD37R	CS115794	Negative	2021-12-28	Ndirande	No	Male	17	Oct	1976	NA	Yes	Oct	2021	Negative	No	No	No	No	No	NA	No	No	No	NA	No	No	No	No	No	No	No	No	Yes	No	No	No	No	No	No	No	No	No	No	No	No	No	No	NA
681	CQD37S	CS115802	Negative	2021-12-28	Ndirande	Yes	Female	12	Jan	1997	No	Yes	Dec	2020	Negative	No	No	No	No	No	NA	No	Yes	No	No	No	No	No	Yes	Yes	No	No	No	No	No	No	No	No	No	No	No	No	No	No	No	No	No	No	NA
682	CQD37T	CS115810	Positive	2021-12-28	Ndirande	No	Female	99	Unk	9999	No	No	NA	NA	No	No	No	No	No	No	NA	No	No	No	NA	No	No	No	No	No	No	No	No	No	No	No	No	No	No	No	No	No	No	Yes	No	No	No	No	NA
683	CQD37U	CS115828	Positive	2021-12-28	Ndirande	Yes	Male	10	Jan	1977	NA	No	NA	NA	No	No	Yes	No	No	No	NA	Yes	Yes	No	No	No	No	No	Yes	No	No	No	No	No	No	No	No	No	No	No	No	No	No	No	No	No	No	No	NA
684	CQD37V	CS115836	Negative	2021-12-28	Ndirande	Yes	Female	27	Mar	1999	No	No	NA	NA	No	No	No	No	No	No	NA	Yes	Yes	No	No	No	No	No	Yes	No	No	No	No	No	No	No	No	No	Yes	No	No	No	No	No	No	No	No	No	NA
685	CQD37W	CS115844	Positive	2021-12-28	Ndirande	Yes	Male	14	Aug	1978	NA	No	NA	NA	No	No	No	No	No	No	NA	No	Yes	No	No	No	No	No	Yes	No	No	No	No	No	No	No	No	No	Yes	No	No	No	Yes	No	No	No	No	No	NA
686	CQD37X	CS115851	Positive	2021-12-28	Ndirande	Yes	Female	14	Dec	1993	No	No	NA	NA	No	No	No	No	No	No	NA	Yes	Yes	No	No	No	No	No	Yes	No	No	No	No	No	No	No	No	No	Yes	No	No	No	No	No	No	No	No	No	NA
687	CQD37Y	CS115869	Negative	2021-12-28	Ndirande	Yes	Female	11	May	2000	No	No	NA	NA	No	No	No	No	No	No	NA	Yes	Yes	No	No	No	No	No	Yes	No	No	No	No	No	No	No	No	No	Yes	No	No	No	No	No	No	No	No	No	NA
688	CQD37Z	CS115877	Positive	2021-12-28	Ndirande	Yes	Male	10	Dec	1990	NA	No	NA	NA	No	No	No	No	No	No	NA	Yes	No	No	NA	No	No	No	Yes	No	Yes	No	No	No	No	No	No	No	Yes	No	No	No	No	No	No	No	No	No	NA
689	CQD381	CS113005	Negative	2021-12-09	Ndirande	Yes	Male	15	Feb	1982	NA	Yes	Apr	2018	Positive	Yes	No	No	No	No	NA	No	Yes	No	No	Yes	No	No	No	No	No	No	Yes	No	No	No	No	No	No	No	No	No	No	No	No	No	No	No	NA
690	CQD382	CS113013	Negative	2021-12-09	Ndirande	Yes	Male	7	Mar	1995	NA	No	NA	NA	No	No	No	No	No	No	NA	No	Yes	No	No	No	No	No	No	No	No	No	No	No	No	No	No	No	Yes	No	No	No	No	No	No	No	No	No	NA
691	CQD383	CS113021	Negative	2021-12-09	Ndirande	Yes	Male	15	Jan	1996	NA	Yes	Oct	2019	Negative	No	No	No	No	No	NA	No	Yes	No	No	Yes	No	No	No	No	No	No	No	No	No	No	No	No	No	No	No	No	No	No	No	No	No	No	NA
692	CQD384	CS114896	Negative	2021-12-09	Ndirande	Yes	Male	27	Nov	1987	NA	Yes	Aug	2021	Negative	No	No	No	No	No	NA	No	No	No	NA	No	No	No	No	Yes	No	No	No	No	No	No	No	No	No	No	No	No	No	No	No	No	No	No	NA
693	CQD385	CS114904	Negative	2021-12-10	Ndirande	Yes	Female	8	Aug	1995	No	Yes	Jun	2021	Negative	No	No	No	No	No	NA	No	Yes	No	No	No	No	No	Yes	No	No	No	Yes	No	No	No	No	No	No	No	No	No	No	No	No	No	No	No	NA
694	CQD386	CS114920	Negative	2021-12-13	Ndirande	Yes	Male	26	Dec	2000	NA	No	NA	NA	No	No	No	No	No	No	NA	No	Yes	No	No	No	No	No	No	No	No	No	No	No	No	No	No	No	No	No	No	No	No	No	No	No	No	No	NA
695	CQD387	CS114938	Negative	2021-12-13	Ndirande	No	Female	12	May	1973	No	No	NA	NA	No	No	Yes	No	No	No	NA	No	No	No	NA	No	No	No	No	No	No	No	No	No	Yes	No	No	No	Yes	No	No	No	No	No	No	No	No	No	NA
696	CQD388	CS114946	Positive	2021-12-13	Ndirande	Yes	Female	26	Aug	1996	No	No	NA	NA	No	No	No	No	No	No	NA	Yes	Yes	No	No	No	No	No	No	Yes	No	No	No	No	No	No	No	No	Yes	No	No	No	No	No	No	No	No	No	NA
697	CQD389	CS114953	Negative	2021-12-13	Ndirande	No	Female	99	Unk	9999	No	No	NA	NA	No	No	No	No	No	No	NA	No	No	No	NA	No	No	No	No	No	No	No	No	Yes	No	No	No	No	Yes	No	No	No	No	No	No	No	No	No	NA
698	CQD38A	CS114979	Negative	2021-12-13	Ndirande	Yes	Female	99	Unk	9999	No	Yes	Dec	2020	Negative	No	No	No	No	No	NA	No	Yes	Yes	No	No	No	No	Yes	No	Yes	No	No	No	No	No	No	No	No	No	No	No	No	No	No	No	No	No	NA
699	CQD38B	CS114961	Positive	2021-12-13	Ndirande	Yes	Male	6	Jul	1985	NA	Yes	Oct	2020	Negative	No	No	No	No	No	NA	No	Yes	No	No	No	No	No	Yes	Yes	No	No	No	Yes	No	No	No	No	No	No	No	No	No	No	No	No	No	No	NA
700	CQD38D	CS114912	Negative	2021-12-10	Ndirande	Yes	Female	10	Feb	1983	No	Yes	Unk	2020	Negative	No	No	No	No	No	NA	No	No	No	NA	No	No	No	Yes	No	Yes	No	No	No	No	No	No	No	No	No	No	No	No	No	No	No	No	No	NA
701	CQD38E	CS114987	Negative	2021-12-13	Ndirande	Yes	Female	14	Dec	1993	No	Yes	Unk	2019	Negative	No	No	No	No	No	NA	No	Yes	No	No	No	No	No	Yes	No	Yes	No	No	No	No	No	No	No	No	No	No	No	No	No	No	No	No	No	NA
702	CQD38F	CS114995	Negative	2021-12-13	Ndirande	No	Female	24	Dec	2000	No	Yes	Dec	2019	Negative	No	No	No	No	No	NA	No	No	No	NA	No	No	No	No	No	No	No	No	Yes	No	No	No	No	Yes	No	No	No	No	No	No	No	No	No	NA
703	CQD38G	CS115000	Negative	2021-12-14	Ndirande	Yes	Male	7	Jan	1982	NA	Yes	Feb	2012	Positive	Yes	No	No	No	No	NA	No	Yes	No	No	Yes	No	No	No	No	No	No	No	No	No	Yes	No	No	No	No	No	No	No	No	No	No	No	No	NA
704	CQD38H	CS115018	Negative	2021-12-14	Ndirande	No	Male	17	Dec	1989	NA	Yes	Jul	2012	Negative	No	No	No	No	No	NA	No	No	No	NA	No	No	No	No	No	No	No	No	Yes	No	No	No	No	No	No	No	No	No	No	No	No	No	No	NA
705	CQD38I	CS115026	Negative	2021-12-14	Ndirande	No	Male	15	Jan	1996	NA	Yes	Dec	2021	Negative	No	No	No	No	No	NA	Yes	No	No	NA	No	No	No	No	No	No	No	No	No	No	No	No	No	No	No	No	No	No	No	No	No	No	No	NA
706	CQD38J	CS115034	Negative	2021-12-14	Ndirande	Yes	Male	4	Mar	1998	NA	Yes	Jul	2010	Positive	Yes	No	No	No	No	NA	Yes	Yes	No	No	No	No	No	No	No	Yes	No	No	No	No	No	No	No	No	No	No	No	No	No	No	No	No	No	NA
707	CQD38K	CS115042	Negative	2021-12-14	Ndirande	NA	Female	5	Jul	1980	No	No	NA	NA	No	No	No	No	No	No	NA	Yes	Yes	No	No	No	No	No	No	Yes	Yes	No	No	No	No	No	No	No	No	No	No	No	No	No	No	No	No	No	NA
708	CQD38T	CS112478	Negative	2021-11-25	Ndirande	Yes	Male	10	Feb	1985	NA	Yes	Dec	2020	Negative	No	No	No	No	No	NA	No	Yes	No	No	No	No	No	Yes	No	Yes	No	No	No	No	No	No	No	No	No	No	No	No	Yes	No	No	No	No	NA
709	CQD38U	CS112486	Negative	2021-11-25	Ndirande	Yes	Female	3	Aug	1994	No	Yes	Unk	2018	Negative	No	No	No	No	No	NA	No	Yes	No	No	No	No	No	No	No	No	No	No	Yes	No	No	No	No	No	No	No	No	No	No	No	No	No	No	NA
710	CQD38V	CS112494	Negative	2021-11-25	Ndirande	No	Female	17	Sep	2000	No	Yes	Nov	2000	Negative	No	No	No	No	No	NA	Yes	No	No	NA	No	No	No	No	No	No	No	No	Yes	No	No	No	No	Yes	No	No	Yes	No	No	No	No	No	No	NA
711	CQD38W	CS112502	Negative	2021-11-25	Ndirande	Yes	Male	10	Jan	2000	NA	No	NA	NA	No	No	No	No	No	No	NA	Yes	Yes	No	No	No	No	No	Yes	No	No	No	No	No	No	No	No	No	No	No	No	No	No	No	No	No	No	No	NA
712	CQD38X	CS112510	Negative	2021-11-26	Ndirande	Yes	Male	25	May	2000	NA	No	NA	NA	No	No	No	No	No	No	NA	No	Yes	No	No	No	No	No	Yes	No	No	No	Yes	No	No	No	No	No	No	No	No	No	No	No	No	No	No	No	NA
713	CQD38Y	CS112528	Negative	2021-11-26	Ndirande	No	Male	22	Jul	2000	NA	No	NA	NA	No	No	No	No	No	No	NA	No	No	No	NA	No	No	No	No	No	No	No	No	Yes	No	No	No	No	Yes	No	No	No	No	No	No	No	No	No	NA
714	CQD38Z	CS112536	Negative	2021-11-26	Ndirande	Yes	Male	20	Jun	2011	NA	No	NA	NA	No	No	No	No	No	No	NA	No	Yes	No	No	No	No	No	No	No	Yes	No	No	No	No	No	No	No	No	No	No	No	No	No	No	No	No	No	NA
715	CQD390	CS112544	Negative	2021-11-26	Ndirande	Yes	Male	1	Aug	2014	NA	No	NA	NA	No	No	No	No	No	No	NA	No	Yes	No	No	No	No	No	Yes	No	Yes	No	No	No	No	No	No	No	No	No	No	No	No	No	No	No	No	No	NA
716	CQD391	CS112551	Negative	2021-11-29	Ndirande	Yes	Male	27	Dec	1979	NA	Yes	Unk	2015	Negative	No	No	No	No	No	NA	No	Yes	No	No	No	No	No	Yes	No	No	No	Yes	No	No	No	No	No	No	No	No	No	No	No	No	No	No	No	NA
717	CQD392	CS112569	Negative	2021-11-29	Ndirande	Yes	Female	20	Dec	1990	No	Yes	Unk	2019	Negative	No	No	No	No	No	NA	No	Yes	No	No	Yes	No	No	Yes	No	No	No	No	No	No	No	No	No	Yes	No	No	No	No	No	No	No	No	No	NA
718	CQD393	CS112577	Negative	2021-11-29	Ndirande	No	Female	27	Mar	2002	No	No	NA	NA	No	No	No	No	No	No	NA	No	No	No	NA	No	No	No	No	No	No	No	No	Yes	No	No	No	No	Yes	No	No	No	No	No	No	No	No	No	NA
719	CQD394	CS112585	Negative	2021-11-29	Ndirande	No	Female	25	Jun	2002	No	Yes	Dec	2020	Negative	No	No	No	No	No	NA	Yes	No	No	NA	No	No	No	No	No	No	No	No	No	No	Yes	No	No	Yes	No	No	No	No	No	No	No	No	No	NA
720	CQD395	CS112593	Negative	2021-11-29	Ndirande	Yes	Female	24	May	2009	No	No	NA	NA	No	No	No	No	No	No	NA	No	Yes	No	No	No	No	No	Yes	No	Yes	No	No	No	No	No	No	No	No	No	No	No	No	No	No	No	No	No	NA
721	CQD397	CS115265	Positive	2021-12-16	Ndirande	No	Male	8	Jul	1995	NA	Yes	Apr	2020	Negative	No	No	No	No	No	NA	No	Yes	No	No	No	No	No	No	No	No	No	No	No	No	No	No	No	No	No	No	No	No	No	No	No	No	No	NA
722	CQD398	CS115273	Negative	2021-12-16	Ndirande	No	Male	12	Nov	1997	NA	No	NA	NA	No	No	No	No	No	No	NA	No	No	No	NA	No	No	No	No	No	Yes	No	No	No	No	No	No	No	Yes	No	No	No	No	No	No	No	No	No	NA
723	CQD399	CS115281	Negative	2021-12-16	Ndirande	Yes	Male	12	Sep	1985	NA	No	NA	NA	No	No	No	No	No	No	NA	No	Yes	No	No	No	No	No	No	No	No	No	No	No	No	No	No	No	No	No	No	No	No	No	No	No	No	No	NA
724	CQD39A	CS115299	Positive	2021-12-17	Ndirande	Yes	Male	3	Apr	1994	NA	Yes	Oct	2021	Negative	No	No	No	No	No	NA	No	No	No	NA	No	No	No	Yes	Yes	No	No	No	Yes	No	No	No	No	No	No	No	No	No	No	No	No	No	No	NA
725	CQD39B	CS115307	Positive	2021-12-17	Ndirande	No	Male	16	Dec	1988	NA	No	NA	NA	No	No	No	No	No	No	NA	No	No	No	NA	No	No	No	No	No	No	No	No	Yes	No	No	No	No	Yes	No	No	No	No	No	No	No	No	No	NA
726	CQD39C	CS115315	Negative	2021-12-17	Ndirande	Yes	Male	17	Jun	1989	NA	Yes	Dec	2020	Negative	No	No	No	No	No	NA	No	Yes	No	No	No	No	No	Yes	No	Yes	No	No	No	No	No	No	No	No	No	No	No	No	No	No	No	No	No	NA
727	CQD39D	CS115323	Positive	2021-12-20	Ndirande	Yes	Male	12	Sep	1983	NA	No	NA	NA	No	No	No	No	No	No	NA	No	No	No	NA	No	No	No	Yes	Yes	No	No	Yes	No	No	No	No	No	No	No	No	No	No	No	No	No	No	No	NA
728	CQD39E	CS115331	Negative	2021-12-20	Ndirande	Yes	Male	2	Jan	1996	NA	Yes	Dec	2021	Negative	No	No	No	No	No	NA	Yes	Yes	Yes	No	No	No	No	Yes	No	No	No	No	No	No	No	No	No	No	No	No	No	No	No	No	No	No	No	NA
729	CQD39F	CS115349	Positive	2021-12-20	Ndirande	Yes	Female	23	Dec	1987	No	Yes	Oct	2021	Negative	No	No	No	No	No	NA	No	Yes	No	No	No	No	No	Yes	Yes	Yes	No	No	No	No	No	No	No	No	No	No	No	No	No	No	No	No	No	NA
730	CQD39G	CS115356	Positive	2021-12-20	Ndirande	Yes	Male	1	May	1993	NA	Yes	Nov	2021	Negative	No	No	No	No	No	NA	No	Yes	No	No	No	No	No	Yes	No	Yes	No	No	No	No	No	No	No	Yes	No	No	No	No	No	No	No	No	No	NA
731	CQD39H	CS115364	Negative	2021-12-20	Ndirande	Yes	Male	19	Sep	1994	NA	Yes	Unk	2018	Negative	No	No	No	No	No	NA	No	No	No	NA	No	No	No	No	No	No	No	No	No	No	No	No	No	Yes	No	No	No	No	No	No	No	No	No	NA
732	CQD39I	CS115372	Negative	2021-12-20	Ndirande	Yes	Male	10	Oct	1985	NA	Yes	Dec	2021	Negative	No	No	No	No	No	NA	No	Yes	No	No	Yes	No	No	Yes	No	No	No	No	No	No	No	No	No	No	No	No	No	No	No	No	No	No	No	NA
733	CQD39J	CS115380	Positive	2021-12-20	Ndirande	No	Male	14	Apr	1999	NA	No	NA	NA	No	No	No	No	No	No	NA	No	No	No	NA	No	No	No	No	No	No	No	No	No	No	No	No	No	No	No	No	Yes	No	No	No	No	No	No	NA
734	CQD39K	CS115398	Negative	2021-12-20	Ndirande	Yes	Female	25	Jun	1976	No	Yes	Unk	2020	Negative	No	No	No	No	No	NA	No	Yes	No	No	No	No	No	Yes	No	No	No	No	Yes	No	No	No	No	Yes	No	No	No	No	No	No	No	No	No	NA
735	CQD39L	CS115406	Negative	2021-12-20	Ndirande	Yes	Female	18	Jun	1981	No	Yes	Unk	2019	Negative	No	No	No	No	No	NA	No	No	No	NA	No	No	No	Yes	No	Yes	No	No	Yes	No	No	No	No	No	No	No	No	No	No	No	No	No	No	NA
736	CQD39M	CS115414	Positive	2021-12-20	Ndirande	Yes	Female	11	Feb	1984	No	No	NA	NA	No	No	No	No	No	No	NA	No	No	No	NA	No	No	No	Yes	No	Yes	No	No	Yes	No	No	No	No	Yes	No	No	No	No	No	No	No	No	No	NA
737	CQD39N	CS115422	Negative	2021-12-20	Ndirande	No	Male	3	Dec	2003	NA	No	NA	NA	No	No	No	No	No	No	NA	No	No	No	NA	No	No	No	No	No	No	No	No	No	No	No	No	No	No	No	No	No	No	Yes	No	No	No	No	NA
738	CQD39P	CS115430	Negative	2021-12-20	Ndirande	No	Male	28	Oct	2003	NA	No	NA	NA	No	No	No	No	No	No	NA	No	No	No	NA	No	No	No	No	No	No	No	No	Yes	No	No	No	No	No	No	No	No	No	No	No	No	No	No	NA
739	CQD39Q	CS115448	Positive	2021-12-20	Ndirande	No	Female	9	Jan	1998	No	No	NA	NA	No	No	No	No	No	No	NA	No	Yes	No	No	No	No	No	Yes	No	Yes	No	No	No	No	No	No	No	No	No	No	No	No	No	No	No	No	No	NA
740	CQD39R	CS115455	Positive	2021-12-21	Ndirande	Yes	Male	24	Mar	2010	NA	No	NA	NA	No	No	No	No	No	No	NA	No	No	No	NA	No	No	No	Yes	Yes	No	No	No	No	No	No	No	No	Yes	No	No	No	No	No	No	No	No	No	NA
741	CQD39S	CS115463	Positive	2021-12-21	Ndirande	Yes	Male	7	Sep	2010	NA	No	NA	NA	No	No	No	No	No	No	NA	Yes	Yes	No	No	No	No	No	Yes	Yes	No	No	No	No	No	No	No	No	No	No	No	No	No	No	No	No	No	No	NA
742	CQD39T	CS115471	Positive	2021-12-21	Ndirande	No	Female	99	Unk	9999	No	No	NA	NA	No	No	No	No	No	No	NA	No	No	No	NA	No	No	No	No	No	No	No	No	Yes	No	No	No	No	No	No	No	No	No	No	No	No	No	No	NA
743	CQD39U	CS115489	Positive	2021-12-21	Ndirande	No	Female	16	Jul	1996	Yes	Yes	Sep	2021	Negative	No	No	No	No	No	NA	No	No	No	NA	No	No	No	No	No	No	No	No	Yes	No	No	No	No	No	No	No	No	No	No	No	No	No	No	NA
744	CQD39V	CS115497	Positive	2021-12-21	Ndirande	Yes	Male	23	Dec	1982	NA	Yes	Unk	2017	Positive	Yes	No	No	No	No	NA	Yes	Yes	No	No	No	No	No	Yes	No	No	No	No	No	No	No	No	No	Yes	No	No	No	No	No	No	No	No	No	NA
745	CQD39W	CS115505	Positive	2021-12-21	Ndirande	No	Female	4	Apr	1986	No	No	NA	NA	No	No	No	No	No	No	NA	No	No	No	NA	No	No	No	No	No	No	No	No	Yes	No	No	No	No	Yes	No	No	No	No	No	No	No	No	No	NA
746	CQD39X	CS115513	Negative	2021-12-21	Ndirande	Yes	Male	99	Unk	9999	NA	No	NA	NA	No	No	No	No	No	No	NA	No	Yes	No	No	No	No	No	Yes	No	Yes	No	No	Yes	No	No	No	No	No	No	No	No	No	No	No	No	No	No	NA
747	CQD39Y	CS115521	Positive	2021-12-21	Ndirande	No	Male	3	Jul	1986	NA	No	NA	NA	No	No	No	No	No	No	NA	No	No	No	NA	No	No	No	No	No	No	No	No	Yes	No	No	No	No	Yes	No	No	No	No	No	No	No	No	No	NA
748	CQD39Z	CS115539	Negative	2021-12-21	Ndirande	Yes	Male	16	May	2001	NA	Yes	Unk	2020	Negative	No	No	No	No	No	NA	No	Yes	No	No	No	No	No	Yes	No	Yes	No	No	No	No	No	No	No	No	No	No	No	No	No	No	No	No	No	NA
749	CQD3A0	CS115547	Positive	2021-12-21	Ndirande	Yes	Male	99	Unk	9999	NA	Yes	Dec	2021	Negative	No	No	No	No	No	NA	No	Yes	Yes	No	No	No	No	Yes	No	No	No	Yes	No	No	No	No	No	No	No	No	No	No	No	No	No	No	No	NA
750	CQD3A1	CS115554	Positive	2021-12-22	Ndirande	Yes	Female	99	Unk	9999	No	No	NA	NA	No	No	No	No	No	No	NA	No	Yes	Yes	No	No	No	No	Yes	No	No	No	No	No	No	No	No	No	No	No	No	No	No	No	No	No	No	No	NA
751	CQD3A2	CS115562	Positive	2021-12-22	Ndirande	No	Male	99	Unk	9999	NA	No	NA	NA	No	No	No	No	No	No	NA	No	No	No	NA	No	No	No	No	No	No	No	No	No	No	No	No	No	Yes	No	No	Yes	No	Yes	No	No	No	No	NA
752	CQD3A3	CS115570	Positive	2021-12-22	Ndirande	No	Female	26	Oct	2006	No	No	NA	NA	No	No	No	No	No	No	NA	No	No	No	NA	No	No	No	No	No	No	No	No	No	No	No	No	No	No	No	No	Yes	No	Yes	No	No	No	No	NA
753	CQD3A4	CS115588	Positive	2021-12-22	Ndirande	Yes	Male	4	Feb	1997	NA	Yes	Mar	2021	Negative	No	No	No	No	No	NA	No	Yes	No	No	No	No	No	Yes	No	No	No	No	No	No	Yes	No	No	No	No	No	No	No	No	No	No	No	No	NA
754	CQD3A5	CS115596	Negative	2021-12-22	Ndirande	Yes	Male	3	Jan	1996	NA	Yes	Dec	2021	Negative	No	No	No	No	No	NA	No	Yes	Yes	No	No	No	No	Yes	No	No	No	Yes	No	No	No	No	No	No	No	No	No	No	No	No	No	No	No	NA
755	CQD3A7	CS115604	Positive	2021-12-22	Ndirande	Yes	Female	9	Dec	1987	No	No	NA	NA	No	No	No	No	No	No	NA	No	Yes	No	No	No	No	No	Yes	No	Yes	No	No	Yes	No	No	No	No	No	No	No	No	No	No	No	No	No	No	NA
756	CQD3A8	CS115612	Negative	2021-12-22	Ndirande	Yes	Female	4	Nov	2006	No	No	NA	NA	No	No	No	No	No	No	NA	No	Yes	No	No	No	No	No	Yes	No	Yes	No	No	No	No	No	No	No	No	No	No	No	No	No	No	No	No	No	NA
757	CQD3A9	CS115620	Positive	2021-12-22	Ndirande	No	Female	4	May	1997	No	No	NA	NA	No	No	No	No	No	No	NA	No	No	No	NA	No	No	No	No	No	No	No	No	Yes	No	No	No	No	No	No	No	No	No	No	No	Yes	No	No	NA
758	CQD3AA	CS115638	Positive	2021-12-23	Ndirande	Yes	Male	10	Jan	1977	NA	Yes	Sep	2021	Negative	No	No	No	No	No	NA	No	Yes	Yes	No	No	No	No	Yes	No	No	No	No	No	No	No	No	No	Yes	No	No	No	No	No	No	No	No	No	NA
759	CQD3AB	CS115646	Positive	2021-12-24	Ndirande	No	Male	22	Aug	1990	NA	No	NA	NA	No	No	No	No	No	No	NA	No	Yes	No	No	No	No	No	Yes	Yes	No	No	No	No	No	No	No	No	No	No	No	No	No	No	No	No	No	No	NA
760	CQD3AC	CS115653	Positive	2021-12-24	Ndirande	Yes	Male	17	Mar	1978	NA	No	NA	NA	No	No	No	No	No	No	NA	No	Yes	No	No	No	No	No	Yes	Yes	No	No	No	No	No	No	No	No	Yes	No	No	No	No	No	No	No	No	No	NA
761	CQD3AD	CS115679	Negative	2021-12-24	Ndirande	Yes	Male	23	Oct	1986	NA	No	NA	NA	No	No	No	No	No	No	NA	No	Yes	No	No	No	No	No	Yes	No	No	No	No	No	No	No	No	No	No	No	No	No	No	No	No	No	No	No	NA
762	CQD3AE	CS112601	Positive	2021-11-29	Ndirande	Yes	Female	19	Aug	2001	No	Yes	Jul	2021	Negative	No	No	No	No	No	NA	No	Yes	No	No	No	No	No	Yes	No	Yes	No	No	No	No	No	No	No	No	No	No	No	No	No	No	No	No	No	NA
763	CQD3AF	CS112619	Negative	2021-11-29	Ndirande	Yes	Female	8	Jul	2015	No	No	NA	NA	No	No	No	No	No	No	NA	No	Yes	No	No	No	No	No	No	No	Yes	No	No	No	No	No	No	No	No	No	No	No	No	No	No	No	No	No	NA
764	CQD3AG	CS112627	Negative	2021-11-29	Ndirande	No	Male	14	Aug	2003	NA	No	NA	NA	No	No	No	No	No	No	NA	No	No	No	NA	No	No	No	No	Yes	No	No	No	No	No	No	No	No	Yes	No	No	No	No	No	No	No	No	No	NA
765	CQD3AH	CS112635	Negative	2021-11-30	Ndirande	Yes	Male	31	Mar	1998	NA	No	NA	NA	No	No	No	No	No	No	NA	No	Yes	Yes	No	No	No	No	Yes	No	No	No	No	No	No	No	No	No	No	No	No	No	No	No	No	No	No	No	NA
766	CQD3AI	CS112643	Negative	2021-11-30	Ndirande	Yes	Male	99	Unk	9999	NA	No	NA	NA	No	No	No	No	No	No	NA	No	Yes	No	No	No	No	No	Yes	No	Yes	No	No	No	No	No	No	No	No	No	No	No	No	No	No	No	No	No	NA
767	CQD3AJ	CS112650	Negative	2021-11-30	Ndirande	Yes	Male	3	Jun	1977	NA	Yes	Dec	2017	Positive	Yes	No	No	No	No	NA	No	Yes	Yes	No	No	No	No	Yes	No	Yes	No	No	No	No	No	No	No	No	No	No	No	No	Yes	No	No	No	No	NA
768	CQD3AK	CS112668	Negative	2021-11-30	Ndirande	Yes	Male	16	Jan	2003	NA	No	NA	NA	No	No	No	No	No	No	NA	No	Yes	No	No	Yes	No	No	Yes	No	Yes	No	No	No	No	No	No	No	No	No	No	No	No	No	No	No	No	No	NA
769	CQD3AL	CS112676	Negative	2021-11-30	Ndirande	No	Female	31	Dec	1979	No	No	NA	NA	No	No	No	No	No	No	NA	No	No	No	NA	No	No	No	No	No	No	No	No	No	No	No	No	No	No	No	No	No	No	Yes	No	No	No	No	NA
770	CQD3AM	CS112684	Negative	2021-11-30	Ndirande	No	Male	22	Dec	2001	NA	No	NA	NA	No	No	No	No	No	No	NA	No	No	No	NA	No	No	No	No	No	No	No	No	Yes	No	No	No	No	Yes	No	No	No	No	No	No	No	No	No	NA
771	CQD3AP	CS112700	Negative	2021-12-01	Ndirande	Yes	Female	18	Aug	2002	No	No	NA	NA	No	No	No	No	No	No	NA	No	Yes	No	No	Yes	No	No	Yes	No	No	No	No	No	No	No	No	No	No	No	No	No	No	No	No	No	No	No	NA
772	CQD3AQ	CS112718	Negative	2021-12-01	Ndirande	Yes	Male	25	Sep	2014	NA	No	NA	NA	No	No	No	No	No	No	NA	No	Yes	No	No	No	No	No	Yes	No	Yes	No	No	No	No	No	No	No	No	No	No	No	No	No	No	No	No	No	NA
773	CQD3AR	CS112726	Negative	2021-12-01	Ndirande	No	Female	99	Unk	9999	No	Yes	Unk	2020	Negative	No	No	No	No	No	NA	No	No	No	NA	No	No	No	No	No	No	No	No	Yes	No	No	No	No	Yes	No	No	No	No	No	No	No	No	No	NA
774	CQD3AS	CS112734	Negative	2021-12-02	Ndirande	Yes	Male	15	Apr	1981	NA	Yes	Oct	2021	Negative	No	No	No	No	No	NA	No	Yes	Yes	No	No	No	No	Yes	No	No	No	Yes	No	No	No	No	No	No	No	No	No	No	No	No	No	No	No	NA
775	CQD3AT	CS112742	Negative	2021-12-02	Ndirande	Yes	Female	19	Jun	2019	No	No	NA	NA	No	No	No	No	No	No	NA	No	Yes	No	No	No	No	No	No	No	No	No	No	No	No	No	No	No	No	No	No	No	No	No	No	No	No	No	NA
776	CQD3AU	CS112759	Positive	2021-12-02	Ndirande	Yes	Male	99	Unk	9999	NA	Yes	Unk	2019	Negative	No	No	No	No	No	NA	No	Yes	No	No	No	No	No	Yes	No	No	No	Yes	No	No	No	No	No	No	No	No	No	No	No	No	No	No	No	NA
777	CQD3AV	CS112767	Negative	2021-12-02	Ndirande	No	Male	5	Jan	1997	NA	No	NA	NA	No	No	No	No	No	No	NA	No	No	No	NA	No	No	No	No	No	No	No	No	Yes	No	No	No	No	Yes	No	No	No	No	No	No	No	No	No	NA
778	CQD3AW	CS112775	Negative	2021-12-03	Ndirande	Yes	Female	14	Feb	1992	No	Yes	Unk	2020	Negative	No	No	No	No	No	NA	No	No	No	No	No	No	No	No	No	No	No	No	No	No	No	No	No	No	No	No	Yes	No	No	No	No	No	No	NA
779	CQD3AX	CS112783	Negative	2021-12-03	Ndirande	Yes	Male	25	Sep	1973	NA	No	NA	NA	No	No	No	No	No	No	NA	No	Yes	No	No	No	No	No	Yes	No	Yes	No	No	No	No	No	No	No	Yes	No	No	No	No	No	No	No	No	No	NA
780	CQD3AY	CS112791	Negative	2021-12-06	Ndirande	No	Male	12	Feb	1988	NA	Yes	Unk	2020	Negative	No	No	No	No	No	NA	No	No	No	NA	No	No	No	No	No	No	No	No	No	No	No	No	No	No	No	No	Yes	No	No	No	No	No	No	NA
781	CQD3AZ	CS112809	Negative	2021-12-06	Ndirande	Yes	Male	21	Apr	1997	NA	No	NA	NA	No	No	No	No	No	No	NA	No	Yes	No	No	No	No	No	Yes	No	Yes	No	No	No	No	No	No	No	No	No	No	No	No	No	No	No	No	No	NA
782	CQD3B0	CS112817	Negative	2021-12-06	Ndirande	Yes	Male	2	Feb	1977	NA	Yes	Unk	2018	Positive	Yes	No	No	No	No	NA	Yes	Yes	No	No	Yes	No	No	No	No	Yes	No	No	No	No	No	No	No	No	No	No	No	No	No	No	No	No	No	NA
783	CQD3B1	CS112825	Negative	2021-12-06	Ndirande	Yes	Male	4	Feb	1997	NA	Yes	Oct	2021	Negative	No	No	Yes	No	No	NA	No	Yes	No	No	No	No	No	Yes	No	No	No	No	Yes	No	No	No	No	Yes	No	No	No	No	No	No	No	No	No	NA
784	CQD3B2	CS112833	Negative	2021-12-06	Ndirande	Yes	Female	7	Feb	1983	No	Yes	Unk	9999	Positive	Yes	No	No	No	No	NA	No	Yes	No	No	No	No	No	Yes	No	No	No	No	No	No	No	No	No	No	No	No	No	No	No	No	No	No	No	NA
785	CQD3B3	CS112841	Negative	2021-12-06	Ndirande	No	Female	99	Unk	9999	No	No	NA	NA	No	No	No	No	No	No	NA	No	No	No	NA	No	No	No	No	No	No	No	No	No	No	No	No	No	No	No	No	No	No	No	No	Yes	No	No	NA
786	CQD3B4	CS112858	Negative	2021-12-07	Ndirande	Yes	Male	99	Unk	9999	NA	No	NA	NA	No	No	No	No	No	No	NA	No	No	No	NA	No	No	No	No	Yes	No	No	No	Yes	No	No	No	No	No	No	No	No	No	No	No	No	No	No	NA
787	CQD3B5	CS112866	Positive	2021-12-07	Ndirande	Yes	Female	31	Jul	2002	No	No	NA	NA	No	No	No	No	No	No	NA	No	Yes	No	No	No	No	No	No	No	No	No	Yes	No	No	No	No	No	No	No	No	No	No	No	No	No	No	No	NA
788	CQD3B6	CS112874	Negative	2021-12-07	Ndirande	Yes	Male	8	Nov	1995	NA	Yes	Jul	2021	Negative	No	No	No	No	No	NA	Yes	Yes	No	No	No	No	No	No	No	No	No	No	No	No	No	No	No	Yes	No	No	No	No	No	No	No	No	No	NA
789	CQD3B7	CS112882	Negative	2021-12-07	Ndirande	No	Male	4	Feb	2001	NA	No	NA	NA	No	No	No	No	No	No	NA	No	No	No	NA	No	No	No	No	No	No	No	No	No	No	No	No	No	No	No	No	Yes	No	No	No	No	No	No	NA
790	CQD3B8	CS112890	Negative	2021-12-08	Ndirande	Yes	Female	2	Feb	1987	No	No	NA	NA	No	No	No	No	No	No	NA	No	No	No	NA	No	No	No	Yes	No	Yes	No	Yes	No	No	No	No	No	No	No	No	No	No	No	No	No	No	No	NA
791	CQD3B9	CS112908	Positive	2021-12-08	Ndirande	Yes	Female	1	Dec	1986	No	Yes	Mar	2021	Negative	No	No	No	No	No	NA	No	No	No	NA	No	No	No	Yes	Yes	No	No	No	No	No	No	No	No	Yes	No	No	No	No	No	No	No	No	No	NA
792	CQD3BA	CS112916	Negative	2021-12-08	Ndirande	Yes	Female	25	Jul	2007	No	No	NA	NA	No	No	No	No	No	No	NA	No	Yes	No	No	No	No	No	Yes	Yes	Yes	No	No	No	No	No	No	No	No	No	No	No	No	No	No	No	No	No	NA
793	CQD3BB	CS112924	Positive	2021-12-08	Ndirande	Yes	Male	99	Unk	9999	NA	No	NA	NA	No	No	No	No	No	No	NA	Yes	Yes	No	No	No	No	No	Yes	Yes	Yes	No	No	No	No	No	No	No	No	No	No	No	No	No	No	No	No	No	NA
794	CQD3BC	CS112932	Negative	2021-12-08	Ndirande	Yes	Male	16	Jan	1986	NA	Yes	Dec	2021	Negative	No	No	No	No	No	NA	No	Yes	No	No	No	No	No	Yes	No	No	No	No	No	Yes	No	No	No	No	No	No	No	No	No	No	No	No	No	NA
795	CQD3BF	CS112940	Negative	2021-12-08	Ndirande	No	Female	99	Unk	9999	No	Yes	Unk	2016	Negative	No	No	No	No	No	NA	No	No	No	NA	No	No	No	No	No	No	No	No	No	No	No	No	No	Yes	No	No	No	No	No	No	No	No	No	NA
796	CQD3BG	CS112957	Positive	2021-12-08	Ndirande	No	Female	99	Unk	9999	No	Yes	Unk	2018	Negative	No	No	No	No	No	NA	No	No	No	NA	No	No	No	No	No	No	No	No	No	No	Yes	No	No	No	No	No	No	No	No	No	No	No	No	NA
797	CQD3BH	CS112965	Negative	2021-12-09	Ndirande	Yes	Male	6	Mar	1990	NA	Yes	Dec	2021	Negative	No	No	No	No	No	NA	No	Yes	No	No	No	No	No	No	No	No	No	Yes	No	No	No	No	No	No	No	No	No	No	No	No	No	No	No	NA
798	CQD3BI	CS112973	Negative	2021-12-09	Ndirande	No	Male	28	Jan	1999	NA	Yes	May	2019	Negative	No	No	No	No	No	NA	No	No	No	NA	No	No	No	No	No	No	No	No	No	No	No	No	No	Yes	No	No	No	No	No	No	No	No	No	NA
799	CQD3BJ	CS112981	Negative	2021-12-09	Ndirande	No	Male	1	Jan	1954	NA	No	NA	NA	No	No	Yes	No	No	No	NA	No	No	No	NA	No	No	No	No	No	No	No	No	No	No	No	No	No	Yes	No	No	No	No	No	No	No	No	No	NA
800	CQD3BK	CS112999	Negative	2021-12-09	Ndirande	Yes	Female	17	Oct	1976	No	Yes	Sep	2013	Positive	Yes	No	No	No	No	NA	No	No	No	NA	No	No	No	No	Yes	No	No	No	Yes	No	No	No	No	No	No	No	No	No	No	No	No	No	No	NA
801	CQD3BL	CS115059	Negative	2021-12-14	Ndirande	Yes	Male	9	Mar	1992	NA	No	NA	NA	No	No	No	No	No	No	NA	No	Yes	No	No	No	No	No	No	Yes	No	No	No	Yes	No	No	No	No	No	No	No	No	No	No	No	No	No	No	NA
802	CQD3BM	CS115067	Negative	2021-12-14	Ndirande	Yes	Female	17	Mar	1999	No	No	NA	NA	No	No	No	No	No	No	NA	No	Yes	No	No	No	No	No	No	Yes	Yes	No	No	No	No	No	No	No	No	No	No	No	No	No	No	No	No	No	NA
803	CQD3BN	CS115075	Negative	2021-12-14	Ndirande	Yes	Female	25	Sep	2000	No	Yes	Dec	2020	Negative	No	No	No	No	No	NA	No	Yes	No	No	No	No	No	No	Yes	No	No	No	No	No	No	No	No	No	No	No	No	No	No	No	No	No	No	NA
804	CQD3BP	CS115083	Negative	2021-12-14	Ndirande	No	Male	13	Dec	1999	NA	No	NA	NA	No	No	No	No	No	No	NA	No	No	No	NA	No	No	No	No	No	Yes	No	No	Yes	No	No	No	No	No	No	No	No	No	No	No	No	No	No	NA
805	CQD3BQ	CS115091	Negative	2021-12-14	Ndirande	No	Male	7	May	1988	NA	No	NA	NA	No	No	No	No	No	No	NA	No	No	No	NA	No	No	No	No	No	Yes	No	No	Yes	No	No	No	No	Yes	No	No	No	No	No	No	No	No	No	NA
806	CQD3BR	CS115109	Negative	2021-12-14	Ndirande	Yes	Male	3	May	1995	NA	No	NA	NA	No	No	No	No	No	No	NA	No	No	No	NA	No	No	No	No	No	No	No	Yes	Yes	No	No	No	No	No	No	No	No	No	No	No	No	No	No	NA
807	CQD3BS	CS115117	Negative	2021-12-14	Ndirande	Yes	Female	4	Apr	1974	No	Yes	Oct	2021	Negative	No	No	Yes	No	No	NA	No	Yes	No	No	No	No	No	Yes	No	No	No	No	No	No	No	No	No	Yes	No	No	No	No	No	No	No	No	No	NA
808	CQD3BT	CS115125	Negative	2021-12-15	Ndirande	Yes	Female	27	Apr	1969	No	Yes	Unk	2018	Negative	No	No	No	No	No	NA	No	Yes	No	No	No	No	No	Yes	No	No	No	No	No	No	No	No	No	Yes	No	No	No	No	No	No	No	No	No	NA
809	CQD3BU	CS115133	Negative	2021-12-15	Ndirande	Yes	Female	15	Jul	1988	No	Yes	Nov	2021	Negative	No	No	No	No	No	NA	No	Yes	No	No	Yes	No	No	Yes	No	No	No	No	No	No	No	No	No	No	No	No	No	No	No	No	No	No	No	NA
810	CQD3BV	CS115141	Negative	2021-12-15	Ndirande	Yes	Male	16	Feb	1978	NA	Yes	Oct	2016	Positive	Yes	No	No	No	No	NA	No	Yes	No	Yes	No	No	No	Yes	No	No	No	No	No	No	No	No	No	No	No	No	No	No	No	No	Yes	No	No	NA
811	CQD3BW	CS115158	Negative	2021-12-15	Ndirande	Yes	Male	30	Jan	1976	NA	Yes	Unk	2019	Negative	No	No	No	No	No	NA	No	Yes	No	No	No	No	No	Yes	No	No	No	No	No	No	No	No	No	No	No	No	No	No	No	No	No	No	No	NA
812	CQD3BX	CS115166	Positive	2021-12-15	Ndirande	No	Male	12	Feb	2002	NA	No	NA	NA	No	No	No	No	No	No	NA	No	No	No	NA	No	No	No	No	No	No	No	No	Yes	No	No	No	No	No	No	No	No	No	No	No	No	No	No	NA
813	CQD3BY	CS115174	Negative	2021-12-15	Ndirande	No	Male	10	Mar	1994	NA	Yes	Unk	2020	Negative	No	No	No	No	No	NA	No	No	No	NA	No	No	No	No	No	No	No	No	Yes	No	Yes	No	No	No	No	No	No	No	No	No	No	No	No	NA
814	CQD3BZ	CS115182	Negative	2021-12-15	Ndirande	Yes	Male	10	Sep	1983	NA	Yes	Nov	2015	Positive	Yes	No	No	No	No	NA	No	Yes	No	No	No	No	No	Yes	No	Yes	No	No	No	No	No	No	No	No	No	No	No	No	No	No	No	No	No	NA
815	CQD3C0	CS115190	Positive	2021-12-16	Ndirande	Yes	Male	29	Sep	1999	NA	Yes	Aug	2021	Negative	No	No	No	No	No	NA	No	Yes	No	No	Yes	No	No	No	No	Yes	No	No	No	No	No	No	No	No	No	No	No	No	No	No	No	No	No	NA
816	CQD3C1	CS115208	Positive	2021-12-16	Ndirande	Yes	Female	22	Nov	1996	No	Yes	Nov	2021	Negative	No	No	No	No	No	NA	No	Yes	No	No	No	No	No	No	No	No	No	No	No	No	No	No	No	Yes	No	No	No	No	No	No	No	No	No	NA
817	CQD3C2	CS115216	Positive	2021-12-16	Ndirande	No	Male	9	Oct	1996	NA	Yes	Oct	2021	Negative	No	No	No	No	No	NA	No	No	No	NA	No	No	No	No	No	No	No	No	No	No	No	No	No	Yes	No	No	No	No	No	No	No	No	No	NA
818	CQD3C3	CS115224	Negative	2021-12-16	Ndirande	Yes	Female	12	Feb	1977	No	Yes	Oct	2020	Negative	No	No	No	No	No	NA	No	Yes	No	No	No	No	No	No	Yes	No	No	No	No	No	No	No	No	Yes	No	No	No	No	No	No	No	No	No	NA
819	CQD3C4	CS115232	Positive	2021-12-16	Ndirande	Yes	Male	99	Unk	9999	NA	Yes	Dec	2021	Negative	No	No	No	No	No	NA	No	Yes	Yes	No	No	No	No	No	No	No	No	No	Yes	No	No	No	No	No	No	No	No	No	No	No	No	No	No	NA
820	CQD3C5	CS115240	Positive	2021-12-16	Ndirande	No	Male	25	Sep	1978	NA	Yes	Jul	2018	Positive	No	No	No	No	No	NA	No	No	No	NA	No	No	No	No	No	No	No	No	Yes	Yes	Yes	No	No	No	No	No	No	No	No	No	No	No	No	NA
821	CQD3C6	CS115257	Positive	2021-12-16	Ndirande	Yes	Male	99	Unk	9999	NA	No	NA	NA	No	No	No	No	No	No	NA	No	Yes	No	No	No	No	No	No	No	No	No	No	No	No	No	No	No	No	No	No	No	No	No	No	No	No	No	NA
822	CQD3C7	CS118160	Negative	2022-01-06	Ndirande	Yes	Female	9	Sep	1989	No	Yes	Nov	2021	Negative	No	No	No	Yes	No	NA	No	Yes	No	No	No	No	No	Yes	No	No	No	No	No	No	Yes	No	No	No	No	No	No	No	No	No	Yes	No	No	NA
823	CQD3C8	CS118178	Positive	2022-01-07	Ndirande	No	Male	6	Oct	1998	NA	No	NA	NA	No	No	No	No	No	No	NA	No	No	No	NA	No	No	No	No	No	No	No	No	No	No	No	No	No	No	No	No	Yes	No	No	No	No	No	No	NA
824	CQD3C9	CS118186	Negative	2022-01-07	Ndirande	Yes	Male	2	Jun	1999	NA	No	NA	NA	No	No	No	No	No	No	NA	No	No	No	NA	No	No	No	Yes	No	Yes	No	Yes	No	No	No	No	No	Yes	No	No	No	No	No	No	No	No	No	NA
825	CQD3CA	CS118194	Negative	2022-01-07	Ndirande	No	Female	2	Sep	1983	No	No	NA	NA	No	No	No	No	No	No	NA	No	No	No	NA	No	No	No	No	No	No	No	No	Yes	No	No	No	No	Yes	No	No	No	No	No	No	No	No	No	NA
826	CQD3CB	CS118202	Negative	2022-01-07	Ndirande	Yes	Male	29	Jun	1990	NA	Yes	Mar	2021	Negative	No	No	No	No	No	NA	No	Yes	No	No	No	No	No	Yes	No	No	No	No	No	No	No	No	No	Yes	No	No	No	No	No	No	No	No	No	NA
827	CQD3CC	CS118210	Negative	2022-01-07	Ndirande	Yes	Female	20	May	1992	No	Yes	Jan	2022	Negative	No	No	No	No	No	NA	No	Yes	No	No	No	No	No	Yes	No	Yes	No	No	No	No	No	No	No	Yes	No	No	No	No	No	No	No	No	No	NA
828	CQD3CD	CS118228	Positive	2022-01-07	Ndirande	Yes	Female	99	Unk	9999	No	Yes	Nov	2021	Negative	No	No	No	No	No	NA	No	Yes	No	No	No	No	No	Yes	Yes	No	No	No	Yes	No	No	No	No	No	No	No	No	No	No	No	No	No	No	NA
829	CQD3CE	CS118236	Negative	2022-01-07	Ndirande	No	Female	26	May	1982	No	No	NA	NA	No	No	No	No	No	No	NA	No	No	No	NA	No	No	No	No	No	No	No	No	No	No	No	No	No	No	No	No	Yes	No	Yes	No	No	No	No	NA
830	CQD3CF	CS118244	Negative	2022-01-10	Ndirande	Yes	Male	25	Dec	1989	NA	No	NA	NA	No	No	No	No	No	No	NA	No	Yes	No	No	No	No	No	No	Yes	No	No	No	No	No	No	No	No	Yes	No	No	No	No	No	No	No	No	No	NA
831	CQD3CG	CS118251	Negative	2022-01-10	Ndirande	No	Male	21	Nov	2001	NA	No	NA	NA	No	No	No	No	No	No	NA	Yes	No	No	NA	No	No	No	No	No	No	No	No	No	No	No	No	No	Yes	No	No	No	No	No	No	No	No	No	NA
832	CQD3CH	CS118269	Negative	2022-01-10	Ndirande	Yes	Male	14	Jun	1978	NA	No	NA	NA	No	No	No	No	No	No	NA	No	Yes	No	No	No	No	No	No	No	No	No	No	No	No	No	No	No	Yes	No	No	No	No	No	No	No	No	No	NA
833	CQD3CI	CS118277	Positive	2022-01-10	Ndirande	No	Male	5	Dec	1973	NA	No	NA	NA	No	No	No	No	No	No	NA	No	No	No	NA	No	No	No	No	No	No	No	No	Yes	No	No	No	No	Yes	No	No	No	No	No	No	No	No	No	NA
834	CQD3CJ	CS118285	Positive	2022-01-10	Ndirande	Yes	Male	12	May	2010	NA	No	NA	NA	No	No	No	No	No	No	NA	No	Yes	No	No	No	No	No	No	No	No	No	No	No	No	No	No	No	No	No	No	No	No	No	No	No	No	No	NA
835	CQD3CK	CS118293	Positive	2022-01-10	Ndirande	Yes	Male	1	Jan	1997	NA	No	NA	NA	No	No	No	No	No	No	NA	No	Yes	No	No	No	No	No	No	No	No	No	No	Yes	No	No	No	No	No	No	No	No	No	No	No	No	No	No	NA
836	CQD3CL	CS118301	Negative	2022-01-11	Ndirande	No	Male	99	Unk	9999	NA	Yes	Unk	2019	Negative	No	No	No	No	No	NA	No	No	No	NA	No	No	No	No	No	No	No	No	Yes	No	No	No	No	Yes	No	No	No	No	No	No	No	No	No	NA
837	CQD3CM	CS118319	Negative	2022-01-11	Ndirande	Yes	Male	23	Nov	1977	NA	Yes	Oct	2021	Negative	No	No	No	No	No	NA	No	Yes	No	No	No	No	No	Yes	No	Yes	No	No	No	No	No	No	No	No	No	No	No	No	No	No	No	No	No	NA
838	CQD3CN	CS118327	Positive	2022-01-11	Ndirande	Yes	Male	19	Sep	1983	NA	Yes	Nov	2021	Negative	No	No	No	No	No	NA	Yes	Yes	No	No	No	No	No	Yes	No	Yes	No	No	No	No	No	No	No	No	No	No	No	No	No	No	No	No	No	NA
839	CQD3CP	CS118335	Negative	2022-01-11	Ndirande	Yes	Male	28	Apr	1985	NA	Yes	Unk	2021	Negative	No	No	No	No	No	NA	No	Yes	No	No	No	No	No	Yes	No	No	No	No	No	No	No	No	No	No	No	No	No	No	No	No	No	No	No	NA
840	CQD3CQ	CS118343	Negative	2022-01-11	Ndirande	No	Male	6	Oct	1999	NA	Yes	Nov	2021	Negative	No	No	No	No	No	NA	No	No	No	NA	No	No	No	No	No	No	No	No	Yes	No	No	No	No	Yes	No	No	No	No	Yes	No	No	No	No	NA
841	CQD3CR	CS118350	Negative	2022-01-11	Ndirande	Yes	Male	99	Unk	9999	NA	Yes	Dec	2021	Negative	No	No	No	No	No	NA	No	Yes	No	No	No	No	No	Yes	No	Yes	No	No	Yes	No	No	No	No	No	No	No	No	No	No	No	No	No	No	NA
842	CQD3CS	CS118368	Negative	2022-01-11	Ndirande	Yes	Male	31	Dec	1997	NA	No	NA	NA	No	No	No	No	No	No	NA	Yes	Yes	No	No	No	No	No	Yes	No	No	No	No	No	No	No	No	No	No	No	No	No	No	No	No	No	No	No	NA
843	CQD3CT	CS118376	Negative	2022-01-11	Ndirande	No	Male	23	May	2014	NA	No	NA	NA	No	No	No	No	No	No	NA	Yes	No	No	NA	No	No	No	No	No	No	No	No	No	No	No	No	No	Yes	No	No	No	No	No	No	No	No	No	NA
844	CQD3CU	CS118384	Negative	2022-01-11	Ndirande	Yes	Male	3	Mar	1994	NA	No	NA	NA	No	No	No	No	No	No	NA	No	Yes	No	No	Yes	No	No	No	No	No	No	No	No	No	No	No	No	No	No	No	No	No	No	No	No	No	No	NA
845	CQD3CV	CS118392	Negative	2022-01-11	Ndirande	No	Male	4	Nov	1994	NA	No	NA	NA	No	No	No	No	No	No	NA	No	No	No	NA	No	No	No	No	No	No	No	No	No	No	No	No	No	No	No	No	Yes	No	Yes	No	No	No	No	NA
846	CQD3CW	CS118400	Positive	2022-01-12	Ndirande	Yes	Male	99	Unk	9999	NA	No	NA	NA	No	No	No	No	No	No	NA	No	Yes	No	No	No	No	No	Yes	No	No	No	Yes	No	No	No	No	No	No	No	No	No	No	No	No	No	No	No	NA
847	CQD3CX	CS118418	Negative	2022-01-12	Ndirande	Yes	Male	5	Sep	1997	NA	Yes	Dec	2021	Negative	No	No	No	No	No	NA	No	Yes	No	No	No	No	No	Yes	No	No	No	No	Yes	No	No	No	No	No	No	No	No	No	No	No	No	No	No	NA
848	CQD3CY	CS118426	Negative	2022-01-12	Ndirande	Yes	Female	11	Feb	1977	No	Yes	Jun	2021	Negative	No	No	No	No	No	NA	No	Yes	No	No	Yes	No	No	Yes	No	Yes	No	No	No	No	No	No	No	No	No	No	No	No	No	No	No	No	No	NA
849	CQD3CZ	CS118434	Negative	2022-01-12	Ndirande	No	Male	6	Jan	1999	NA	No	NA	NA	No	No	No	No	No	No	NA	No	No	No	NA	No	No	No	No	No	No	No	No	No	No	No	No	No	Yes	No	No	No	No	No	No	No	No	No	NA
850	CQD3D0	CS118442	Negative	2022-01-12	Ndirande	Yes	Female	20	Dec	2003	Yes	Yes	Dec	2021	Negative	No	No	No	No	No	NA	No	Yes	No	No	No	No	No	Yes	No	No	No	No	No	No	No	No	No	No	No	No	No	No	No	No	No	No	No	NA
851	CQD3D1	CS118459	Negative	2022-01-13	Ndirande	Yes	Male	5	Jun	1994	NA	No	NA	NA	No	No	No	No	No	No	NA	No	Yes	No	No	No	No	No	No	No	No	No	No	No	No	No	No	No	Yes	No	No	No	No	No	No	No	No	No	NA
852	CQD3D2	CS118467	Negative	2022-01-13	Ndirande	Yes	Male	26	Oct	1985	NA	No	NA	NA	No	No	No	No	No	No	NA	Yes	Yes	No	No	No	No	No	Yes	No	No	No	No	Yes	No	No	No	No	No	No	No	No	No	No	No	No	No	No	NA
853	CQD3D3	CS118475	Negative	2022-01-13	Ndirande	No	Female	22	Aug	1998	No	Yes	Jan	2021	Negative	No	No	No	No	No	NA	No	No	No	NA	No	No	No	No	No	No	No	No	Yes	No	No	No	No	Yes	No	No	No	No	No	No	No	No	No	NA
854	CQD3D4	CS118483	Negative	2022-01-13	Ndirande	No	Male	22	Aug	1998	NA	Yes	Jan	2021	Negative	No	No	No	No	No	NA	No	No	No	NA	No	No	No	No	No	No	No	No	Yes	No	No	No	No	No	No	No	No	No	No	No	No	No	No	NA
855	CQD3D5	CS118491	Negative	2022-01-13	Ndirande	Yes	Male	27	Apr	1978	NA	Yes	Unk	2016	Positive	Yes	No	No	No	No	NA	No	Yes	No	No	No	No	No	Yes	No	Yes	No	No	No	No	No	No	No	No	No	No	No	No	No	No	No	No	No	NA
856	CQD3D6	CS118509	Negative	2022-01-13	Ndirande	No	Male	14	Jun	1978	NA	Yes	Unk	2015	Positive	Yes	No	No	No	No	NA	No	No	No	NA	No	No	No	No	No	No	No	No	No	No	No	No	No	No	No	No	Yes	No	Yes	No	No	No	No	NA
857	CQD3D7	CS118517	Negative	2022-01-14	Ndirande	Yes	Male	10	Oct	1985	NA	No	NA	NA	No	No	No	No	No	No	NA	No	Yes	No	No	Yes	No	No	Yes	No	No	No	No	No	No	No	No	No	No	No	Yes	No	No	No	No	No	No	No	NA
858	CQD3D8	CS118525	Negative	2022-01-18	Ndirande	Yes	Male	15	Jun	1985	NA	Yes	Unk	2019	Positive	Yes	No	No	No	No	NA	No	Yes	No	No	No	No	No	Yes	No	Yes	No	Yes	No	No	No	No	No	No	No	No	No	No	No	No	No	No	No	NA
859	CQD3D9	CS118533	Negative	2022-01-18	Ndirande	Yes	Female	27	Nov	1993	No	Yes	Unk	2021	Negative	No	No	No	No	No	NA	No	Yes	No	No	No	No	No	Yes	No	Yes	No	No	No	No	No	No	No	No	No	No	No	No	No	No	No	No	No	NA
860	CQD3DA	CS118541	Negative	2022-01-18	Ndirande	No	Male	26	Jun	1993	NA	Yes	Dec	2021	Negative	No	No	No	No	No	NA	No	No	No	NA	No	No	No	No	No	No	No	No	No	No	No	No	No	No	No	No	Yes	No	No	No	No	No	No	NA
861	CQD3DB	CS118558	Negative	2022-01-18	Ndirande	Yes	Female	29	Sep	1994	No	Yes	Nov	2021	Negative	No	No	No	No	No	NA	No	Yes	No	No	No	No	No	Yes	No	Yes	No	No	No	No	No	No	No	No	No	No	No	No	No	No	No	No	No	NA
862	CQD3DC	CS118566	Positive	2022-01-18	Ndirande	Yes	Female	19	Aug	1995	No	Yes	Mar	2021	Negative	No	No	No	No	No	NA	No	Yes	No	No	No	No	No	No	No	No	No	No	No	No	No	No	No	No	No	No	No	No	No	No	No	No	No	NA
863	CQD3DD	CS118574	Negative	2022-01-18	Ndirande	No	Female	15	Sep	1966	No	Yes	Unk	2005	Positive	Yes	No	No	No	No	NA	No	No	No	NA	No	No	No	No	No	No	No	No	No	No	No	No	No	No	No	No	No	No	No	No	No	No	No	NA
864	CQD3DE	CS118582	Negative	2022-01-18	Ndirande	No	Female	21	Sep	1988	No	Yes	Unk	2019	Negative	No	No	No	No	No	NA	No	No	No	NA	No	No	No	No	No	No	No	No	No	No	No	No	No	No	No	No	No	No	Yes	No	No	No	No	NA
865	CQD3DF	CS118590	Positive	2022-01-18	Ndirande	Yes	Male	99	Unk	9999	NA	Yes	Oct	2021	Negative	No	No	No	No	No	NA	No	Yes	No	No	No	No	No	Yes	No	Yes	No	No	Yes	No	No	No	No	No	No	No	No	No	No	No	No	No	No	NA
866	CQD3DG	CS118608	Negative	2022-01-18	Ndirande	Yes	Male	99	Unk	9999	NA	No	NA	NA	No	No	No	No	No	No	NA	No	Yes	Yes	No	No	No	No	No	No	No	No	No	No	No	No	No	No	No	No	No	No	No	No	No	No	No	No	NA
867	CQD3DI	CS121727	Negative	2022-01-19	Ndirande	No	Female	7	Jul	1985	No	Yes	Unk	1999	Positive	Yes	No	No	No	No	NA	No	No	No	NA	No	No	No	No	No	No	No	No	Yes	No	No	No	No	No	No	No	No	No	No	No	No	No	No	NA
868	CQD3DJ	CS121735	Negative	2022-01-19	Ndirande	Yes	Male	10	Jul	1994	NA	Yes	Oct	2021	Negative	No	No	No	No	No	NA	No	Yes	No	No	No	No	No	Yes	No	No	No	No	No	No	No	No	No	No	No	No	No	No	Yes	No	No	No	No	NA
869	CQD3DK	CS121743	Negative	2022-01-19	Ndirande	Yes	Female	16	Apr	2020	No	Yes	Mar	2021	Negative	No	No	No	No	No	NA	No	Yes	No	No	No	No	No	Yes	No	No	No	No	No	No	No	No	No	No	No	No	No	No	No	No	No	No	No	NA
870	CQD3DL	CS121750	Negative	2022-01-19	Ndirande	Yes	Male	15	Aug	1999	NA	Yes	Unk	9999	Positive	Yes	No	No	No	No	NA	No	Yes	No	No	No	No	No	Yes	No	Yes	No	No	No	No	No	No	No	Yes	No	No	No	No	No	No	No	No	No	NA
871	CQD3DM	CS121768	Negative	2022-01-19	Ndirande	Yes	Male	12	Jun	1993	NA	Yes	Unk	2020	Negative	No	No	No	No	No	NA	No	Yes	No	No	No	No	No	Yes	No	No	No	No	No	No	No	No	No	No	No	No	No	No	No	No	No	No	No	NA
872	CQD3DN	CS121776	Negative	2022-01-19	Ndirande	Yes	Female	10	Oct	1980	No	Yes	Unk	2009	Positive	Yes	No	No	No	No	NA	No	Yes	No	No	No	No	No	Yes	No	No	No	No	No	No	No	No	No	Yes	No	No	No	No	No	No	No	No	No	NA
873	CQD3DP	CS121784	Negative	2022-01-19	Ndirande	Yes	Female	99	Unk	9999	No	Yes	Unk	2020	Negative	No	No	No	No	No	NA	No	No	No	NA	No	No	No	Yes	No	Yes	No	No	No	No	No	No	No	Yes	No	No	No	No	No	No	No	No	No	NA
874	CQD3DQ	CS121792	Negative	2022-01-19	Ndirande	Yes	Female	99	Unk	9999	No	Yes	Dec	2021	Negative	No	No	No	No	No	NA	Yes	Yes	No	No	No	No	No	Yes	No	No	No	No	No	No	No	No	No	No	No	No	No	No	No	No	No	No	No	NA
875	CQD3DR	CS121800	Negative	2022-01-19	Ndirande	Yes	Male	11	Nov	1985	NA	No	NA	NA	No	No	No	No	No	No	NA	No	Yes	No	No	No	No	No	Yes	No	No	No	No	No	No	No	No	No	No	No	No	No	No	No	No	No	No	No	NA
876	CQD3DS	CS121818	Negative	2022-01-19	Ndirande	Yes	Male	5	May	1999	NA	No	NA	NA	No	No	No	No	No	No	NA	No	Yes	No	No	No	No	No	Yes	No	No	No	No	Yes	No	No	No	No	No	No	No	No	No	No	No	No	No	No	NA
877	CQD3DT	CS121826	Negative	2022-01-20	Ndirande	Yes	Male	7	Oct	1997	NA	No	NA	NA	No	No	No	No	No	No	NA	No	Yes	No	No	No	No	No	No	No	No	No	No	No	No	No	No	No	No	No	No	No	No	No	No	No	No	No	NA
878	CQD3DU	CS121834	Negative	2022-01-20	Ndirande	Yes	Female	6	Jun	1966	No	No	NA	NA	No	No	Yes	No	No	No	NA	No	Yes	No	No	No	No	Yes	Yes	No	No	No	No	Yes	No	No	No	No	Yes	No	No	No	No	No	No	No	No	No	NA
879	CQD3DV	CS121842	Negative	2022-01-20	Ndirande	Yes	Female	99	Unk	9999	No	Yes	Unk	2021	Negative	No	No	No	No	No	NA	No	Yes	No	No	No	No	No	Yes	No	No	No	No	No	No	No	No	No	Yes	No	No	No	No	Yes	No	No	No	No	NA
880	CQD3DW	CS121859	Negative	2022-01-20	Ndirande	Yes	Female	11	Feb	2001	No	No	NA	NA	No	No	No	No	No	No	NA	No	Yes	No	No	No	No	No	Yes	No	No	No	No	No	No	No	No	No	No	No	No	No	No	No	No	No	No	No	NA
881	CQD3DX	CS121867	Negative	2022-01-20	Ndirande	No	Female	99	Unk	9999	No	Yes	Oct	2021	Negative	No	No	No	No	No	NA	No	No	No	NA	No	No	No	No	No	No	No	No	Yes	No	No	No	No	No	No	No	No	No	No	No	No	No	No	NA
882	CQD3DY	CS121875	Negative	2022-01-20	Ndirande	No	Male	99	Unk	9999	NA	Yes	Unk	1997	Positive	Yes	No	No	No	No	NA	No	No	No	NA	No	No	No	No	No	No	No	No	No	No	No	No	No	No	No	No	No	No	Yes	No	No	No	No	NA
883	CQD3DZ	CS121883	Negative	2022-01-20	Ndirande	No	Male	7	Feb	1992	NA	Yes	Feb	2021	Negative	No	No	No	No	No	NA	No	No	No	NA	No	No	No	No	No	No	No	No	Yes	No	No	No	No	No	No	No	No	No	No	No	No	No	No	NA
884	CQD3E0	CS121891	Negative	2022-01-20	Ndirande	Yes	Female	12	Aug	1996	No	Yes	Dec	2021	Negative	No	No	No	No	No	NA	No	Yes	No	No	No	No	No	Yes	No	No	No	No	No	No	No	No	No	Yes	No	No	No	No	No	No	No	No	No	NA
885	CQD3E1	CS121909	Negative	2022-01-20	Ndirande	Yes	Female	7	Dec	1983	No	No	NA	NA	No	No	No	No	No	No	NA	No	No	No	NA	No	No	No	Yes	No	No	No	No	No	No	No	No	No	No	No	No	No	No	No	No	No	No	No	NA
886	CQD3E2	CS121917	Negative	2022-01-21	Ndirande	Yes	Male	19	Apr	1990	NA	Yes	Oct	2021	Negative	No	No	No	No	No	NA	Yes	Yes	No	No	No	No	No	No	No	No	No	No	No	No	No	No	No	No	No	No	No	No	No	No	No	No	No	NA
887	CQD3E3	CS121925	Negative	2022-01-21	Ndirande	Yes	Male	3	Mar	1964	NA	No	NA	NA	No	No	No	No	Yes	No	NA	No	Yes	No	No	Yes	No	No	No	No	No	No	No	No	No	Yes	No	No	No	No	No	No	No	No	No	No	No	No	NA
888	CQD3E4	CS121933	Negative	2022-01-21	Ndirande	Yes	Male	15	Dec	1987	NA	Yes	Oct	2021	Negative	No	No	No	No	No	NA	Yes	Yes	No	No	No	No	No	No	No	No	No	No	No	No	No	No	No	No	No	No	No	No	No	No	No	No	No	NA
889	CQD3E5	CS121941	Negative	2022-01-21	Ndirande	No	Female	99	Unk	9999	No	No	NA	NA	No	No	No	No	No	No	NA	No	No	No	NA	No	No	No	No	No	No	No	No	No	No	No	No	No	No	No	No	Yes	No	No	No	No	No	No	NA
890	CQD3E6	CS121958	Positive	2022-01-21	Ndirande	No	Female	15	Jan	1997	No	Yes	Nov	2021	Negative	No	No	No	No	No	NA	No	No	No	NA	No	No	No	No	No	No	No	No	No	No	Yes	No	No	Yes	No	No	No	No	No	No	No	No	No	NA
891	CQD3E7	CS121966	Negative	2022-01-21	Ndirande	Yes	Male	9	Jun	1997	NA	Yes	Dec	2021	Negative	No	No	No	No	No	NA	No	Yes	No	No	No	No	No	No	Yes	Yes	No	No	No	No	No	No	No	No	No	No	No	No	No	No	No	No	No	NA
892	CQD3E8	CS121974	Negative	2022-01-21	Ndirande	Yes	Female	14	Jan	1995	No	Yes	Sep	2021	Negative	No	No	No	No	No	NA	Yes	Yes	No	No	No	No	No	No	No	No	No	No	Yes	No	No	No	No	No	No	No	No	No	No	No	No	No	No	NA
893	CQD3E9	CS121982	Negative	2022-01-21	Ndirande	No	Female	18	Oct	1982	No	Yes	Dec	2010	Positive	Yes	No	No	No	No	NA	No	No	No	NA	No	No	No	No	Yes	No	No	No	No	No	No	No	No	Yes	No	No	No	No	No	No	No	No	No	NA
894	CQD3EA	CS121990	Positive	2022-01-21	Ndirande	No	Male	26	Jul	1999	NA	Yes	Nov	2021	Negative	No	No	No	No	No	NA	No	No	No	NA	No	No	No	No	No	No	No	No	Yes	No	No	No	No	No	No	No	No	No	No	No	No	No	No	NA
895	CQD3EB	CS122006	Negative	2022-01-21	Ndirande	No	Male	28	Sep	1999	NA	Yes	Oct	2021	Negative	No	No	No	No	No	NA	No	No	No	NA	No	No	No	No	No	No	No	No	Yes	No	No	No	No	No	No	No	No	No	No	No	No	No	No	NA
896	CQD3EC	CS122014	Positive	2022-01-21	Ndirande	Yes	Male	25	Dec	1999	NA	No	NA	NA	No	No	No	No	No	No	NA	No	Yes	No	No	No	No	No	Yes	Yes	No	No	No	No	No	No	No	No	No	No	No	No	No	No	No	No	No	No	NA
897	CQD3ED	CS122022	Negative	2022-01-21	Ndirande	Yes	Female	15	Mar	1991	No	Yes	Dec	2021	Negative	No	No	No	No	No	NA	No	No	No	NA	No	No	No	Yes	Yes	No	No	No	No	No	No	No	No	No	No	No	No	No	No	No	No	No	No	NA
898	CQD3EE	CS122030	Negative	2022-01-21	Ndirande	No	Female	21	Jun	1997	No	Yes	Jan	2022	Negative	No	No	No	No	No	NA	No	No	No	NA	No	No	No	No	No	No	No	No	Yes	No	Yes	No	No	No	No	No	No	No	No	No	No	No	No	NA
899	CQD3EF	CS122048	Negative	2022-01-24	Ndirande	Yes	Male	28	Dec	1965	NA	Yes	Unk	2011	Positive	Yes	No	No	No	No	NA	No	Yes	No	No	No	No	No	Yes	No	Yes	No	No	No	No	No	No	No	No	No	No	No	No	No	No	No	No	No	NA
900	CQD3EG	CS122063	Positive	2022-01-27	Ndirande	Yes	Male	2	Feb	1977	NA	Yes	Jan	2020	Positive	Yes	No	No	No	No	NA	No	No	No	NA	No	No	No	No	No	No	No	Yes	No	No	No	No	No	No	No	No	No	No	No	No	No	No	No	NA
901	CQD3EH	CS122071	Negative	2022-01-27	Ndirande	Yes	Male	14	Oct	2011	NA	No	NA	NA	No	No	No	No	No	No	NA	Yes	Yes	No	No	No	No	No	No	No	No	No	No	No	No	No	No	No	No	No	No	No	No	No	No	No	No	No	NA
902	CQD3EI	CS122089	Negative	2022-01-27	Ndirande	Yes	Male	4	Apr	2012	NA	No	NA	NA	No	No	No	No	No	No	NA	Yes	Yes	No	No	No	No	No	No	No	No	No	No	No	No	No	No	No	No	No	No	No	No	No	No	No	No	No	NA
903	CQD3EJ	CS122097	Negative	2022-01-27	Ndirande	Yes	Male	19	Jun	1998	No	Yes	Oct	2018	Negative	No	No	No	No	No	NA	Yes	Yes	No	No	No	No	No	No	No	No	No	No	No	No	No	No	No	No	No	No	No	No	No	No	No	No	No	NA
904	CQD3EK	CS122105	Negative	2022-01-27	Ndirande	No	Male	6	Oct	1999	NA	Yes	Sep	2021	Negative	No	No	No	No	No	NA	No	No	No	NA	No	No	No	No	No	No	No	No	No	No	No	No	No	No	No	No	No	No	Yes	No	No	No	No	NA
905	CQD3EL	CS122113	Negative	2022-01-27	Ndirande	No	Female	22	Jun	1998	No	Yes	Sep	2021	Negative	No	No	No	No	No	NA	No	No	No	NA	No	No	No	No	No	No	No	No	No	No	No	No	No	No	No	No	Yes	No	No	No	No	No	No	NA
906	CQD3EM	CS122121	Positive	2022-01-27	Ndirande	Yes	Female	99	Unk	9999	No	Yes	Sep	2014	Positive	Yes	No	No	No	No	NA	Yes	Yes	Yes	No	No	No	No	No	No	No	No	No	No	No	No	No	No	No	No	No	No	No	No	No	No	No	No	NA
907	CQD3EN	CS122139	Negative	2022-01-27	Ndirande	No	Male	1	Jan	1995	NA	No	NA	NA	No	No	No	No	No	No	NA	No	No	No	NA	No	No	No	No	No	No	No	No	No	No	No	No	No	No	No	No	Yes	No	Yes	No	No	No	No	NA
908	CQD3EP	CS122147	Negative	2022-01-27	Ndirande	No	Male	17	May	1977	NA	No	NA	NA	No	No	No	No	No	No	NA	No	No	No	NA	No	No	No	No	No	No	No	No	No	No	No	No	No	No	No	No	Yes	No	No	No	No	No	No	NA
909	CQD3EQ	CS122154	Negative	2022-01-27	Ndirande	Yes	Male	11	Jan	1996	NA	Yes	Oct	2021	Negative	No	No	No	No	No	NA	No	Yes	No	No	No	No	No	No	No	Yes	No	No	No	No	No	No	No	No	No	No	No	No	No	No	No	No	No	NA
910	CQD3ER	CS122162	Negative	2022-01-28	Ndirande	Yes	Female	99	Unk	9999	No	Yes	Sep	2021	Negative	No	No	No	No	No	NA	No	Yes	No	No	No	No	No	No	Yes	No	No	No	No	No	No	No	No	No	No	No	No	No	No	No	No	No	No	NA
911	CQD3ES	CS122170	Negative	2022-01-28	Ndirande	Yes	Female	99	Unk	9999	No	Yes	Jul	2021	Negative	No	No	No	No	No	NA	Yes	Yes	No	No	No	No	No	No	No	No	No	No	No	No	No	No	No	No	No	No	No	No	No	No	No	No	No	NA
912	CQD3ET	CS122188	Negative	2022-01-28	Ndirande	Yes	Female	99	Unk	9999	No	Yes	Aug	2018	Negative	No	No	No	No	No	NA	No	Yes	No	No	No	No	No	No	No	Yes	No	No	No	No	No	No	No	No	No	No	No	No	No	No	No	No	No	NA
913	CQD3EU	CS122196	Positive	2022-01-28	Ndirande	Yes	Female	24	Sep	2000	No	No	NA	NA	No	No	No	No	No	No	NA	No	Yes	No	No	No	No	No	No	Yes	No	No	No	No	No	No	No	No	No	No	No	No	No	No	No	No	No	No	NA
914	CQD3EV	CS122204	Negative	2022-01-28	Ndirande	Yes	Female	25	Nov	1977	No	Yes	Jan	2011	Positive	Yes	No	No	No	No	NA	No	No	No	NA	No	No	No	No	No	No	No	No	No	No	No	No	No	No	No	No	No	No	No	No	No	No	No	NA
915	CQD3EW	CS122055	Positive	2022-01-28	Ndirande	Yes	Female	4	Apr	1982	No	No	NA	NA	No	No	No	No	No	No	NA	No	Yes	No	No	No	No	No	No	No	No	No	No	No	No	No	No	No	No	No	No	No	No	No	No	No	No	No	NA
916	CQD3EX	CS122212	Negative	2022-01-28	Ndirande	No	Male	99	Unk	9999	NA	No	NA	NA	No	No	No	No	No	No	NA	No	No	No	NA	No	No	No	No	No	No	No	No	Yes	Yes	No	No	No	No	No	No	No	No	No	No	No	No	No	NA
917	CQD3EY	CS122220	Positive	2022-01-28	Ndirande	Yes	Male	2	Jan	1998	NA	Yes	Jun	2017	Negative	No	No	No	No	No	NA	No	Yes	No	No	No	No	No	No	No	No	No	No	No	No	No	No	No	Yes	No	No	No	No	Yes	No	No	No	No	NA
918	CQD3EZ	CS122238	Negative	2022-01-31	Ndirande	Yes	Female	17	Apr	1999	No	Yes	Unk	2021	Negative	No	No	No	No	No	NA	No	Yes	No	No	No	No	No	Yes	No	No	No	No	No	No	No	No	No	Yes	No	No	Yes	No	No	No	No	No	No	NA
919	CQD3F0	CS122246	Positive	2022-01-31	Ndirande	No	Male	1	Nov	1998	NA	Yes	Jan	2022	Negative	No	No	No	No	No	NA	No	No	No	NA	No	No	No	No	No	No	No	No	No	No	No	No	No	Yes	No	No	No	No	No	No	No	No	No	NA
920	CQD3F1	CS122253	Negative	2022-01-31	Ndirande	Yes	Female	3	May	1999	No	Yes	Jan	2022	Negative	No	No	No	No	No	NA	No	No	No	NA	No	No	No	No	No	No	No	No	No	No	No	No	No	Yes	No	No	No	No	No	No	No	No	No	NA
921	CQD3F2	CS122261	Negative	2022-01-31	Ndirande	Yes	Female	16	Jun	2021	No	No	NA	NA	No	No	No	No	No	No	NA	No	Yes	No	No	No	No	No	No	Yes	No	No	No	No	No	No	No	No	Yes	No	No	No	No	No	No	No	No	No	NA
922	CQD3F3	CS122279	Negative	2022-01-31	Ndirande	Yes	Female	8	Nov	1998	No	No	NA	NA	No	No	No	No	No	No	NA	No	Yes	No	No	No	No	No	No	No	No	No	No	No	No	No	No	No	Yes	No	No	No	No	No	No	No	No	No	NA
923	CQD3F4	CS122287	Negative	2022-01-31	Ndirande	No	Female	27	Dec	1997	No	Yes	Nov	2021	Negative	No	No	No	No	No	NA	No	No	No	NA	No	No	No	No	No	No	No	No	No	No	No	No	No	No	No	No	Yes	No	No	No	No	No	No	NA
924	CQD3F5	CS122295	Negative	2022-01-31	Ndirande	Yes	Female	19	Dec	2000	No	Yes	Oct	2022	Negative	No	No	No	No	No	NA	No	Yes	No	No	No	No	No	No	No	No	No	No	No	No	No	No	No	No	No	No	No	No	No	No	No	No	No	NA
925	CQD3F6	CS122303	Negative	2022-01-31	Ndirande	No	Male	18	Oct	1995	NA	No	NA	NA	No	No	No	No	No	No	NA	No	No	No	NA	No	No	No	No	No	No	No	No	No	No	No	No	No	No	No	No	Yes	No	Yes	No	No	No	No	NA
926	CQD3F7	CS122311	Negative	2022-01-31	Ndirande	Yes	Female	1	Jun	1988	No	Yes	Jan	2022	Negative	No	No	No	No	No	NA	No	Yes	No	No	No	No	No	No	No	No	No	No	No	No	No	No	No	No	No	No	No	No	No	No	No	No	No	NA
927	CQD3F8	CS122329	Positive	2022-01-31	Ndirande	Yes	Male	17	Apr	1977	NA	Yes	Jan	2022	Negative	No	No	No	No	No	NA	No	Yes	No	No	No	No	No	Yes	No	No	No	No	No	No	No	No	No	Yes	No	No	No	No	No	No	No	No	No	NA
928	CQD3F9	CS118616	Positive	2022-02-01	Ndirande	Yes	Male	4	Apr	1990	NA	Yes	May	2021	Negative	No	No	No	No	No	NA	No	Yes	No	No	No	No	No	No	No	Yes	No	No	No	No	No	No	No	No	No	No	No	No	No	No	No	No	No	NA
929	CQD3FA	CS118624	Negative	2022-02-01	Ndirande	Yes	Female	28	Aug	1996	No	Yes	Jan	2022	Negative	No	No	No	No	No	NA	No	Yes	No	No	No	No	No	No	Yes	No	No	No	No	No	No	No	No	No	No	No	No	No	No	No	No	No	No	NA
930	CQD3FB	CS118632	Negative	2022-02-01	Ndirande	Yes	Female	12	Apr	2000	No	Yes	Jan	2021	Negative	No	No	No	No	No	NA	No	Yes	No	No	No	No	No	No	No	No	No	No	No	No	No	No	No	No	No	No	No	No	No	No	No	No	No	NA
931	CQD3FC	CS118640	Negative	2022-02-01	Ndirande	Yes	Female	11	May	2000	No	Yes	Jun	2021	Negative	No	No	No	No	No	NA	No	Yes	No	No	No	No	No	No	No	Yes	No	No	No	No	No	No	No	No	No	No	No	No	No	No	No	No	No	NA
932	CQD3FD	CS118657	Negative	2022-02-01	Ndirande	No	Female	18	Jun	2001	No	No	NA	NA	No	No	No	No	No	No	NA	No	Yes	No	No	No	No	No	No	Yes	No	No	No	No	No	No	No	No	No	No	No	No	No	No	No	No	No	No	NA
933	CQD3FE	CS118665	Negative	2022-02-01	Ndirande	No	Male	99	Unk	9999	NA	No	NA	NA	No	No	No	No	No	No	NA	No	No	No	NA	No	No	No	No	No	No	No	No	No	No	No	No	No	No	No	No	Yes	No	No	No	No	No	No	NA
934	CQD3FF	CS118673	Negative	2022-02-01	Ndirande	No	Female	3	Oct	1999	No	Yes	May	2021	Negative	No	No	No	No	No	NA	No	No	No	NA	No	No	No	No	No	No	No	No	No	No	No	No	No	Yes	No	No	No	No	No	No	No	No	No	NA
935	CQD3FG	CS118681	Negative	2022-02-02	Ndirande	Yes	Female	3	Jul	1993	No	Yes	Unk	2021	Negative	No	No	No	No	No	NA	No	Yes	No	No	No	No	No	Yes	No	No	No	No	No	No	No	No	No	Yes	No	No	No	No	No	No	No	No	No	NA
936	CQD3FH	CS118699	Negative	2022-02-02	Ndirande	No	Female	10	Apr	2000	No	Yes	Unk	2021	Negative	No	No	No	No	No	NA	No	No	No	NA	No	No	No	No	No	No	No	No	No	No	No	No	No	No	No	No	Yes	No	No	No	No	No	No	NA
937	CQD3FI	CS118707	Negative	2022-02-02	Ndirande	No	Female	10	Jan	1983	No	Yes	Jan	2022	Negative	No	No	No	No	No	NA	No	No	No	NA	No	No	No	No	No	No	No	No	No	No	No	No	No	No	No	No	Yes	No	Yes	No	No	No	No	NA
938	CQD3FJ	CS118715	Negative	2022-02-02	Ndirande	Yes	Female	21	Sep	1986	No	Yes	Oct	2021	Negative	No	No	No	No	No	NA	No	Yes	No	No	No	No	No	Yes	No	Yes	No	No	No	No	No	No	No	No	No	No	No	No	No	No	No	No	No	NA
939	CQD3FK	CS118731	Negative	2022-02-02	Ndirande	Yes	Male	26	Dec	2016	NA	No	NA	NA	No	No	No	No	No	No	NA	No	Yes	No	No	No	No	No	Yes	No	No	No	No	No	No	No	No	No	No	No	No	No	No	No	No	No	No	No	NA
940	CQD3FL	CS118723	Negative	2022-02-02	Ndirande	Yes	Female	14	Aug	1991	No	Yes	Jan	2021	Negative	No	No	No	No	No	NA	No	Yes	No	No	No	No	No	Yes	No	No	No	No	No	No	No	No	No	Yes	No	No	No	No	No	No	No	No	No	NA
941	CQD3FM	CS118749	Negative	2022-02-02	Ndirande	Yes	Female	15	Dec	1997	No	Yes	Unk	2021	Negative	No	No	No	No	No	NA	Yes	No	No	NA	No	No	No	Yes	No	Yes	No	No	No	No	No	No	No	No	No	No	No	No	No	No	No	No	No	NA
942	CQD3FN	CS118756	Negative	2022-02-02	Ndirande	Yes	Female	5	Feb	1999	No	Yes	Unk	2021	Negative	No	No	No	No	No	NA	No	Yes	No	No	No	No	No	Yes	No	Yes	No	No	No	No	No	No	No	No	No	No	No	No	No	No	No	No	No	NA
943	CQD3FP	CS118764	Negative	2022-02-02	Ndirande	Yes	Female	4	Oct	1988	No	No	NA	NA	No	No	No	No	No	No	NA	No	No	No	NA	No	No	No	Yes	No	Yes	No	No	No	No	No	No	No	No	No	No	No	No	Yes	No	No	No	No	NA
944	CQD3FQ	CS118772	Negative	2022-02-03	Ndirande	Yes	Female	99	Unk	9999	No	Yes	Jan	2022	Negative	No	No	No	No	No	NA	No	Yes	No	No	No	No	No	Yes	No	Yes	No	No	No	No	No	No	No	No	No	No	No	No	No	No	No	No	No	NA
945	CQD3FR	CS118780	Negative	2022-02-03	Ndirande	No	Male	22	Sep	1976	NA	No	NA	NA	No	No	No	No	No	No	NA	No	No	No	NA	No	No	No	No	No	No	No	No	No	No	No	No	No	Yes	No	No	Yes	No	No	No	No	No	No	NA
946	CQD3FS	CS118798	Positive	2022-02-03	Ndirande	Yes	Female	3	Feb	1981	No	Yes	Nov	2021	Negative	No	No	No	No	No	NA	No	Yes	No	No	No	No	No	Yes	Yes	No	No	No	No	No	Yes	No	No	No	No	No	No	No	No	No	No	No	No	NA
947	CQD3FT	CS118806	Negative	2022-02-03	Ndirande	Yes	Female	24	Oct	1984	No	Yes	Jan	2022	Negative	No	No	No	No	No	NA	No	Yes	No	No	No	No	No	No	No	No	No	Yes	No	No	No	No	No	No	No	No	No	No	No	No	No	No	No	NA
948	CQD3FU	CS118814	Negative	2022-02-03	Ndirande	Yes	Male	5	Jan	1998	NA	Yes	Feb	2021	Negative	No	No	No	No	No	NA	No	Yes	No	No	No	No	No	No	No	No	No	No	No	No	No	No	No	No	No	No	No	No	No	No	No	No	No	NA
949	CQD3FV	CS118822	Positive	2022-02-03	Ndirande	Yes	Female	28	Jun	1985	No	Yes	Aug	2018	Positive	Yes	No	No	No	No	NA	No	Yes	No	No	No	No	No	No	No	No	No	No	No	No	No	No	No	No	No	No	No	No	No	No	No	No	No	NA
950	CQD3FW	CS118830	Negative	2022-02-03	Ndirande	NA	Male	9	Jun	1998	NA	Yes	Dec	2021	Negative	No	No	No	No	No	NA	No	Yes	No	No	No	No	No	No	No	No	No	No	No	No	No	No	No	Yes	No	No	No	No	No	No	No	No	No	NA
951	CQD3FX	CS118855	Negative	2022-02-03	Ndirande	Yes	Male	25	Dec	2000	NA	Yes	Sep	2021	Negative	No	No	No	No	No	NA	No	Yes	No	No	No	No	No	No	Yes	No	No	No	No	No	No	No	No	No	No	No	No	No	No	No	No	No	No	NA
952	CQD3FY	CS118863	Negative	2022-02-03	Ndirande	Yes	Male	1	Jun	1987	NA	Yes	Sep	2021	Negative	No	No	No	No	No	NA	No	No	No	NA	No	No	No	Yes	Yes	No	No	No	No	No	No	No	No	Yes	No	No	No	No	No	No	No	No	No	NA
953	CQD3FZ	CS118848	Positive	2022-02-03	Ndirande	No	Female	11	May	1993	No	No	NA	NA	No	No	No	No	No	No	NA	No	No	No	NA	No	No	No	No	No	No	No	No	No	No	No	No	No	Yes	No	No	No	No	No	No	No	No	No	NA
954	CQD3G0	CS118871	Positive	2022-02-03	Ndirande	No	Female	2	Feb	2003	No	No	NA	NA	No	No	No	No	No	No	NA	No	No	No	NA	No	No	No	No	No	No	No	No	No	No	No	No	No	Yes	No	No	No	No	No	No	No	No	No	NA
955	CQD3G1	CS118889	Negative	2022-02-03	Ndirande	Yes	Female	99	Unk	9999	No	No	NA	NA	No	No	No	No	No	No	NA	No	Yes	No	No	No	No	No	Yes	No	No	No	Yes	No	No	No	No	No	No	No	No	Yes	No	No	No	No	No	No	NA
956	CQD3G2	CS118897	Negative	2022-02-04	Ndirande	Yes	Female	25	Jan	2001	No	No	NA	NA	No	No	No	No	No	No	NA	No	Yes	No	No	No	No	No	Yes	No	Yes	No	No	No	No	No	No	No	No	No	No	No	No	No	No	No	No	No	NA
957	CQD3G3	CS118905	Negative	2022-02-04	Ndirande	Yes	Female	4	Dec	1986	No	Yes	Jul	2021	Negative	No	No	No	No	No	NA	No	No	No	NA	No	No	No	Yes	Yes	No	No	No	No	No	No	No	No	Yes	No	No	No	No	No	No	No	No	No	NA
958	CQD3G4	CS118913	Negative	2022-02-04	Ndirande	No	Female	15	Feb	1973	No	Yes	Unk	2013	Positive	Yes	No	No	No	No	NA	No	No	No	NA	No	No	No	No	No	No	No	No	Yes	No	Yes	No	No	No	No	No	No	No	No	No	No	No	No	NA
959	CQD3G5	CS118921	Negative	2022-02-07	Ndirande	Yes	Male	15	Jun	1994	NA	Yes	Jan	2022	Negative	No	No	No	No	No	NA	No	Yes	No	No	No	No	No	Yes	No	Yes	No	No	No	No	No	No	No	No	No	No	No	No	No	No	No	No	No	NA
960	CQD3G6	CS118939	Positive	2022-02-07	Ndirande	Yes	Male	3	Sep	1981	NA	No	NA	NA	No	No	No	No	No	No	NA	No	Yes	No	No	No	No	No	Yes	No	No	No	No	No	No	No	No	No	No	No	No	No	No	No	No	No	No	No	NA
961	CQD3G7	CS118947	Negative	2022-02-07	Ndirande	Yes	Female	10	Jan	2004	No	No	NA	NA	No	No	No	No	No	No	NA	No	Yes	No	No	No	No	No	Yes	No	Yes	No	No	No	No	No	No	No	No	No	No	No	No	No	No	No	No	No	NA
962	CQD3G8	CS118954	Negative	2022-02-07	Ndirande	Yes	Female	8	Aug	1975	No	Yes	Unk	2009	Positive	Yes	No	No	No	No	NA	No	Yes	No	No	No	No	No	Yes	No	Yes	No	No	No	No	No	No	No	Yes	No	No	No	No	No	No	No	No	No	NA
963	CQD3G9	CS118962	Negative	2022-02-07	Ndirande	No	Male	11	May	1993	NA	Yes	Unk	2018	Negative	No	No	No	No	No	NA	No	No	No	NA	No	No	No	No	No	No	No	No	Yes	No	No	No	No	No	No	No	No	No	No	No	No	No	No	NA
964	CQD3GA	CS118970	Negative	2022-02-07	Ndirande	No	Female	15	May	1985	No	Yes	Unk	2014	Negative	No	No	No	No	No	NA	No	No	No	NA	No	No	No	No	No	No	No	No	No	No	No	No	No	No	No	No	Yes	No	No	No	No	No	No	NA
965	CQD3GB	CS118988	Negative	2022-02-07	Ndirande	Yes	Female	28	Nov	1999	No	Yes	Nov	2020	Negative	No	No	No	No	No	NA	No	Yes	No	No	No	No	No	No	No	No	No	No	No	No	No	No	No	Yes	No	No	Yes	No	No	No	No	No	No	NA
966	CQD3GC	CS118996	Negative	2022-02-07	Ndirande	No	Male	14	Oct	1996	NA	Yes	Nov	2021	Negative	No	No	No	No	No	NA	No	No	No	NA	No	No	No	No	No	No	No	No	No	No	No	No	No	No	No	No	Yes	No	No	No	No	No	No	NA
967	CQD3GD	CS119002	Negative	2022-02-07	Ndirande	No	Male	28	Sep	1999	NA	Yes	Dec	2021	Negative	No	No	No	No	No	NA	No	No	No	NA	No	No	No	No	No	No	No	No	No	No	No	No	No	No	No	No	No	No	No	No	No	No	No	NA
968	CQD3GE	CS119010	Negative	2022-02-07	Ndirande	Yes	Female	24	Apr	2000	No	Yes	Feb	2022	Negative	No	No	No	No	No	NA	No	Yes	No	No	No	No	No	No	No	No	No	No	No	No	No	No	No	Yes	No	No	No	No	No	No	No	No	No	NA
969	CQD3GF	CS119028	Negative	2022-02-08	Ndirande	Yes	Male	5	Mar	1971	NA	Yes	Unk	2009	Positive	Yes	No	No	No	No	NA	No	Yes	No	No	No	No	No	Yes	No	No	No	No	No	No	No	No	No	No	No	No	No	No	No	No	No	No	No	NA
970	CQD3GG	CS119036	Negative	2022-02-08	Ndirande	Yes	Male	12	Jun	2001	NA	Yes	Nov	2021	Negative	No	No	No	No	No	NA	No	No	No	NA	No	No	No	No	No	No	No	No	No	No	No	No	No	No	No	No	Yes	No	No	No	No	No	No	NA
971	CQD3GH	CS119044	Negative	2022-02-08	Ndirande	Yes	Male	23	Jan	1987	NA	Yes	Sep	2021	Negative	No	No	No	No	No	NA	No	Yes	No	No	No	No	No	Yes	Yes	No	No	No	No	No	No	No	No	No	No	No	No	No	No	No	No	No	No	NA
972	CQD3GI	CS119051	Positive	2022-02-08	Ndirande	Yes	Male	4	Feb	1996	NA	Yes	Oct	2021	Negative	No	No	No	No	No	NA	No	Yes	No	No	No	No	No	No	No	No	No	No	No	No	No	No	No	No	No	No	No	No	No	No	No	No	No	NA
973	CQD3GJ	CS119069	Negative	2022-02-09	Ndirande	Yes	Female	12	May	1997	No	No	NA	NA	No	No	No	No	No	No	NA	Yes	No	No	NA	No	No	No	Yes	Yes	No	No	No	No	No	No	No	No	No	No	No	No	No	No	No	No	No	No	NA
974	CQD3GK	CS119077	Negative	2022-02-09	Ndirande	Yes	Female	3	May	1999	No	Yes	Unk	2018	Negative	No	No	No	No	No	NA	No	Yes	No	No	No	No	No	Yes	No	No	No	No	No	No	No	No	No	Yes	No	No	No	No	No	No	No	No	No	NA
975	CQD3GL	CS119085	Negative	2022-02-09	Ndirande	Yes	Female	29	Aug	1999	No	Yes	Unk	2016	Negative	No	No	No	No	No	NA	No	No	No	NA	No	No	No	Yes	Yes	No	No	No	No	No	No	No	No	No	No	No	No	No	No	No	No	No	No	NA
976	CQD3GM	CS119093	Negative	2022-02-09	Ndirande	Yes	Female	6	Oct	1975	No	No	NA	NA	No	No	No	No	No	No	NA	Yes	Yes	No	No	No	No	No	Yes	No	No	No	Yes	No	No	No	No	No	No	No	No	No	No	No	No	No	No	No	NA
977	CQD3GN	CS119101	Negative	2022-02-09	Ndirande	Yes	Female	25	Jun	2001	No	Yes	Unk	2021	Negative	No	No	No	No	No	NA	Yes	No	No	NA	No	No	No	Yes	No	No	No	No	No	No	No	No	No	Yes	No	No	No	No	No	No	No	No	No	NA
978	CQD3GP	CS119119	Positive	2022-02-09	Ndirande	Yes	Female	2	Jan	1993	Yes	Yes	Oct	2021	Negative	No	No	No	No	No	NA	No	Yes	No	No	No	No	No	Yes	No	No	No	No	No	No	No	No	No	No	No	No	No	No	No	No	No	No	No	NA
979	CQD3GQ	CS119135	Negative	2022-02-09	Ndirande	No	Male	6	Jun	1986	NA	Yes	Unk	2021	Negative	No	No	No	No	No	NA	No	No	No	NA	No	No	No	No	No	No	No	No	No	No	No	No	No	Yes	No	No	No	No	No	No	No	No	No	NA
980	CQD3GR	CS119127	Positive	2022-02-09	Ndirande	Yes	Female	9	May	1998	No	Yes	Unk	2004	Positive	Yes	No	No	No	No	NA	No	Yes	No	No	No	No	No	Yes	No	Yes	No	No	No	No	No	No	No	No	No	No	No	No	No	No	No	No	No	NA
981	CQD3GS	CS119143	Negative	2022-02-09	Ndirande	No	Female	15	Dec	1998	No	Yes	Unk	2021	Negative	No	No	No	No	No	NA	No	No	No	NA	No	No	No	No	No	No	No	No	No	No	No	No	No	Yes	No	No	No	No	No	Yes	No	No	No	NA
982	CQD3GT	CS119150	Negative	2022-02-09	Ndirande	No	Female	15	May	1999	No	Yes	Nov	2021	Negative	No	No	No	No	No	NA	No	No	No	NA	No	No	No	No	No	No	No	No	No	No	No	No	No	No	No	No	No	No	Yes	No	No	No	No	NA
983	CQD3GU	CS119168	Positive	2022-02-09	Ndirande	No	Female	17	Sep	2000	No	Yes	Unk	2021	Negative	No	No	No	No	No	NA	Yes	No	No	NA	No	No	No	No	No	No	No	No	No	No	No	No	No	No	No	No	No	No	No	No	No	No	No	NA
984	CQD3GV	CS119176	Positive	2022-02-09	Ndirande	Yes	Female	4	Jul	1996	No	No	NA	NA	No	No	No	No	No	No	NA	No	Yes	No	No	No	No	No	Yes	No	Yes	No	No	No	No	No	No	No	No	No	No	No	No	No	No	No	No	No	NA
985	CQD3GW	CS119184	Negative	2022-02-10	Ndirande	Yes	Female	22	Dec	1994	No	Yes	Feb	2022	Negative	No	No	No	No	No	NA	No	No	No	NA	No	No	No	Yes	Yes	No	No	No	No	No	No	No	No	Yes	No	No	No	No	No	No	No	No	No	NA
986	CQD3GX	CS119192	Negative	2022-02-10	Ndirande	Yes	Female	11	Nov	1998	No	Yes	Nov	2021	Negative	No	No	No	No	No	NA	Yes	No	No	NA	No	No	No	Yes	No	Yes	No	No	No	No	No	No	No	Yes	No	Yes	No	No	No	No	No	No	No	NA
987	CQD3GY	CS119218	Negative	2022-02-10	Ndirande	Yes	Female	16	Jun	2002	No	No	NA	NA	No	No	No	No	No	No	NA	No	Yes	No	No	No	No	No	Yes	Yes	No	No	No	No	No	No	No	No	No	No	No	No	No	No	No	No	No	No	NA
988	CQD3GZ	CS119200	Positive	2022-02-10	Ndirande	Yes	Female	99	Unk	9999	No	Yes	Unk	2015	Positive	Yes	No	No	No	No	NA	No	No	No	NA	Yes	No	No	Yes	No	No	No	Yes	No	No	No	No	No	No	No	No	No	No	No	No	No	No	No	NA
989	CQD3H0	CS119432	Negative	2022-02-14	Ndirande	Yes	Male	25	Sep	1997	NA	Yes	Jan	2022	Negative	No	No	No	No	No	NA	No	Yes	No	No	No	No	No	Yes	No	No	No	No	No	No	No	No	No	Yes	No	No	No	No	No	No	No	No	No	NA
990	CQD3H1	CS119440	Positive	2022-02-15	Ndirande	Yes	Female	29	Nov	2000	No	No	NA	NA	No	No	No	No	No	No	NA	No	No	No	NA	No	No	No	Yes	Yes	Yes	No	No	No	No	No	No	No	No	No	No	No	No	No	No	No	No	No	NA
991	CQD3H2	CS119457	Negative	2022-02-15	Ndirande	Yes	Female	3	Mar	1982	No	Yes	Unk	2015	Positive	Yes	No	No	No	No	NA	No	Yes	No	No	No	No	No	Yes	No	Yes	No	Yes	No	No	No	No	No	No	No	No	No	No	No	No	No	No	No	NA
992	CQD3H3	CS119465	Negative	2022-02-15	Ndirande	Yes	Male	26	Jun	1992	NA	Yes	Unk	2021	Negative	No	No	No	No	No	NA	Yes	Yes	No	No	No	No	No	Yes	No	No	No	No	No	No	No	No	No	No	No	No	No	No	No	No	No	No	No	NA
993	CQD3H4	CS119473	Negative	2022-02-15	Ndirande	Yes	Female	27	Aug	1997	No	Yes	Unk	2019	Negative	No	No	No	No	No	NA	No	Yes	No	No	No	No	No	Yes	No	No	No	No	No	No	No	No	No	No	No	No	No	No	No	No	No	No	No	NA
994	CQD3H5	CS119481	Negative	2022-02-15	Ndirande	Yes	Male	27	Feb	1991	NA	Yes	Jan	2022	Negative	No	No	No	No	No	NA	No	No	No	NA	No	No	No	Yes	No	Yes	No	No	No	No	No	No	No	No	No	No	No	No	No	No	No	No	No	NA
995	CQD3H6	CS119499	Negative	2022-02-15	Ndirande	No	Male	5	Aug	2000	NA	No	NA	NA	No	No	No	No	No	No	NA	No	No	No	NA	No	No	No	No	No	No	No	No	No	No	No	No	No	No	No	No	No	No	No	No	No	No	No	NA
996	CQD3H7	CS119507	Negative	2022-02-15	Ndirande	No	Male	1	Jan	1986	NA	Yes	Unk	2014	Positive	Yes	No	No	No	No	NA	No	No	No	NA	No	No	No	No	No	No	No	No	Yes	No	No	No	No	No	No	No	No	No	No	No	No	No	No	NA
997	CQD3H8	CS119515	Negative	2022-02-15	Ndirande	Yes	Female	15	Sep	2000	No	Yes	Feb	2022	Negative	No	No	No	No	No	NA	No	No	No	NA	No	No	No	Yes	No	Yes	No	No	No	No	No	No	No	No	No	No	No	No	No	No	No	No	No	NA
998	CQD3H9	CS119523	Negative	2022-02-16	Ndirande	Yes	Male	25	Aug	1990	NA	Yes	Unk	2019	Negative	No	No	No	No	No	NA	Yes	No	No	NA	No	No	No	Yes	No	No	No	No	Yes	No	No	No	No	Yes	No	No	No	No	No	No	No	No	No	NA
999	CQD3HA	CS119531	Negative	2022-02-16	Ndirande	No	Male	27	Dec	1983	NA	Yes	Unk	2015	Positive	Yes	No	No	No	No	NA	No	No	No	NA	No	No	No	No	No	No	No	No	No	No	No	No	No	No	No	No	No	No	Yes	No	No	No	No	NA
1000	CQD3HB	CS119549	Positive	2022-02-16	Ndirande	Yes	Female	16	Sep	2002	Yes	Yes	Dec	2021	Negative	No	No	No	No	No	NA	No	No	No	NA	No	No	No	Yes	No	Yes	No	No	Yes	No	No	No	No	Yes	No	No	No	No	No	No	No	No	No	NA
1001	CQD3HC	CS119556	Positive	2022-02-16	Ndirande	Yes	Female	4	Aug	2001	No	No	NA	NA	No	No	No	No	No	No	NA	No	No	No	NA	No	No	No	No	Yes	No	No	No	No	No	No	No	No	Yes	No	No	No	No	No	No	No	No	No	NA
1002	CQD3HD	CS119564	Negative	2022-02-17	Ndirande	Yes	Male	31	May	1986	NA	Yes	Unk	2021	Negative	No	No	No	No	No	NA	No	Yes	No	No	No	No	No	Yes	Yes	Yes	No	No	No	No	No	No	No	No	No	No	No	No	No	No	No	No	No	NA
1003	CQD3HE	CS119572	Negative	2022-02-17	Ndirande	Yes	Male	99	Unk	9999	NA	Yes	Unk	2021	Negative	No	No	No	No	No	NA	No	No	No	NA	No	No	No	Yes	Yes	No	No	No	No	No	No	No	No	No	No	No	No	No	No	No	No	No	No	NA
1004	CQD3HF	CS119580	Negative	2022-02-17	Ndirande	Yes	Female	28	Jun	1985	No	Yes	Unk	2018	Positive	Yes	No	No	No	No	NA	No	Yes	No	No	No	No	No	Yes	No	Yes	No	No	No	No	No	No	No	No	No	No	No	No	No	No	No	No	No	NA
1005	CQD3HG	CS119598	Negative	2022-02-17	Ndirande	Yes	Male	9	Jun	1997	NA	No	NA	NA	No	No	No	No	No	No	NA	No	No	No	NA	Yes	No	No	Yes	No	No	No	No	No	No	No	No	No	Yes	No	No	Yes	No	No	No	No	No	No	NA
1006	CQD3HH	CS119606	Negative	2022-02-17	Ndirande	No	Male	11	Nov	1995	NA	Yes	Unk	2020	Negative	No	No	No	No	No	NA	No	No	No	NA	No	No	No	No	No	No	No	No	No	No	No	No	No	No	No	No	Yes	No	No	No	No	No	No	NA
1007	CQD3HI	CS119614	Negative	2022-02-18	Ndirande	Yes	Female	6	Jun	2007	No	No	NA	NA	No	No	No	No	No	No	NA	No	Yes	No	No	No	No	No	Yes	No	No	No	No	No	No	No	No	No	No	No	No	No	No	No	No	No	No	No	NA
1008	CQD3HJ	CS119622	Negative	2022-02-18	Ndirande	No	Female	3	May	1978	No	Yes	Oct	2015	Positive	Yes	No	No	No	No	NA	No	No	No	NA	No	No	No	No	No	No	No	Yes	No	No	No	No	No	No	No	No	No	No	No	No	No	No	No	NA
1009	CQD3HK	CS119630	Negative	2022-02-18	Ndirande	Yes	Female	5	May	1990	No	No	NA	NA	No	No	Yes	No	No	No	NA	No	No	No	NA	No	No	No	No	Yes	No	No	No	No	No	Yes	No	No	No	No	No	No	No	No	No	No	No	No	NA
1010	CQD3HL	CS119648	Negative	2022-02-18	Ndirande	Yes	Male	12	May	2002	NA	No	NA	NA	No	No	No	No	No	No	NA	No	Yes	No	No	No	No	No	Yes	No	Yes	No	No	No	No	No	No	No	No	No	No	No	No	No	No	No	No	No	NA
1011	CQD3HM	CS119655	Negative	2022-02-18	Ndirande	No	Male	20	Dec	2003	NA	Yes	Aug	2019	Negative	No	No	No	No	No	NA	No	Yes	No	No	No	No	No	No	No	No	No	No	No	No	No	No	No	Yes	No	Yes	No	No	No	No	No	No	No	NA
1012	CQD3HN	CS119663	Negative	2022-02-21	Ndirande	Yes	Female	12	Sep	1987	No	Yes	Feb	2022	Negative	No	No	No	No	No	NA	Yes	Yes	No	No	No	No	No	Yes	No	No	No	No	Yes	No	No	No	No	No	No	No	No	No	No	No	No	No	No	NA
1013	CQD3HP	CS119671	Negative	2022-02-21	Ndirande	Yes	Female	27	Dec	1991	No	Yes	Unk	2020	Negative	No	No	No	No	No	NA	No	Yes	No	No	No	No	No	Yes	Yes	Yes	No	No	No	No	No	No	No	No	No	No	No	No	No	No	No	No	No	NA
1014	CQD3HQ	CS119689	Negative	2022-02-21	Ndirande	Yes	Female	26	Aug	1996	No	Yes	Unk	2019	Negative	No	No	No	No	No	NA	No	Yes	No	No	No	No	No	Yes	No	Yes	No	No	No	No	No	No	No	Yes	No	No	No	No	No	No	No	No	No	NA
1015	CQD3HR	CS119697	Negative	2022-02-21	Ndirande	Yes	Male	3	Mar	1991	NA	No	NA	NA	No	No	No	No	No	No	NA	Yes	Yes	No	No	Yes	No	No	Yes	No	No	No	No	No	No	No	No	No	No	No	No	No	No	No	No	Yes	No	No	NA
1016	CQD3HS	CS119705	Negative	2022-02-21	Ndirande	Yes	Female	21	May	1980	No	No	NA	NA	No	No	No	No	No	No	NA	No	Yes	No	No	No	No	No	Yes	Yes	No	No	No	Yes	No	No	No	No	No	No	No	No	No	No	No	No	No	No	NA
1017	CQD3HT	CS119713	Negative	2022-02-21	Ndirande	Yes	Male	10	Feb	2000	NA	Yes	Jan	2022	Negative	No	No	No	No	No	NA	No	Yes	No	No	No	No	No	Yes	No	No	Yes	No	No	No	No	No	No	No	No	No	No	No	No	No	No	No	No	NA
1018	CQD3HU	CS119721	Negative	2022-02-21	Ndirande	Yes	Male	25	Nov	1994	NA	No	NA	NA	No	No	No	No	No	No	NA	No	Yes	No	No	No	No	No	Yes	Yes	No	No	No	No	No	No	No	No	No	No	No	No	No	No	No	No	No	No	NA
1019	CQD3HV	CS119739	Negative	2022-02-21	Ndirande	No	Male	5	Apr	2001	NA	No	NA	NA	No	No	No	No	No	No	NA	No	No	No	NA	No	No	No	No	No	No	No	No	No	No	No	No	No	No	No	No	Yes	No	No	No	No	No	No	NA
1020	CQD3HW	CS119747	Negative	2022-02-21	Ndirande	No	Male	1	Jan	2000	NA	No	NA	NA	No	No	No	No	No	No	NA	No	No	No	NA	No	No	No	No	No	No	No	No	No	No	No	No	No	No	No	No	Yes	No	Yes	No	No	No	No	NA
1021	CQD3HX	CS119754	Negative	2022-02-21	Ndirande	Yes	Female	6	Jul	1970	No	Yes	Jan	2022	Negative	No	No	No	No	No	NA	No	Yes	No	No	No	No	No	Yes	No	No	No	No	No	No	No	No	No	No	No	No	No	No	No	No	No	No	No	NA
1022	CQD3HY	CS119762	Negative	2022-02-21	Ndirande	No	Male	19	Oct	1982	NA	Yes	Unk	2018	Negative	No	No	No	No	No	NA	No	No	No	NA	No	No	No	No	No	No	No	No	No	No	No	No	No	No	No	No	No	No	Yes	No	No	No	No	NA
1023	CQD3HZ	CS119770	Negative	2022-02-21	Ndirande	Yes	Male	5	Jul	1993	NA	Yes	Unk	2018	Negative	No	No	No	No	No	NA	No	Yes	No	No	No	No	No	Yes	No	No	No	No	Yes	No	No	No	No	No	No	No	No	No	No	No	No	No	No	NA
1024	CQD3I0	CS119788	Negative	2022-02-21	Ndirande	No	Female	10	Jan	1982	No	Yes	Unk	2018	Negative	No	No	No	No	No	NA	No	No	No	NA	No	No	No	No	No	No	No	No	No	No	No	No	No	No	No	No	Yes	No	No	No	No	No	No	NA
1025	CQD3I1	CS119796	Negative	2022-02-22	Ndirande	Yes	Male	8	Apr	1987	NA	Yes	Dec	2021	Negative	No	No	No	No	No	NA	No	Yes	No	No	No	No	No	No	No	Yes	No	No	No	No	No	No	No	No	No	No	No	No	No	No	No	No	No	NA
1026	CQD3I2	CS119804	Negative	2022-02-22	Ndirande	Yes	Male	1	Aug	1987	NA	Yes	Jan	2022	Negative	No	No	No	No	No	NA	Yes	No	No	NA	No	No	No	No	Yes	No	No	No	No	No	No	No	No	No	No	No	No	No	No	No	No	No	No	NA
1027	CQD3I3	CS119812	Negative	2022-02-22	Ndirande	Yes	Female	30	Mar	1984	No	Yes	Sep	2021	Negative	No	No	No	No	No	NA	No	No	No	NA	No	No	No	No	Yes	No	No	No	No	No	No	No	No	No	No	No	No	No	No	No	No	No	No	NA
1028	CQD3I4	CS119820	Negative	2022-02-22	Ndirande	No	Male	7	Aug	1985	NA	No	NA	NA	No	No	No	No	No	No	NA	No	No	No	NA	No	No	No	No	No	No	No	No	No	No	No	No	No	No	No	No	No	No	No	No	Yes	No	No	NA
1029	CQD3I5	CS119838	Negative	2022-02-22	Ndirande	Yes	Male	3	Feb	1983	NA	Yes	Dec	2020	Negative	No	No	No	No	No	NA	No	Yes	No	No	No	No	No	No	No	Yes	No	No	Yes	No	No	No	No	No	No	No	No	No	No	No	No	No	No	NA
1030	CQD3I6	CS119846	Negative	2022-02-22	Ndirande	No	Male	20	Dec	2002	NA	No	NA	NA	No	No	No	No	No	No	NA	No	No	No	NA	No	No	No	No	No	No	No	No	No	No	No	No	No	No	No	No	No	No	Yes	No	No	No	No	NA
1031	CQD3I7	CS122337	Negative	2022-02-22	Ndirande	Yes	Female	25	Jun	2001	No	Yes	Apr	2021	Negative	No	No	No	No	No	NA	No	Yes	No	No	No	No	No	No	No	Yes	No	No	Yes	No	No	No	No	No	No	No	No	No	No	No	No	No	No	NA
1032	CQD3I8	CS122345	Negative	2022-02-23	Ndirande	Yes	Male	13	Feb	1990	NA	No	NA	NA	No	No	No	No	No	No	NA	No	Yes	No	No	No	No	No	Yes	No	No	No	Yes	No	No	No	No	No	No	No	No	No	No	No	No	No	No	No	NA
1033	CQD3I9	CS122352	Negative	2022-02-23	Ndirande	No	Male	26	Apr	1992	NA	No	NA	NA	No	No	No	No	No	No	NA	No	No	No	NA	No	No	No	No	No	No	No	No	Yes	No	No	No	No	No	No	No	No	No	No	No	No	No	No	NA
1034	CQD3IA	CS122360	Negative	2022-02-23	Ndirande	Yes	Female	15	Mar	1992	No	Yes	Unk	2021	Negative	No	No	No	No	No	NA	No	Yes	No	No	No	No	No	Yes	No	No	No	Yes	No	No	No	No	No	Yes	No	No	No	No	No	No	No	No	No	NA
1035	CQD3IB	Cs122378	Negative	2022-02-23	Ndirande	Yes	Female	25	Jun	1988	No	Yes	Unk	2021	Negative	No	No	No	No	No	NA	No	No	No	NA	No	No	No	Yes	No	Yes	No	No	No	No	No	No	No	Yes	No	No	No	No	No	No	No	No	No	NA
1036	CQD3IC	CS122386	Negative	2022-02-23	Ndirande	Yes	Male	25	Dec	1986	NA	Yes	Feb	2022	Negative	No	No	No	No	No	NA	Yes	Yes	No	No	No	No	No	Yes	No	No	No	No	No	No	No	No	No	No	No	No	No	No	No	No	No	No	No	NA
1037	CQD3ID	CS122394	Negative	2022-02-23	Ndirande	No	Female	15	May	1982	No	Yes	Feb	2022	Negative	No	No	No	No	No	NA	No	No	No	NA	No	No	No	No	No	No	No	No	No	No	No	No	No	No	No	No	Yes	No	No	No	No	No	No	NA
1038	CQD3IE	CS122402	Negative	2022-02-23	Ndirande	Yes	Male	25	Oct	1998	NA	Yes	Unk	2018	Negative	No	No	No	No	No	NA	No	Yes	No	No	No	No	No	Yes	No	Yes	No	No	No	No	No	No	No	No	No	No	No	No	No	No	No	No	No	NA
1039	CQD3IF	CS122410	Negative	2022-02-24	Ndirande	Yes	Female	11	May	1995	No	Yes	May	2021	Negative	No	No	No	No	No	NA	No	Yes	No	No	No	No	No	No	No	No	No	No	No	No	No	No	No	Yes	No	No	No	No	No	No	No	No	No	NA
1040	CQD3IG	CS122428	Negative	2022-02-24	Ndirande	No	Female	28	Jul	1980	No	Yes	Unk	2020	Negative	No	No	No	No	No	NA	No	No	No	NA	No	No	No	No	No	No	No	No	No	No	No	No	No	No	No	No	Yes	No	No	No	No	No	No	NA
1041	CQD3IH	CS122436	Negative	2022-02-24	Ndirande	Yes	Female	15	Oct	2001	No	Yes	Unk	2019	Negative	No	No	No	No	No	NA	Yes	No	No	NA	No	No	No	Yes	No	No	No	Yes	No	No	No	No	No	Yes	No	No	No	No	No	No	No	No	No	NA
1042	CQD3II	CS122444	Negative	2022-02-24	Ndirande	Yes	Female	2	Mar	1974	No	No	NA	NA	No	No	No	No	No	No	NA	No	Yes	No	No	No	No	No	No	No	Yes	No	No	No	No	No	No	No	No	No	No	No	No	No	No	No	No	No	NA
1043	CQD3IJ	CS122451	Negative	2022-02-24	Ndirande	Yes	Male	3	Mar	2018	NA	No	NA	NA	No	No	No	No	No	No	NA	Yes	Yes	No	No	No	No	No	Yes	No	No	No	No	No	No	No	No	No	No	No	No	No	No	No	No	No	No	No	NA
1044	CQD3IK	CS122469	Positive	2022-02-24	Ndirande	Yes	Female	3	Mar	2012	No	No	NA	NA	No	No	No	No	No	No	NA	Yes	Yes	No	No	No	No	No	Yes	No	No	No	No	No	No	No	No	No	No	No	No	No	No	No	No	No	No	No	NA
1045	CQD3IL	CS122477	Negative	2022-02-24	Ndirande	Yes	Male	3	Feb	2012	NA	No	NA	NA	No	No	No	No	No	No	NA	Yes	Yes	No	No	No	No	No	Yes	No	No	No	No	No	No	No	No	No	No	No	No	No	No	No	No	No	No	No	NA
1046	CQD3IM	CS122485	Negative	2022-02-24	Ndirande	Yes	Female	5	Jan	1992	No	Yes	Jul	2021	Positive	Yes	No	No	No	No	NA	No	No	No	NA	No	No	No	No	Yes	No	No	No	No	No	No	No	No	Yes	No	No	No	No	No	No	No	No	No	NA
1047	CQD3IN	CS122501	Negative	2022-02-25	Ndirande	Yes	Female	25	Sep	1985	No	Yes	Unk	2021	Negative	No	No	No	No	No	NA	No	Yes	No	No	No	No	No	Yes	No	No	No	No	Yes	No	No	No	No	No	No	No	No	No	No	No	No	No	No	NA
1048	CQD3IP	CS122493	Negative	2022-02-25	Ndirande	No	Female	15	Jun	1980	No	Yes	Unk	2015	Positive	Yes	No	No	No	No	NA	No	No	No	NA	No	No	No	No	No	No	No	No	No	No	No	No	No	No	No	No	No	No	Yes	No	No	No	No	NA
1049	CQD3IQ	CS122519	Negative	2022-02-25	Ndirande	Yes	Male	17	Jul	1985	NA	Yes	Unk	2021	Negative	No	No	No	No	No	NA	No	Yes	No	No	No	No	No	Yes	No	Yes	No	No	No	No	No	No	No	No	No	No	No	No	No	No	No	No	No	NA
1050	CQD3IR	CS122527	Negative	2022-02-25	Ndirande	No	Female	4	Jun	1999	No	Yes	Dec	2021	Negative	No	No	No	No	No	NA	No	No	No	NA	No	No	No	No	No	No	No	No	No	No	No	No	No	No	No	No	No	No	No	Yes	No	No	No	NA
1051	CQD3IS	CS122535	Negative	2022-02-25	Ndirande	No	Male	27	Jan	1989	NA	Yes	Oct	2021	Negative	No	No	No	No	No	NA	No	No	No	NA	No	No	No	No	No	No	No	No	No	No	No	No	No	No	No	No	No	No	Yes	No	No	No	No	NA
1052	CQD3IT	CS122543	Negative	2022-02-25	Ndirande	Yes	Female	2	Jan	2000	No	Yes	Dec	2021	Negative	No	No	No	No	No	NA	No	Yes	No	No	No	No	No	No	No	No	No	No	Yes	No	No	No	No	No	No	No	No	No	No	No	No	No	No	NA
1053	CQD3IU	CS122550	Negative	2022-02-28	Ndirande	Yes	Female	11	Oct	1992	No	Yes	Oct	2021	Negative	No	No	No	No	No	NA	No	Yes	No	No	No	No	No	Yes	No	No	No	Yes	No	No	No	No	No	No	No	No	No	No	No	No	No	No	No	NA
1054	CQD3IV	CS122568	Negative	2022-02-28	Ndirande	Yes	Female	10	Jun	2010	No	No	NA	NA	No	No	No	No	No	No	NA	Yes	Yes	No	No	No	No	No	Yes	No	No	No	No	No	No	No	No	No	No	No	No	No	No	No	No	No	No	No	NA
1055	CQD3IW	CS122576	Negative	2022-02-28	Ndirande	No	Male	22	Jul	1978	NA	Yes	Unk	2021	Negative	No	No	No	No	No	NA	No	No	No	NA	No	No	No	No	No	No	No	No	No	No	No	No	No	No	No	No	No	No	No	No	No	No	No	NA
1056	CQD3IX	CS122584	Negative	2022-02-28	Ndirande	Yes	Male	2	Feb	1979	NA	No	NA	NA	No	No	No	No	No	No	NA	Yes	Yes	No	No	No	No	No	Yes	No	No	No	No	No	No	No	No	No	Yes	No	No	No	No	No	No	No	No	No	NA
1057	CQD3IY	CS122592	Negative	2022-02-28	Ndirande	Yes	Female	20	Aug	1994	No	Yes	Mar	2021	Positive	Yes	No	No	No	No	NA	No	Yes	No	No	No	No	No	Yes	No	No	No	Yes	No	No	No	No	No	No	No	No	No	No	No	No	No	No	No	NA
1058	CQD3IZ	CS122600	Negative	2022-02-28	Ndirande	No	Male	11	May	1991	NA	No	NA	NA	No	No	No	No	No	No	NA	No	No	No	NA	No	No	No	No	No	No	No	No	Yes	No	No	No	No	Yes	No	No	No	No	No	No	No	No	No	NA
1059	CQD3J0	CS122618	Negative	2022-02-28	Ndirande	No	Female	24	May	2001	No	Yes	Jan	2021	Negative	No	No	No	No	No	NA	No	No	No	NA	No	No	No	No	No	No	No	No	Yes	No	No	No	No	Yes	No	No	No	No	No	No	No	No	No	NA
1060	CQD3J1	CS122626	Positive	2022-02-28	Ndirande	No	Male	11	Nov	1988	NA	Yes	Apr	2021	Negative	No	No	No	No	No	NA	No	Yes	No	No	No	No	No	Yes	No	No	No	No	Yes	No	No	No	No	Yes	No	No	No	No	No	No	No	No	No	NA
1061	CQD3J2	CS122634	Negative	2022-02-28	Ndirande	Yes	Male	14	May	1988	NA	No	NA	NA	No	No	No	No	No	No	NA	No	Yes	No	No	No	No	No	Yes	No	Yes	No	No	No	No	No	No	No	No	No	No	No	No	No	No	No	No	No	NA
1062	CQD3J3	CS122642	Negative	2022-02-28	Ndirande	Yes	Male	21	Mar	1997	NA	No	NA	NA	No	No	No	No	No	No	NA	No	No	No	NA	No	No	No	Yes	No	Yes	No	Yes	No	No	No	No	No	No	No	No	No	No	No	No	No	No	No	NA
1063	CQD3J4	CS122659	Negative	2022-03-01	Ndirande	Yes	Male	4	Sep	1977	NA	Yes	Unk	2014	Positive	Yes	No	No	No	No	NA	No	No	No	NA	No	No	No	Yes	No	Yes	No	Yes	No	No	No	No	No	Yes	No	No	No	No	No	No	No	No	No	NA
1064	CQD3J5	CS122667	Negative	2022-03-01	Ndirande	Yes	Female	15	Jun	1984	No	Yes	Unk	2005	Positive	Yes	No	No	No	No	NA	No	Yes	No	No	No	No	No	Yes	No	Yes	No	No	No	No	No	No	No	No	No	No	No	No	No	No	No	No	No	NA
1065	CQD3J6	CS122675	Negative	2022-03-01	Ndirande	Yes	Male	99	Unk	9999	NA	No	NA	NA	No	No	No	No	No	No	NA	No	Yes	No	No	No	No	No	Yes	No	No	No	No	No	No	No	No	No	No	No	No	No	No	No	No	No	No	No	NA
1066	CQD3J7	CS122683	Negative	2022-03-01	Ndirande	Yes	Female	21	May	1997	No	Yes	Dec	2021	Negative	No	No	No	No	No	NA	No	Yes	No	No	No	No	No	Yes	No	Yes	No	No	No	No	No	No	No	No	No	No	No	No	No	No	No	No	No	NA
1067	CQD3J8	CS122691	Negative	2022-03-01	Ndirande	Yes	Female	2	Aug	1989	No	Yes	Oct	2020	Negative	No	No	No	No	No	NA	Yes	Yes	No	No	No	No	No	Yes	No	No	No	No	No	No	No	No	No	Yes	No	No	No	No	No	No	No	No	No	NA
1068	CQD3J9	CS122709	Negative	2022-03-01	Ndirande	Yes	Female	4	Oct	2012	No	No	NA	NA	No	No	No	No	No	No	NA	Yes	Yes	No	No	No	No	No	Yes	No	No	No	No	No	No	No	No	No	No	No	No	No	No	No	No	No	No	No	NA
1069	CQD3JA	CS122717	Negative	2022-03-01	Ndirande	Yes	Female	4	Oct	2012	No	No	NA	NA	No	No	No	No	No	No	NA	No	Yes	No	No	No	No	No	Yes	No	No	No	No	No	No	No	No	No	No	No	No	No	No	No	No	No	No	No	NA
1070	CQD3JB	CS122725	Negative	2022-03-01	Ndirande	No	Male	8	Jul	1995	NA	Yes	Dec	2019	Negative	No	No	No	No	No	NA	No	No	No	NA	No	No	No	No	No	No	No	No	No	No	No	No	No	No	No	No	No	No	Yes	No	No	No	No	NA
1071	CQD3JC	CS122733	Negative	2022-03-01	Ndirande	No	Female	23	Jun	1983	No	Yes	Unk	2011	Positive	No	No	No	No	No	NA	No	No	No	NA	No	No	No	No	No	No	No	No	Yes	No	No	No	No	No	No	No	No	No	No	No	No	No	No	NA
1072	CQD3JD	CS122741	Negative	2022-03-01	Ndirande	Yes	Female	10	Apr	1975	No	Yes	Unk	2010	Positive	Yes	No	No	No	No	NA	No	Yes	No	No	No	No	No	Yes	No	No	No	No	No	No	No	No	No	No	No	No	No	No	No	No	No	No	No	NA
1073	CQD3JE	CS123582	Negative	2022-03-09	Ndirande	Yes	Female	4	Jul	1994	No	Yes	Jan	2022	Negative	No	No	No	No	No	NA	No	Yes	No	No	No	No	No	Yes	Yes	No	No	Yes	No	No	No	No	No	No	No	No	No	No	No	No	No	No	No	NA
1074	CQD3JF	CS123590	Negative	2022-03-09	Ndirande	Yes	Female	99	Unk	9999	No	No	NA	NA	No	No	No	No	No	No	NA	No	Yes	No	No	No	No	No	Yes	Yes	No	No	No	Yes	No	No	No	No	No	No	No	No	No	No	No	No	No	No	NA
1075	CQD3JG	CS123608	Negative	2022-03-09	Ndirande	Yes	Male	22	Apr	1997	NA	Yes	Jan	2021	Negative	No	No	No	No	No	NA	Yes	Yes	No	No	No	No	No	Yes	No	No	No	Yes	No	No	No	No	No	No	No	No	No	No	No	No	No	No	No	NA
1076	CQD3JH	CS123616	Negative	2022-03-09	Ndirande	Yes	Male	9	Jan	1996	NA	Yes	Feb	2022	Negative	No	No	No	No	No	NA	No	Yes	Yes	No	No	No	No	Yes	No	No	No	No	No	No	No	No	No	Yes	No	No	No	No	No	No	No	No	No	NA
1077	CQD3JI	CS123624	Negative	2022-03-09	Ndirande	No	Male	21	May	2017	NA	No	NA	NA	No	No	No	No	No	No	NA	No	No	No	NA	No	No	No	No	No	No	No	No	No	No	No	No	No	No	No	No	No	No	No	No	Yes	No	No	NA
1078	CQD3JJ	CS123632	Negative	2022-03-10	Ndirande	Yes	Female	3	Jul	1993	No	No	NA	NA	No	No	No	No	No	No	NA	No	No	No	NA	No	No	No	Yes	No	Yes	No	No	No	No	No	No	No	Yes	No	No	No	No	No	No	No	No	No	NA
1079	CQD3JK	CS123640	Negative	2022-03-11	Ndirande	Yes	Male	22	May	1984	NA	No	NA	NA	No	No	No	No	No	No	NA	Yes	No	No	NA	No	No	No	No	No	No	No	No	No	No	No	No	No	Yes	No	No	No	No	No	No	No	No	No	NA
1080	CQD3JL	CS123657	Negative	2022-03-11	Ndirande	Yes	Male	18	Jul	2003	NA	Yes	Mar	2022	Negative	No	No	No	No	No	NA	No	Yes	No	No	No	No	No	Yes	No	Yes	No	No	No	No	No	No	No	No	No	No	No	No	No	No	No	No	No	NA
1081	CQD3JM	CS123665	Negative	2022-03-14	Ndirande	Yes	Female	23	Aug	1975	No	Yes	Dec	2021	Negative	No	No	No	No	No	NA	No	Yes	No	No	No	No	No	Yes	No	Yes	No	No	No	No	No	No	No	No	No	No	No	No	No	No	No	No	No	NA
1082	CQD3JN	CS123673	Negative	2022-03-14	Ndirande	Yes	Female	27	Apr	2002	No	Yes	Jan	2022	Negative	No	No	No	No	No	NA	No	No	No	NA	No	No	No	Yes	No	Yes	No	No	Yes	No	No	No	No	Yes	No	No	No	No	No	No	No	No	No	NA
1083	CQD3JP	CS123681	Negative	2022-03-14	Ndirande	Yes	Male	15	Jun	1994	NA	Yes	Feb	2022	Negative	No	No	No	No	No	NA	No	Yes	No	No	No	No	No	Yes	No	Yes	No	No	No	No	No	No	No	No	No	No	No	No	No	No	No	No	No	NA
1084	CQD3JQ	CS123699	Positive	2022-03-14	Ndirande	No	Female	21	Jan	2010	No	No	NA	NA	No	No	No	No	No	No	NA	No	No	No	NA	No	No	No	No	No	No	No	No	No	No	No	No	No	No	No	No	No	No	Yes	No	No	No	No	NA
1085	CQD3JR	CS123707	Negative	2022-03-15	Ndirande	Yes	Female	30	May	1993	No	Yes	Feb	2022	Negative	No	No	No	No	No	NA	Yes	Yes	No	No	No	No	No	Yes	No	No	No	No	No	No	No	No	No	No	No	No	No	No	No	No	No	No	No	NA
1086	CQD3JS	CS123715	Positive	2022-03-15	Ndirande	Yes	Female	10	Oct	1978	No	Yes	Unk	2014	Positive	Yes	No	No	No	No	NA	No	No	No	NA	No	No	No	Yes	No	Yes	No	No	No	No	No	No	No	Yes	No	No	No	No	No	No	No	No	No	NA
1087	CQD3JT	CS123723	Negative	2022-03-15	Ndirande	No	Female	15	Jul	1990	No	No	NA	NA	No	No	No	No	No	No	NA	No	No	No	NA	No	No	No	No	No	No	No	No	Yes	No	No	No	No	No	No	No	No	No	No	No	No	No	No	NA
1088	CQD3JU	CS123731	Negative	2022-03-16	Ndirande	Yes	Male	1	Dec	1970	NA	Yes	Jul	2013	Positive	Yes	No	No	No	No	NA	No	No	No	NA	No	No	No	No	Yes	Yes	No	No	No	No	No	No	No	No	No	No	No	No	No	No	No	No	No	NA
1089	CQD3JV	CS123749	Negative	2022-03-16	Ndirande	Yes	Female	23	Aug	1992	No	No	NA	NA	No	No	No	No	No	No	NA	Yes	No	No	NA	No	No	No	No	No	Yes	No	No	Yes	No	No	No	No	Yes	No	No	No	No	No	No	No	No	No	NA
1090	CQD3JW	CS123756	Negative	2022-03-16	Ndirande	Yes	Male	23	Dec	1982	NA	Yes	Mar	2019	Positive	Yes	No	No	No	No	NA	Yes	Yes	No	No	No	No	No	No	No	No	No	No	No	No	No	No	No	No	No	No	No	No	No	No	No	No	No	NA
1091	CQD3JX	CS123764	Negative	2022-03-17	Ndirande	Yes	Male	17	Mar	2022	NA	No	NA	NA	No	No	No	No	No	No	NA	No	Yes	Yes	No	No	No	No	No	No	No	No	No	No	No	No	No	No	Yes	No	No	No	No	No	No	No	No	No	NA
1092	CQD3JY	CS123772	Negative	2022-03-21	Ndirande	Yes	Female	28	Jun	1985	No	Yes	Unk	2018	Negative	No	No	No	No	No	NA	No	Yes	No	No	No	No	No	Yes	No	No	No	No	No	No	No	No	No	Yes	No	No	No	No	No	No	No	No	No	NA
1093	CQD3K0	CS123962	Positive	2022-03-23	Ndirande	Yes	Female	9	Jul	2009	No	No	NA	NA	No	No	No	No	No	No	NA	No	Yes	No	No	No	No	No	No	No	No	No	No	No	No	No	No	No	Yes	No	No	No	No	No	No	No	No	No	NA
1094	CQD3K1	CS123970	Negative	2022-03-23	Ndirande	Yes	Female	8	Jan	1981	No	No	NA	NA	No	No	No	No	No	No	NA	No	Yes	No	No	No	No	No	Yes	No	No	No	No	No	No	No	No	No	No	No	No	No	No	No	No	No	No	No	NA
1095	CQD3K2	CS123988	Positive	2022-03-23	Ndirande	Yes	Female	16	May	1991	No	Yes	Unk	2007	Positive	Yes	No	No	No	No	NA	No	No	No	NA	No	No	No	Yes	No	Yes	No	No	No	No	No	No	No	Yes	No	No	No	No	No	No	No	No	No	NA
1096	CQD3K3	CS123996	Positive	2022-03-23	Ndirande	Yes	Female	11	Nov	2000	No	Yes	Unk	2017	Negative	No	No	No	No	No	NA	No	Yes	No	No	No	No	No	Yes	No	No	No	No	No	No	No	No	No	Yes	No	No	No	No	No	No	No	No	No	NA
1097	CQD3K4	CS124002	Negative	2022-03-23	Ndirande	Yes	Female	31	Dec	2001	No	Yes	Unk	2021	Negative	No	No	No	No	No	NA	No	Yes	No	No	No	No	No	Yes	No	Yes	No	No	No	No	No	No	No	Yes	No	No	No	No	No	No	No	No	No	NA
1098	CQD3K5	CS124010	Negative	2022-03-23	Ndirande	Yes	Female	25	Mar	1996	No	Yes	Unk	2018	Positive	Yes	No	No	No	No	NA	No	Yes	No	No	No	No	No	Yes	No	Yes	No	No	No	No	No	No	No	Yes	No	No	No	No	No	No	No	No	No	NA
1099	CQD3K6	CS124028	Negative	2022-03-23	Ndirande	Yes	Female	29	Dec	2000	No	No	NA	NA	No	No	No	No	No	No	NA	No	No	No	NA	No	No	No	No	No	No	No	No	Yes	No	No	No	No	No	No	No	No	No	No	No	No	No	No	NA
1100	CQD3K7	CS124036	Negative	2022-03-23	Ndirande	No	Female	99	Unk	9999	No	Yes	Mar	2022	Negative	No	No	No	No	No	NA	No	No	No	NA	No	No	No	No	No	No	No	No	Yes	No	No	No	No	Yes	No	No	No	No	No	No	No	No	No	NA
1101	CQD3K9	CS124044	Negative	2022-03-24	Ndirande	Yes	Male	11	May	1994	NA	Yes	Unk	2021	Negative	No	No	No	No	No	NA	No	Yes	No	No	No	No	No	Yes	No	No	No	No	No	No	No	No	No	No	No	No	No	No	No	No	No	No	No	NA
1102	CQD3KA	CS124051	Negative	2022-03-24	Ndirande	Yes	Male	1	Aug	1985	NA	Yes	Mar	2022	Negative	No	No	No	No	No	NA	No	Yes	No	No	No	No	No	Yes	No	No	No	No	No	No	No	No	No	No	No	No	No	No	No	No	No	No	No	NA
1103	CQD3KB	CS124069	Negative	2022-03-24	Ndirande	Yes	Female	99	Unk	9999	No	Yes	Unk	2019	Positive	Yes	No	No	No	No	NA	No	Yes	No	No	No	No	No	Yes	No	Yes	No	No	No	No	No	No	No	No	No	No	No	No	No	No	No	No	No	NA
1104	CQD3KC	CS124077	Negative	2022-03-24	Ndirande	No	Male	20	Oct	1984	NA	Yes	Mar	2022	Negative	No	No	No	No	No	NA	No	No	No	NA	No	No	No	No	No	No	No	No	No	No	No	No	No	No	No	No	No	No	Yes	No	No	No	No	NA
1105	CQD3KD	CS124085	Negative	2022-03-24	Ndirande	Yes	Female	27	Mar	1988	No	Yes	Unk	2013	Positive	Yes	No	No	No	No	NA	No	Yes	No	No	No	No	No	Yes	No	Yes	No	No	Yes	No	No	No	No	No	No	No	No	No	No	No	No	No	No	NA
1106	CQD3KE	CS124093	Negative	2022-03-24	Ndirande	Yes	Female	11	Dec	2011	No	No	NA	NA	No	No	No	No	No	No	NA	No	Yes	No	No	No	No	No	Yes	No	Yes	No	No	No	No	No	No	No	No	No	No	No	No	No	No	No	No	No	NA
1107	CQD3KF	CS124101	Positive	2022-03-24	Ndirande	No	Female	12	Dec	2020	No	No	NA	NA	No	No	No	No	No	No	NA	No	No	No	NA	No	No	No	No	No	No	No	No	No	No	No	No	No	No	No	No	No	Yes	Yes	No	No	No	No	NA
1108	CQD3KG	CS124119	Negative	2022-03-24	Ndirande	Yes	Male	15	Jun	2018	NA	No	NA	NA	No	No	No	No	No	No	NA	No	Yes	No	No	No	No	No	Yes	No	Yes	No	No	No	No	No	No	No	Yes	No	No	No	No	No	No	No	No	No	NA
1109	CQD3KH	CS124127	Negative	2022-03-24	Ndirande	Yes	Female	5	Sep	2000	No	Yes	Unk	2021	Negative	No	No	No	No	No	NA	No	No	No	NA	No	No	No	Yes	No	Yes	No	No	No	No	No	No	No	Yes	No	No	No	No	No	No	No	No	No	NA
1110	CQD3KI	CS124135	Positive	2022-03-24	Ndirande	Yes	Female	25	Jun	1995	No	Yes	Mar	2020	Negative	No	No	No	No	No	NA	No	Yes	No	No	No	No	No	Yes	No	No	No	No	No	No	No	No	No	No	No	No	No	No	No	No	No	No	No	NA
1111	CQD3KJ	CS124143	Negative	2022-03-24	Ndirande	No	Male	30	Jan	1976	NA	Yes	Unk	2013	Positive	Yes	No	No	No	No	NA	No	No	No	NA	No	No	No	No	No	No	No	No	Yes	No	No	No	No	No	No	No	No	No	No	No	No	No	No	NA
1112	CQD3KK	CS124150	Positive	2022-03-24	Ndirande	No	Female	20	Jul	2008	No	No	NA	NA	No	No	No	No	No	No	NA	No	No	No	NA	No	No	No	No	No	No	No	No	No	No	No	No	No	No	No	No	No	No	No	No	Yes	No	No	NA
1113	CQD3KL	CS124168	Negative	2022-03-25	Ndirande	Yes	Female	27	Feb	1983	No	Yes	Unk	2013	Positive	Yes	Yes	No	No	No	NA	Yes	Yes	No	No	No	No	No	Yes	No	No	No	No	No	No	No	No	No	No	No	No	No	No	No	No	No	No	No	NA
1114	CQD3KM	CS124176	Positive	2022-03-25	Ndirande	No	Female	1	Jun	1999	No	No	NA	NA	No	No	No	No	No	No	NA	No	No	No	NA	No	No	No	No	No	No	No	No	No	No	No	No	No	No	No	No	Yes	No	No	No	No	No	No	NA
1115	CQD3KN	CS124184	Positive	2022-03-25	Ndirande	Yes	Female	27	Jan	1997	No	Yes	Unk	2021	Negative	No	No	No	No	No	NA	Yes	Yes	No	No	No	No	No	Yes	No	Yes	No	No	No	No	No	No	No	No	No	No	No	No	No	No	No	No	No	NA
1116	CQD3KP	CS126676	Negative	2022-03-25	Ndirande	Yes	Female	30	Nov	1985	No	Yes	Unk	2014	Positive	Yes	No	No	No	No	NA	No	Yes	No	No	No	No	No	Yes	No	Yes	No	No	No	No	No	No	No	No	No	No	No	No	No	No	No	No	No	NA
1117	CQD3KQ	CS126684	Negative	2022-03-28	Ndirande	Yes	Male	21	Jan	2016	NA	No	NA	NA	No	No	No	No	No	No	NA	No	Yes	No	No	No	No	No	Yes	No	Yes	No	No	No	No	No	No	No	No	No	No	No	No	No	No	No	No	No	NA
1118	CQD3KR	CS126692	Negative	2022-03-28	Ndirande	No	Male	26	Jul	2021	NA	No	NA	NA	No	No	No	No	No	No	NA	Yes	Yes	No	No	No	No	No	Yes	No	Yes	No	No	No	No	No	No	No	No	No	No	No	No	No	No	No	No	No	NA
1119	CQD3KS	CS126700	Negative	2022-03-28	Ndirande	Yes	Female	6	Jun	1960	No	No	NA	NA	No	No	Yes	No	No	No	NA	No	Yes	No	No	No	No	No	Yes	No	No	No	No	No	No	No	No	No	Yes	No	No	No	No	No	No	No	No	No	NA
1120	CQD3KT	CS126718	Negative	2022-03-28	Ndirande	Yes	Female	14	Feb	1992	No	No	NA	NA	No	No	No	No	Yes	No	NA	No	Yes	No	No	No	No	No	Yes	No	No	No	No	Yes	No	No	No	No	No	No	No	No	No	No	No	No	No	No	NA
1121	CQD3KU	CS126726	Negative	2022-03-28	Ndirande	Yes	Female	1	Mar	1979	No	Yes	Unk	2006	Positive	Yes	No	No	No	No	NA	No	Yes	No	No	No	No	No	Yes	No	No	No	No	No	No	No	No	No	Yes	No	No	No	No	No	No	No	No	No	NA
1122	CQD3KV	CS126734	Negative	2022-03-28	Ndirande	Yes	Female	15	Jan	1998	No	Yes	Unk	2021	Negative	No	No	No	No	No	NA	Yes	Yes	No	No	No	No	No	Yes	No	No	No	No	No	No	No	No	No	No	No	No	No	No	No	No	No	No	No	NA
1123	CQD3KW	CS126742	Negative	2022-03-28	Ndirande	Yes	Female	10	Dec	2000	No	Yes	Jan	2022	Negative	No	No	No	No	No	NA	Yes	No	No	NA	No	No	No	Yes	No	Yes	No	No	No	No	No	No	No	No	No	No	No	No	No	No	No	No	No	NA
1124	CQD3KX	CS126759	Negative	2022-03-28	Ndirande	No	Female	99	Unk	9999	No	Yes	Dec	2021	Negative	No	No	No	No	No	NA	No	No	No	NA	No	No	No	No	No	No	No	No	No	No	No	No	No	No	No	No	No	No	No	No	Yes	No	No	NA
1125	CQD3KY	CS126775	Positive	2022-03-28	Ndirande	No	Female	17	Apr	2002	No	Yes	Unk	2020	Negative	No	No	No	No	No	NA	No	No	No	NA	No	No	No	No	No	No	No	No	No	No	No	No	No	No	No	No	No	No	No	Yes	No	No	No	NA
1126	CQD3KZ	CS126767	Negative	2022-03-28	Ndirande	No	Female	99	Unk	9999	No	Yes	Unk	2020	Negative	No	No	No	No	No	NA	No	No	No	NA	No	No	No	No	No	No	No	No	Yes	No	No	No	No	No	No	No	No	No	No	No	No	No	No	NA
1127	CQD3L0	CS126783	Negative	2022-03-28	Ndirande	No	Female	5	Nov	1994	No	Yes	Feb	2022	Negative	No	No	No	No	No	NA	No	No	No	NA	No	No	No	No	No	No	No	No	No	No	No	No	No	No	No	No	No	No	Yes	No	No	No	No	NA
1128	CQD3L1	CS126791	Negative	2022-03-29	Ndirande	Yes	Female	3	Mar	1992	No	Yes	Unk	2019	Negative	No	No	No	No	No	NA	No	Yes	No	No	No	No	No	Yes	No	No	No	No	No	No	No	No	No	Yes	No	No	No	No	No	No	No	No	No	NA
1129	CQD3L2	CS126809	Negative	2022-03-29	Ndirande	No	Female	17	Mar	2000	No	No	NA	NA	No	No	No	No	No	No	NA	No	No	No	NA	No	No	No	No	No	No	No	No	Yes	No	No	No	No	No	No	No	No	No	No	No	No	No	No	NA
1130	CQD3L3	CS126817	Negative	2022-03-29	Ndirande	Yes	Female	27	Mar	1988	No	Yes	Unk	2012	Positive	Yes	No	No	No	No	NA	Yes	Yes	No	No	No	No	No	Yes	No	Yes	No	No	No	No	No	No	No	No	No	No	No	No	No	No	No	No	No	NA
1131	CQD3L4	CS126825	Negative	2022-03-29	Ndirande	Yes	Male	5	Jan	1998	NA	Yes	Jan	2022	Negative	No	No	No	No	No	NA	No	Yes	No	No	No	No	No	No	No	No	No	No	No	No	No	No	No	No	No	No	No	No	No	No	No	No	No	NA
1132	CQD3L5	CS126833	Positive	2022-03-29	Ndirande	No	Female	2	Mar	2010	No	No	NA	NA	No	No	No	No	No	No	NA	No	No	No	NA	No	No	No	No	No	No	No	No	No	No	No	No	No	No	No	No	Yes	No	No	No	No	No	No	NA
1133	CQD3L6	CS126841	Negative	2022-03-29	Ndirande	Yes	Female	13	Nov	2000	No	Yes	Unk	2020	Negative	No	No	No	No	No	NA	No	Yes	No	No	No	No	No	Yes	No	Yes	No	No	No	No	No	No	No	No	No	No	No	No	No	No	No	No	No	NA
1134	CQD3L7	CS126858	Negative	2022-03-29	Ndirande	Yes	Female	9	Oct	1993	No	Yes	Unk	2021	Positive	Yes	No	No	No	No	NA	No	Yes	No	No	No	No	No	Yes	No	No	No	No	No	No	No	No	No	Yes	No	No	No	No	No	No	No	No	No	NA
1135	CQD3L8	CS126866	Negative	2022-03-29	Ndirande	Yes	Female	20	Mar	2010	No	No	NA	NA	No	No	No	No	No	No	NA	No	No	No	NA	No	No	No	Yes	No	Yes	No	No	No	No	No	No	No	Yes	No	No	Yes	Yes	No	No	No	No	No	NA
1136	CQD3L9	CS126874	Negative	2022-03-29	Ndirande	Yes	Female	7	Jun	2003	No	Yes	Jan	2021	Negative	No	No	No	No	No	NA	No	Yes	No	No	No	No	No	Yes	No	Yes	No	No	No	No	No	No	No	No	No	No	No	No	No	No	No	No	No	NA
1137	CQD3LA	CS126882	Negative	2022-03-29	Ndirande	Yes	Female	17	Nov	2012	No	No	NA	NA	No	No	No	No	No	No	NA	No	Yes	No	No	No	No	No	No	No	No	No	No	No	No	No	No	No	No	No	No	No	No	Yes	No	No	No	No	NA
1138	CQD3LB	CS126890	Positive	2022-03-29	Ndirande	No	Male	99	Unk	9999	NA	No	NA	NA	No	No	No	No	No	No	NA	No	No	No	NA	No	No	No	No	No	No	No	No	No	No	No	No	No	Yes	No	No	No	No	No	No	No	No	No	NA
1139	CQD3LC	CS126908	Negative	2022-03-30	Ndirande	No	Male	10	Apr	2000	NA	No	NA	NA	No	No	No	No	No	No	NA	Yes	No	No	NA	No	No	No	No	No	No	No	No	No	No	No	No	No	No	No	No	No	Yes	No	No	No	No	No	NA
1140	CQD3LD	CS126916	Negative	2022-03-30	Ndirande	Yes	Male	24	Mar	2015	NA	No	NA	NA	No	No	No	No	No	No	NA	No	Yes	No	No	No	No	No	Yes	No	No	No	No	No	No	No	No	No	Yes	No	No	No	No	No	No	No	No	No	NA
1141	CQD3LE	CS126924	Negative	2022-03-30	Ndirande	Yes	Female	9	Apr	2006	No	No	NA	NA	No	No	No	No	No	No	NA	No	Yes	No	No	No	No	No	Yes	No	Yes	No	No	No	No	No	No	No	No	No	No	No	No	No	No	No	No	No	NA
1142	CQD3LF	CS126932	Negative	2022-03-30	Ndirande	Yes	Female	14	Apr	2000	No	Yes	Mar	2022	Negative	No	No	No	No	No	NA	Yes	No	No	NA	No	No	No	Yes	No	Yes	No	No	No	No	No	No	No	No	No	No	No	No	No	No	No	No	No	NA
1143	CQD3LG	CS126940	Negative	2022-03-30	Ndirande	Yes	Female	27	Nov	2000	No	Yes	Dec	2021	Negative	No	No	No	No	No	NA	No	Yes	No	No	No	No	No	Yes	No	Yes	No	No	No	No	No	No	No	Yes	No	No	No	No	No	No	No	No	No	NA
1144	CQD3LH	CS126957	Negative	2022-03-30	Ndirande	No	Male	28	Apr	2000	NA	Yes	Feb	2022	Negative	No	No	No	No	No	NA	No	No	No	NA	No	No	No	No	No	No	No	No	No	No	No	No	No	No	No	No	No	No	Yes	No	No	No	No	NA
1145	CQD3LI	CS126965	Negative	2022-03-31	Ndirande	Yes	Female	25	Feb	1969	No	No	NA	NA	No	No	Yes	No	No	No	NA	Yes	No	No	NA	No	No	No	No	No	No	No	No	No	No	No	No	No	No	No	No	No	No	Yes	No	No	No	No	NA
1146	CQD3LJ	CS126973	Negative	2022-03-31	Ndirande	Yes	Male	21	Jul	1993	NA	No	NA	NA	No	No	No	No	No	No	NA	No	No	No	NA	Yes	No	No	No	Yes	No	No	Yes	No	No	No	No	No	No	No	No	Yes	No	No	No	No	No	No	NA
1147	CQD3LK	CS126981	Negative	2022-03-31	Ndirande	Yes	Male	13	Aug	1999	NA	No	NA	NA	No	No	No	No	No	No	NA	No	Yes	No	No	No	No	No	No	No	No	No	No	Yes	No	No	No	No	No	No	No	No	No	No	No	No	No	No	NA
1148	CQD3LL	CS126999	Negative	2022-03-31	Ndirande	No	Male	25	May	2000	NA	Yes	Feb	2022	Negative	No	No	No	No	No	NA	No	No	No	NA	No	No	No	No	No	No	No	No	Yes	No	No	No	No	No	No	No	No	No	No	No	No	No	No	NA
1149	CQD3LM	CS127005	Negative	2022-03-31	Ndirande	No	Female	27	Jul	1994	No	Yes	Oct	2019	Negative	No	No	No	No	No	NA	No	No	No	NA	No	No	No	No	No	No	No	No	No	No	No	No	No	No	No	No	No	No	Yes	No	No	No	No	NA
1150	CQD3LN	CS127013	Negative	2022-03-31	Ndirande	Yes	Female	15	Jun	1989	No	Yes	Jul	2015	Positive	Yes	No	No	No	No	NA	No	Yes	No	No	No	No	No	No	No	Yes	No	No	Yes	No	No	No	No	No	No	No	No	No	No	No	No	No	No	NA
1151	CQD3LP	CS127021	Negative	2022-04-01	Ndirande	Yes	Male	17	Jan	1986	NA	Yes	Nov	2021	Negative	No	No	No	No	No	NA	No	No	No	NA	No	No	No	Yes	Yes	No	No	Yes	No	No	No	No	No	No	No	No	No	No	No	No	No	No	No	NA
1152	CQD3LQ	CS127039	Negative	2022-04-04	Ndirande	No	Male	4	Jun	2010	NA	No	NA	NA	No	No	No	No	No	No	NA	No	No	No	NA	No	No	No	No	No	No	No	No	Yes	No	No	No	No	No	No	No	No	No	No	No	No	No	No	NA
1153	CQD3LR	CS127047	Negative	2022-04-04	Ndirande	No	Male	28	Dec	2008	NA	No	NA	NA	No	No	No	No	No	No	NA	No	No	No	NA	No	No	No	No	No	No	No	No	No	Yes	No	No	No	Yes	No	No	No	No	No	No	No	No	No	NA
1154	CQD3LS	CS127054	Negative	2022-04-04	Ndirande	Yes	Female	4	Apr	2010	No	No	NA	NA	No	No	No	No	No	No	NA	No	Yes	No	No	No	No	No	No	Yes	Yes	No	No	No	No	No	No	No	No	No	No	No	No	No	No	No	No	No	NA
1155	CQD3LT	CS127062	Negative	2022-04-04	Ndirande	Yes	Female	27	Jun	2002	No	Yes	Oct	2021	Negative	No	No	No	Yes	No	NA	No	Yes	No	No	No	No	No	No	No	Yes	No	No	No	No	No	No	No	No	No	No	No	No	No	No	No	No	No	NA
1156	CQD3S7	CS119226	Negative	2022-02-10	Ndirande	No	Female	4	Mar	2004	No	No	NA	NA	No	No	No	No	No	No	NA	No	No	No	NA	No	No	No	No	No	No	No	No	Yes	No	No	No	No	No	No	No	No	No	No	No	No	No	No	NA
1157	CQD3S8	CS119234	Positive	2022-02-10	Ndirande	No	Male	6	Oct	1990	NA	Yes	Dec	2021	Negative	No	No	No	No	No	NA	No	No	No	NA	No	No	No	No	No	No	No	Yes	No	No	No	No	No	No	No	No	No	No	No	No	No	No	No	NA
1158	CQD3S9	CS119242	Negative	2022-02-10	Ndirande	Yes	Female	25	Oct	1990	No	Yes	Unk	2021	Negative	No	No	No	No	No	NA	No	Yes	Yes	Yes	No	No	No	Yes	No	No	No	No	No	No	No	No	No	No	No	No	No	No	No	No	No	No	No	NA
1159	CQD3SA	CS119259	Negative	2022-02-11	Ndirande	Yes	Male	5	May	1998	NA	Yes	Oct	2021	Negative	No	No	No	No	No	NA	No	Yes	No	No	No	No	No	Yes	No	Yes	No	No	No	No	No	No	No	No	No	No	No	No	No	No	No	No	No	NA
1160	CQD3SB	CS119267	Positive	2022-02-11	Ndirande	Yes	Male	1	Nov	1998	NA	Yes	Dec	2021	Negative	No	No	No	No	No	NA	No	Yes	No	No	No	No	No	Yes	No	No	No	No	No	No	No	No	No	Yes	No	No	Yes	No	Yes	No	No	No	No	NA
1161	CQD3SC	CS119275	Positive	2022-02-11	Ndirande	No	Female	22	Dec	2003	No	Yes	Unk	2020	Negative	No	No	No	No	No	NA	No	No	No	NA	No	No	No	No	No	No	No	No	No	No	No	No	No	No	No	No	No	No	Yes	No	No	No	No	NA
1162	CQD3SD	CS119283	Negative	2022-02-11	Ndirande	Yes	Male	26	Aug	1980	NA	Yes	Unk	2018	Negative	No	No	No	No	No	NA	No	Yes	No	No	No	No	No	Yes	No	Yes	No	No	No	No	No	No	No	No	No	No	No	No	No	No	No	No	No	NA
1163	CQD3SE	CS119291	Negative	2022-02-11	Ndirande	Yes	Male	7	Jun	1989	NA	Yes	Aug	2021	Negative	No	No	No	No	No	NA	No	No	No	NA	No	No	No	No	No	No	No	No	No	No	No	No	No	No	No	No	No	No	No	No	No	No	No	NA
1164	CQD3SF	CS119309	Negative	2022-02-14	Ndirande	Yes	Male	16	Sep	1996	NA	No	NA	NA	No	No	No	No	No	No	NA	No	Yes	No	No	No	No	No	Yes	No	Yes	No	No	No	No	No	No	No	No	No	No	No	No	No	No	No	No	No	NA
1165	CQD3SG	CS119317	Negative	2022-02-14	Ndirande	Yes	Female	99	Unk	9999	No	Yes	Unk	2015	Positive	Yes	No	No	No	No	NA	No	No	No	NA	No	No	No	No	No	Yes	No	Yes	No	No	No	No	No	No	No	No	No	No	No	No	No	No	No	NA
1166	CQD3SH	CS119325	Negative	2022-02-14	Ndirande	No	Female	25	Dec	1975	No	Yes	Unk	2019	Negative	No	No	No	No	No	NA	No	No	No	NA	No	No	No	No	No	No	No	No	No	No	Yes	No	No	No	No	No	No	No	Yes	No	No	No	No	NA
1167	CQD3SI	CS119333	Negative	2022-02-14	Ndirande	Yes	Female	25	Aug	1996	No	Yes	Unk	2019	Negative	No	No	No	No	No	NA	No	No	No	NA	No	No	No	Yes	No	No	No	Yes	No	No	No	No	No	Yes	No	No	No	No	No	No	No	No	No	NA
1168	CQD3SJ	CS119341	Negative	2022-02-14	Ndirande	Yes	Female	31	Aug	1982	No	Yes	Unk	2021	Negative	No	No	No	No	No	NA	No	No	No	NA	No	No	No	Yes	Yes	No	No	No	No	No	No	No	No	No	No	No	No	No	No	No	No	No	No	NA
1169	CQD3SK	CS119358	Negative	2022-02-14	Ndirande	Yes	Female	14	Dec	1982	No	Yes	Unk	2015	Positive	Yes	No	No	No	No	NA	No	Yes	No	No	No	No	No	Yes	Yes	No	No	No	No	No	No	No	No	No	No	No	No	No	No	Yes	No	No	No	NA
1170	CQD3SL	CS119366	Negative	2022-02-14	Ndirande	No	Female	24	Dec	1982	No	Yes	Unk	2019	Negative	No	No	No	No	No	NA	No	No	No	NA	No	No	No	No	No	No	No	No	No	No	No	No	No	No	No	No	No	No	No	No	Yes	No	No	NA
1171	CQD3SM	CS119374	Negative	2022-02-14	Ndirande	No	Female	25	Nov	1995	No	Yes	Oct	2021	Negative	No	No	No	No	No	NA	No	No	No	NA	No	No	No	No	No	No	No	No	No	No	No	No	No	No	No	No	Yes	No	No	No	No	No	No	NA
1172	CQD3SN	CS119382	Negative	2022-02-14	Ndirande	Yes	Female	29	Dec	1993	No	Yes	Feb	2021	Negative	No	No	No	No	No	NA	No	No	No	NA	No	No	No	Yes	No	Yes	No	No	Yes	No	No	No	No	No	No	No	No	No	No	No	No	No	No	NA
1173	CQD3SP	CS119390	Positive	2022-02-14	Ndirande	No	Female	3	Mar	1995	No	Yes	Sep	2021	Negative	No	No	No	No	No	NA	No	No	No	NA	No	No	No	No	No	No	No	No	Yes	Yes	No	No	No	No	No	No	No	No	No	No	No	No	No	NA
1174	CQD3SQ	CS119408	Negative	2022-02-14	Ndirande	Yes	Male	27	Dec	1992	NA	No	NA	NA	No	No	No	No	No	No	NA	Yes	No	No	NA	No	No	No	No	No	No	No	No	Yes	No	No	No	No	No	No	No	No	No	No	No	No	No	No	NA
1175	CQD3SR	CS119416	Negative	2022-02-14	Ndirande	No	Female	16	Dec	1997	No	Yes	Oct	2021	Positive	Yes	No	No	No	No	NA	Yes	No	No	NA	No	No	No	No	No	No	No	No	No	No	No	No	No	No	No	No	No	No	No	No	No	No	No	NA
1176	CQD3SS	CS119424	Negative	2022-02-14	Ndirande	Yes	Male	9	May	1998	NA	Yes	Jul	2021	Negative	No	No	No	No	No	NA	No	Yes	No	No	No	No	No	Yes	Yes	No	No	No	No	No	No	No	No	No	No	No	No	No	No	No	No	No	No	NA
1177	CQD3X0	CS123798	Negative	2022-03-21	Ndirande	Yes	Male	25	Jan	2004	NA	No	NA	NA	No	No	No	No	No	No	NA	No	Yes	No	No	No	No	No	No	No	No	No	No	Yes	No	No	No	No	No	No	No	No	No	No	No	No	No	No	NA
1178	CQD3X1	CS123806	Negative	2022-03-21	Ndirande	No	Female	23	Dec	1981	No	Yes	Unk	2012	Positive	Yes	No	No	No	No	NA	No	No	No	NA	No	No	No	No	No	No	No	No	Yes	No	No	No	No	No	No	No	No	No	No	No	No	No	No	NA
1179	CQD3X2	CS123814	Negative	2022-03-21	Ndirande	No	Female	10	Feb	1983	No	Yes	Unk	2012	Positive	Yes	No	No	No	No	NA	No	No	No	NA	No	No	No	No	No	No	No	No	No	No	No	No	No	No	No	No	No	No	Yes	No	No	No	No	NA
1180	CQD3X3	CS123822	Negative	2022-03-21	Ndirande	Yes	Male	8	Sep	1986	NA	Yes	Unk	2019	Negative	No	No	No	No	No	NA	Yes	Yes	No	No	No	No	No	Yes	No	No	No	No	No	No	No	No	No	Yes	No	No	No	No	No	No	No	No	No	NA
1181	CQD3X4	CS123830	Negative	2022-03-21	Ndirande	Yes	Male	8	Jul	1992	NA	Yes	Unk	2020	Negative	No	No	No	No	No	NA	Yes	Yes	No	No	No	No	No	Yes	No	Yes	No	Yes	Yes	No	No	No	No	No	No	No	No	No	No	No	No	No	No	NA
1182	CQD3X5	CS123780	Negative	2022-03-21	Ndirande	No	Female	15	Sep	1966	No	Yes	Unk	2012	Positive	Yes	No	No	No	No	NA	No	No	No	NA	No	No	No	No	No	No	No	No	No	No	No	No	No	No	No	No	No	No	No	No	No	No	No	NA
1183	CQD3X6	CS123848	Negative	2022-03-21	Ndirande	Yes	Male	27	Apr	1983	NA	Yes	Unk	2015	Positive	Yes	No	No	No	No	NA	No	Yes	No	No	No	No	No	Yes	No	Yes	No	Yes	No	No	No	No	No	No	No	No	No	No	Yes	No	No	No	No	NA
1184	CQD3X7	CS123855	Negative	2022-03-21	Ndirande	Yes	Female	21	Sep	1992	No	Yes	Unk	2021	Negative	No	No	No	No	No	NA	No	Yes	No	No	No	No	No	Yes	No	No	No	No	Yes	No	No	No	No	No	No	No	No	No	No	No	No	No	No	NA
1185	CQD3X8	CS123863	Negative	2022-03-22	Ndirande	No	Male	7	Jan	2004	NA	No	NA	NA	No	No	No	No	No	No	NA	No	Yes	No	No	No	No	No	No	No	No	No	No	No	No	No	No	No	No	No	No	No	No	No	No	No	No	No	NA
1186	CQD3X9	CS123871	Negative	2022-03-22	Ndirande	Yes	Male	25	Jun	2001	NA	Yes	Sep	2021	Negative	No	No	No	No	No	NA	No	Yes	No	No	No	No	No	No	No	Yes	No	No	No	No	No	No	No	No	No	No	No	No	No	No	No	No	No	NA
1187	CQD3XA	CS123889	Negative	2022-03-22	Ndirande	Yes	Female	19	Jul	1994	No	Yes	Mar	2022	Negative	No	No	No	No	No	NA	No	Yes	No	No	No	No	No	No	No	Yes	No	No	No	No	No	No	No	No	No	No	No	No	No	No	No	No	No	NA
1188	CQD3XB	CS123897	Negative	2022-03-22	Ndirande	No	Female	99	Unk	9999	No	Yes	Jun	2016	Positive	Yes	No	No	No	No	NA	No	Yes	No	No	No	No	No	No	No	No	No	No	No	No	No	No	No	No	No	No	No	No	No	No	No	No	No	NA
1189	CQD3XC	CS123905	Negative	2022-03-22	Ndirande	No	Male	25	Dec	1999	NA	Yes	Aug	2018	Negative	No	No	No	No	No	NA	No	No	No	NA	No	No	No	No	No	No	No	No	No	No	No	No	No	No	No	No	No	No	No	Yes	No	No	No	NA
1190	CQD3XD	CS123913	Negative	2022-03-22	Ndirande	Yes	Male	21	Mar	1996	NA	Yes	Jul	2022	Negative	No	No	No	No	No	NA	No	Yes	No	No	No	No	No	No	No	No	No	No	No	No	No	No	No	No	No	No	No	No	No	No	No	No	No	NA
1191	CQD3XE	CS123921	Negative	2022-03-22	Ndirande	No	Male	21	Apr	1998	NA	Yes	Mar	2022	Positive	Yes	Yes	No	No	No	NA	No	No	No	NA	No	No	No	No	No	No	No	No	No	No	No	No	No	No	No	No	No	No	No	No	No	No	No	NA
1192	CQD3XF	CS123939	Positive	2022-03-22	Ndirande	Yes	Male	9	Jul	1997	NA	Yes	Mar	2018	Negative	No	No	No	No	No	NA	No	No	No	NA	No	No	No	No	No	No	No	No	Yes	Yes	No	No	No	No	No	No	No	No	No	No	No	No	No	NA
1193	CQD3XG	CS123947	Negative	2022-03-22	Ndirande	No	Male	8	Jan	1985	NA	Yes	Dec	2021	Negative	No	No	No	No	No	NA	No	Yes	No	No	No	No	No	No	No	No	No	No	No	No	No	No	No	No	No	No	No	No	No	No	No	No	No	NA
1194	CQD3XH	CS123954	Negative	2022-03-22	Ndirande	No	Female	21	Nov	1996	No	Yes	May	2021	Negative	No	No	No	No	No	NA	No	No	No	NA	No	No	No	No	No	Yes	No	No	Yes	No	No	No	No	No	No	No	No	No	No	No	No	No	No	NA
1195	CQD41T	CS122758	Negative	2022-03-01	Ndirande	No	Male	16	Jan	2001	NA	No	NA	NA	No	No	No	No	No	No	NA	No	No	No	NA	No	No	No	No	No	No	No	No	No	No	No	No	No	No	No	No	No	No	Yes	No	No	No	No	NA
1196	CQD41U	CS122766	Negative	2022-03-01	Ndirande	No	Male	5	Sep	1995	NA	No	NA	NA	No	No	No	No	No	No	NA	No	No	No	NA	No	No	No	No	No	No	No	No	Yes	No	No	No	No	No	No	No	No	No	No	No	No	No	No	NA
1197	CQD41V	CS122774	Negative	2022-03-02	Ndirande	Yes	Female	20	May	2020	No	No	NA	NA	No	No	No	No	No	No	NA	No	Yes	No	No	No	No	No	Yes	No	Yes	No	No	No	No	No	No	No	No	No	No	No	No	No	No	No	No	No	NA
1198	CQD41W	CS122782	Negative	2022-03-02	Ndirande	Yes	Female	31	Nov	1992	No	Yes	Unk	2021	Negative	No	No	No	No	No	NA	No	Yes	No	No	No	No	No	Yes	Yes	Yes	No	No	No	No	No	No	No	No	No	No	No	No	No	No	No	No	No	NA
1199	CQD41X	CS122790	Negative	2022-03-02	Ndirande	No	Male	12	Aug	1997	NA	Yes	Mar	2022	Negative	No	No	No	No	No	NA	No	No	No	NA	No	No	No	No	No	No	No	No	Yes	No	No	No	No	No	No	No	No	No	No	No	No	No	No	NA
1200	CQD41Y	CS122808	Positive	2022-03-02	Ndirande	Yes	Male	17	Jul	1994	NA	Yes	Aug	1994	Negative	No	No	No	No	No	NA	No	No	No	NA	No	No	No	No	Yes	No	No	No	No	No	No	No	No	No	No	No	No	No	No	No	No	No	No	NA
1201	CQD41Z	CS122816	Negative	2022-03-02	Ndirande	Yes	Male	28	Apr	1999	NA	Yes	Feb	2022	Negative	No	No	No	No	No	NA	Yes	Yes	No	No	No	No	No	Yes	No	No	No	No	No	No	No	No	No	Yes	No	No	No	No	No	No	No	No	No	NA
1202	CQD420	CS122824	Negative	2022-03-04	Ndirande	Yes	Female	4	Jan	2002	No	Yes	Oct	2021	Negative	No	No	No	No	No	NA	Yes	Yes	No	No	No	No	No	Yes	No	No	No	No	No	No	No	No	No	No	No	No	No	No	No	No	No	No	No	NA
1203	CQD421	CS122832	Negative	2022-03-07	Ndirande	Yes	Female	19	Aug	1989	No	Yes	Unk	2021	Negative	No	No	Yes	No	No	NA	Yes	No	No	NA	No	No	No	Yes	No	Yes	No	No	No	No	No	No	No	Yes	No	No	No	No	No	No	No	No	No	NA
1204	CQD422	CS122840	Negative	2022-03-07	Ndirande	Yes	Male	17	Oct	1994	NA	No	NA	NA	No	No	No	No	No	No	NA	Yes	Yes	No	No	No	No	No	Yes	No	No	No	No	Yes	No	No	No	No	No	No	No	No	No	No	No	No	No	No	NA
1205	CQD423	CS122857	Negative	2022-03-07	Ndirande	No	Female	7	Jul	1979	No	No	NA	NA	No	No	No	No	No	No	NA	No	No	No	NA	No	No	No	No	No	No	No	No	Yes	No	No	No	No	No	No	No	No	No	No	No	Yes	No	No	NA
1206	CQD424	CS122865	Negative	2022-03-07	Ndirande	Yes	Male	15	Oct	1973	NA	Yes	Unk	2006	Positive	Yes	No	No	No	No	NA	No	Yes	No	No	No	No	No	Yes	Yes	No	No	No	No	No	No	No	No	Yes	No	No	No	No	No	No	No	No	No	NA
1207	CQD425	CS122873	Negative	2022-03-07	Ndirande	Yes	Male	1	Aug	1990	NA	Yes	Unk	2016	Negative	No	No	No	No	No	NA	No	Yes	No	No	Yes	No	No	No	No	No	No	No	No	No	No	No	No	No	No	No	No	No	No	No	No	No	No	NA
1208	CQD426	CS122881	Negative	2022-03-07	Ndirande	Yes	Male	1	Jan	1995	NA	No	NA	NA	No	No	No	No	No	No	NA	No	No	No	NA	No	No	No	Yes	No	Yes	No	No	Yes	No	No	No	No	Yes	No	No	No	No	No	No	No	No	No	NA
1209	CQD427	CS122899	Negative	2022-03-07	Ndirande	Yes	Male	24	Mar	1995	NA	Yes	Unk	2021	Positive	Yes	No	No	No	No	NA	No	Yes	No	No	No	No	No	Yes	No	Yes	No	No	Yes	No	No	No	No	No	No	No	No	No	No	No	No	No	No	NA
1210	CQD428	CS122907	Negative	2022-03-07	Ndirande	No	Female	31	Dec	1979	No	No	NA	NA	No	No	No	No	No	No	NA	No	No	No	NA	No	No	No	No	No	No	No	No	No	No	No	No	No	No	No	No	Yes	No	Yes	No	No	No	No	NA
1211	CQD429	CS122915	Negative	2022-03-08	Ndirande	Yes	Male	12	Nov	1997	NA	Yes	Nov	2021	Negative	No	No	No	No	No	NA	No	Yes	No	No	No	No	No	Yes	No	Yes	No	No	No	No	No	No	No	No	No	No	No	No	No	No	No	No	No	NA
1212	CQD42A	CS122923	Negative	2022-03-08	Ndirande	Yes	Male	1	Nov	1986	NA	No	NA	NA	No	No	No	No	No	No	NA	No	Yes	No	No	No	No	No	Yes	No	No	No	Yes	No	No	No	No	No	No	No	No	No	No	No	No	No	No	No	NA
1213	CQD42B	CS122931	Negative	2022-03-08	Ndirande	No	Female	25	Feb	2002	No	Yes	Jun	2021	Negative	No	No	No	No	No	NA	No	No	No	NA	No	No	No	No	No	No	No	No	Yes	No	No	No	No	No	No	No	No	No	No	No	No	No	No	NA
1214	CQD42C	CS122949	Negative	2022-03-08	Ndirande	Yes	Female	7	Oct	1993	No	Yes	Apr	2022	Negative	No	No	No	No	No	NA	Yes	Yes	No	No	No	No	No	Yes	No	No	No	No	No	No	No	No	No	No	No	No	No	No	No	No	No	No	No	NA
1215	CQD42D	CS123574	Negative	2022-03-09	Ndirande	No	Female	8	Feb	1982	No	Yes	Unk	2021	Positive	Yes	No	No	No	No	NA	No	No	No	NA	No	No	No	No	No	No	No	No	Yes	No	No	No	No	Yes	No	No	No	No	No	No	No	No	No	NA
1216	CQE2G0	CS113047	Negative	2021-11-17	Limbe	Yes	Male	18	Mar	2013	NA	No	NA	NA	No	No	No	No	No	No	NA	Yes	Yes	No	No	No	Yes	No	No	No	No	No	No	No	No	No	No	No	No	No	No	Yes	Yes	No	No	No	No	No	NA
1217	CQE2G1	CS113054	Negative	2021-11-17	Limbe	Yes	Male	18	Mar	2013	NA	No	NA	NA	No	No	No	No	No	No	NA	Yes	Yes	No	No	No	Yes	No	No	No	No	No	Yes	No	No	No	No	No	Yes	No	No	No	No	No	No	No	No	No	NA
1218	CQE2G2	CS113062	Negative	2021-11-17	Limbe	No	Female	23	Nov	2002	No	Yes	Oct	2021	Negative	No	No	No	No	No	NA	No	No	No	NA	No	No	No	No	No	No	No	No	No	No	No	No	No	Yes	No	No	No	No	No	No	No	No	No	NA
1219	CQE2G3	CS113070	Positive	2021-11-17	Limbe	Yes	Male	99	Unk	9999	NA	Yes	Jun	2015	Negative	No	No	No	No	No	NA	No	Yes	Yes	No	Yes	No	No	No	No	No	No	Yes	No	No	No	No	No	No	No	No	No	No	No	No	No	No	No	NA
1220	CQE2G4	CS113088	Negative	2021-11-18	Limbe	Yes	Female	25	Mar	2014	No	Yes	Unk	2015	Negative	No	No	No	No	No	NA	Yes	Yes	Yes	No	No	No	No	No	No	No	No	No	No	No	No	No	No	No	No	No	No	No	No	No	No	No	No	NA
1221	CQE2G5	CS113096	Negative	2021-11-18	Limbe	Yes	Male	99	Unk	9999	NA	Yes	Unk	9999	Positive	Yes	No	No	No	No	NA	No	Yes	Yes	No	No	No	No	No	No	No	No	No	No	No	No	No	No	No	No	No	No	No	No	No	No	No	No	NA
1222	CQE2G6	CS113104	Negative	2021-11-18	Limbe	Yes	Female	11	Sep	1983	No	Yes	Unk	2011	Positive	Yes	No	No	No	No	NA	No	Yes	Yes	No	No	No	No	No	No	No	No	No	No	No	No	No	No	No	No	No	No	No	No	No	No	No	No	NA
1223	CQE2G7	CS113112	Positive	2021-11-22	Limbe	Yes	Female	22	Jan	1995	No	Yes	Nov	2021	Negative	No	No	No	No	No	NA	No	Yes	No	No	No	No	No	Yes	No	No	No	No	Yes	Yes	No	No	No	Yes	No	No	No	No	No	No	No	No	No	NA
1224	CQE2G8	CS113120	Negative	2021-11-22	Limbe	No	Male	25	Dec	2002	NA	Yes	Sep	2021	Negative	No	No	No	No	No	NA	No	No	No	NA	No	No	No	No	No	Yes	No	No	No	No	No	No	No	Yes	No	No	No	No	No	No	No	No	No	NA
1225	CQE2G9	CS113138	Negative	2021-11-22	Limbe	No	Female	7	Feb	1992	No	Yes	Nov	2021	Negative	No	No	No	No	No	NA	No	No	No	NA	No	No	No	No	No	No	No	No	Yes	No	No	No	No	No	No	No	Yes	No	No	No	No	No	No	NA
1226	CQE2GA	CS113146	Negative	2021-11-22	Limbe	Yes	Female	22	Nov	1994	No	Yes	Oct	2021	Negative	No	No	No	Yes	No	NA	No	Yes	Yes	No	No	No	No	Yes	No	Yes	No	No	No	No	No	No	No	No	No	No	No	No	No	No	No	No	No	NA
1227	CQE2GB	CS113153	Negative	2021-11-22	Limbe	Yes	Male	21	Oct	2000	NA	Yes	Unk	2018	Negative	No	No	No	No	No	NA	No	Yes	No	No	No	No	No	Yes	No	No	No	Yes	Yes	No	No	No	No	No	No	No	No	No	No	No	No	No	No	NA
1228	CQE2GC	CS113161	Negative	2021-11-22	Limbe	Yes	Female	1	Oct	1987	No	Yes	Sep	2021	Negative	No	No	No	No	No	NA	No	Yes	No	No	No	No	No	Yes	No	Yes	No	No	Yes	Yes	No	No	No	No	No	No	No	Yes	No	No	No	No	No	NA
1229	CQE2GD	CS113179	Negative	2021-11-22	Limbe	Yes	Male	22	Jun	1985	NA	Yes	Oct	2021	Negative	No	No	No	No	No	NA	No	Yes	Yes	Yes	No	No	No	No	No	No	No	Yes	No	No	No	No	No	No	No	No	No	No	No	No	No	No	No	NA
1230	CQE2GE	CS113187	Negative	2021-11-22	Limbe	No	Male	18	Feb	2021	NA	No	NA	NA	No	No	No	No	No	No	NA	Yes	No	No	NA	No	No	No	No	No	No	No	No	No	No	No	No	No	No	No	No	No	Yes	Yes	No	No	No	No	NA
1231	CQE2GF	CS113195	Negative	2021-11-22	Limbe	Yes	Male	24	Aug	2001	NA	No	NA	NA	No	No	No	No	No	No	NA	Yes	Yes	Yes	No	No	No	No	No	No	No	No	No	No	No	No	No	No	Yes	No	No	No	No	No	No	No	No	No	NA
1232	CQE2GG	CS113203	Negative	2021-11-22	Limbe	Yes	Male	12	May	1974	NA	Yes	Unk	2014	Negative	No	No	No	No	No	NA	No	Yes	No	No	No	No	No	No	No	No	No	No	Yes	No	No	No	No	No	No	No	No	No	No	No	No	No	No	NA
1233	CQE2GH	CS113211	Negative	2021-11-22	Limbe	Yes	Female	22	Feb	1999	No	Yes	Mar	2021	Negative	No	No	No	No	No	NA	No	Yes	No	No	No	No	No	No	No	No	No	Yes	No	No	No	No	No	No	No	No	No	No	No	No	No	No	No	NA
1234	CQE2GI	CS113229	Negative	2021-11-22	Limbe	No	Female	5	Oct	1997	No	Yes	Unk	9999	Positive	Yes	No	No	No	No	NA	No	No	No	NA	No	No	No	No	No	Yes	No	No	No	No	No	No	No	No	No	No	No	No	No	No	No	No	No	NA
1235	CQE2GJ	CS113237	Negative	2021-11-23	Limbe	No	Female	3	Sep	2003	No	Yes	Jul	2021	Negative	No	No	No	No	No	NA	Yes	No	No	NA	No	Yes	Yes	No	No	Yes	No	No	Yes	No	No	No	No	Yes	No	No	No	No	No	No	No	No	No	NA
1236	CQE2GK	CS113245	Negative	2021-11-23	Limbe	Yes	Female	25	Sep	1983	No	Yes	Unk	2013	Positive	Yes	No	No	No	No	NA	No	Yes	No	No	No	No	No	No	No	No	No	Yes	Yes	No	No	No	No	No	No	No	No	No	No	No	No	No	No	NA
1237	CQE2GL	CS113252	Negative	2021-11-23	Limbe	Yes	Male	5	Aug	1977	NA	Yes	Aug	2021	Negative	No	No	No	No	No	NA	No	Yes	No	No	No	No	No	No	No	No	No	No	No	No	No	No	No	No	No	No	Yes	No	No	No	No	No	No	NA
1238	CQE2GM	CS113260	Negative	2021-11-23	Limbe	No	Male	27	Sep	1989	NA	Yes	Jun	2021	Negative	No	No	No	No	No	NA	No	No	No	NA	No	No	No	No	No	No	No	No	Yes	No	No	No	No	No	No	No	No	No	No	No	No	No	No	NA
1239	CQE2GN	CS113278	Negative	2021-11-23	Limbe	Yes	Male	24	Dec	1987	NA	No	NA	NA	No	No	No	No	No	No	NA	No	Yes	Yes	No	No	No	No	No	Yes	No	No	Yes	No	No	No	No	No	No	No	No	No	No	No	No	No	No	No	NA
1240	CQE2GP	CS113286	Negative	2021-11-23	Limbe	Yes	Male	99	Unk	9999	NA	Yes	Nov	2021	Negative	No	No	No	No	No	NA	No	Yes	Yes	No	Yes	No	No	No	No	No	No	No	No	No	No	No	No	No	No	No	No	No	No	No	No	No	No	NA
1241	CQE2GQ	CS113294	Negative	2021-11-23	Limbe	Yes	Male	27	Apr	1986	NA	No	NA	NA	No	No	No	No	No	No	NA	No	Yes	Yes	No	No	No	No	No	Yes	No	No	No	No	No	No	No	No	No	No	No	No	No	No	No	No	No	No	NA
1242	CQE2GR	CS113302	Negative	2021-11-23	Limbe	Yes	Male	30	Apr	1970	NA	No	NA	NA	No	No	No	No	No	No	NA	No	Yes	No	No	Yes	No	No	No	No	No	No	No	No	No	No	No	No	No	No	No	No	No	No	No	No	No	No	NA
1243	CQE2GS	CS113526	Negative	2021-11-26	Limbe	Yes	Male	29	Dec	1978	NA	Yes	Oct	2021	Positive	Yes	No	No	No	No	NA	No	Yes	Yes	No	Yes	Yes	No	Yes	No	Yes	No	No	No	No	No	No	No	No	No	No	No	No	No	No	No	No	No	NA
1244	CQE2GT	CS113534	Positive	2021-11-29	Limbe	No	Male	23	Mar	1996	NA	Yes	Jan	2021	Negative	No	No	No	No	No	NA	No	No	No	NA	No	No	No	No	No	No	No	No	Yes	No	No	No	No	Yes	No	No	No	No	No	No	No	No	No	NA
1245	CQE2GU	CS113542	Negative	2021-11-29	Limbe	No	Male	4	Nov	1992	NA	Yes	Jul	2021	Negative	No	No	No	No	No	NA	No	No	No	NA	No	No	No	No	No	No	No	No	Yes	Yes	No	No	No	No	No	No	No	No	No	No	No	No	No	NA
1246	CQE2GV	CS113559	Negative	2021-11-29	Limbe	Yes	Female	15	Sep	2000	No	Yes	Unk	2019	Negative	No	No	No	No	No	NA	Yes	Yes	Yes	No	No	No	No	Yes	No	No	No	No	Yes	Yes	No	No	No	Yes	No	No	No	No	No	No	No	No	No	NA
1247	CQE2GW	CS113567	Negative	2021-11-29	Limbe	Yes	Male	2	Feb	1979	NA	Yes	Unk	2011	Positive	Yes	Yes	Yes	Yes	No	NA	Yes	Yes	No	No	No	Yes	Yes	Yes	No	No	No	Yes	No	No	No	No	No	No	No	No	No	No	No	No	No	No	No	NA
1248	CQE2GX	CS113575	Negative	2021-11-29	Limbe	Yes	Male	25	Dec	1950	NA	Yes	Nov	2021	Negative	No	No	No	No	No	NA	Yes	Yes	No	No	No	No	No	Yes	No	No	No	Yes	No	No	No	No	No	Yes	No	No	No	No	No	No	No	No	No	NA
1249	CQE2GY	CS113583	Negative	2021-11-29	Limbe	Yes	Female	20	Sep	1967	No	No	NA	NA	No	No	Yes	No	No	No	NA	No	Yes	No	No	No	No	No	Yes	No	No	No	Yes	Yes	Yes	No	No	No	No	No	No	No	No	No	No	Yes	Yes	No	NA
1250	CQE2GZ	CS113591	Negative	2021-11-29	Limbe	Yes	Female	3	Nov	1990	No	Yes	Aug	2021	Negative	No	No	No	No	No	NA	No	Yes	No	No	No	No	No	Yes	No	No	No	No	No	No	No	No	No	Yes	No	No	No	No	No	No	No	No	No	NA
1251	CQE2H0	CS113609	Negative	2021-11-29	Limbe	Yes	Male	5	Jan	1999	NA	Yes	Aug	2021	Negative	No	No	No	No	No	NA	No	Yes	No	No	No	No	No	Yes	No	No	No	No	Yes	Yes	No	No	No	Yes	No	No	No	No	No	No	No	No	No	NA
1252	CQE2H1	CS113617	Negative	2021-11-29	Limbe	Yes	Female	19	Oct	2005	No	No	NA	NA	No	No	No	No	No	No	NA	No	Yes	Yes	No	No	Yes	No	Yes	No	No	No	Yes	No	No	No	No	No	Yes	No	No	No	No	No	No	No	No	No	NA
1253	CQE2H2	CS113757	Negative	2021-11-30	Limbe	Yes	Male	99	Unk	9999	NA	No	NA	NA	No	No	No	No	No	No	NA	No	Yes	No	No	No	No	No	No	Yes	No	No	Yes	Yes	No	No	No	No	No	No	No	No	No	No	No	No	No	No	NA
1254	CQE2H3	CS113765	Negative	2021-11-30	Limbe	No	Male	20	Sep	1987	NA	Yes	Sep	2021	Negative	No	No	No	No	No	NA	No	No	No	NA	No	No	No	No	Yes	No	No	No	Yes	No	No	No	No	No	No	No	No	No	No	No	No	No	No	NA
1255	CQE2H4	CS113773	Positive	2021-11-30	Limbe	Yes	Male	4	Jan	1980	NA	Yes	Sep	2021	Negative	No	No	No	No	No	NA	No	Yes	No	No	No	No	No	No	No	No	No	Yes	No	No	No	No	No	No	No	No	No	No	No	No	No	No	No	NA
1256	CQE2H5	CS113781	Negative	2021-11-30	Limbe	Yes	Female	7	Jan	1995	No	Yes	Oct	2013	Negative	No	No	No	No	No	NA	No	Yes	No	No	No	No	No	No	No	No	No	No	No	No	No	No	No	Yes	No	No	No	No	No	No	No	No	No	NA
1257	CQE2H6	CS113799	Negative	2021-11-30	Limbe	No	Male	12	Dec	1988	NA	Yes	Apr	2007	Negative	No	No	No	No	No	NA	No	No	No	NA	No	No	No	No	No	No	No	Yes	No	Yes	No	No	No	No	No	No	No	No	No	No	No	No	No	NA
1258	CQE2H7	CS113310	Negative	2021-11-24	Limbe	Yes	Male	15	Jun	1991	NA	No	NA	NA	No	No	No	No	No	No	NA	No	Yes	No	No	No	No	No	Yes	No	No	No	Yes	No	No	No	No	No	No	No	No	No	No	No	No	No	No	No	NA
1259	CQE2H8	CS113328	Negative	2021-11-24	Limbe	Yes	Female	14	May	1986	No	No	NA	NA	No	No	No	No	No	No	NA	Yes	Yes	Yes	No	No	No	No	Yes	No	No	No	No	No	No	No	No	No	No	No	No	No	No	No	No	No	No	No	NA
1260	CQE2H9	CS113336	Negative	2021-11-24	Limbe	No	Female	10	Jun	1993	No	Yes	Unk	2020	Negative	No	No	No	No	No	NA	Yes	No	No	NA	No	No	No	No	No	No	No	No	No	No	No	No	No	Yes	No	No	No	No	No	No	No	No	No	NA
1261	CQE2HA	CS113344	Negative	2021-11-24	Limbe	Yes	Male	24	Dec	1986	NA	Yes	Unk	2019	Negative	No	No	No	No	No	NA	No	Yes	No	No	No	No	No	Yes	No	No	No	No	No	No	No	No	No	No	No	No	No	No	No	No	No	No	No	NA
1262	CQE2HB	CS113351	Negative	2021-11-24	Limbe	Yes	Male	22	Nov	1999	NA	Yes	Unk	2020	Negative	No	No	No	No	No	NA	No	Yes	No	No	No	No	No	Yes	No	No	No	No	No	No	No	No	No	Yes	No	No	No	No	No	No	No	No	Yes	NA
1263	CQE2HC	CS113369	Negative	2021-11-25	Limbe	Yes	Female	8	Dec	1991	No	Yes	Unk	2020	Negative	No	No	No	No	No	NA	Yes	Yes	No	No	No	No	No	Yes	No	No	No	No	No	No	No	No	No	No	No	No	No	No	No	No	No	No	No	NA
1264	CQE2HD	CS113377	Negative	2021-11-25	Limbe	Yes	Male	18	Dec	1995	NA	Yes	Unk	2019	Negative	No	No	No	No	No	NA	No	Yes	No	No	No	No	No	Yes	No	No	No	No	No	No	No	No	No	Yes	No	No	No	No	No	No	No	No	No	NA
1265	CQE2HE	CS113385	Positive	2021-11-25	Limbe	No	Male	99	Unk	9999	NA	No	NA	NA	No	No	No	No	No	No	NA	No	No	No	NA	No	No	No	No	No	No	No	No	No	No	No	No	No	No	No	Yes	Yes	No	No	No	No	No	No	NA
1266	CQE2HF	CS113393	Negative	2021-11-25	Limbe	Yes	Male	28	Aug	1997	NA	Yes	Unk	2018	Negative	No	No	No	No	No	NA	No	Yes	No	No	No	No	No	Yes	No	No	No	No	Yes	No	No	No	No	No	No	No	No	No	No	No	No	No	No	NA
1267	CQE2HG	CS113401	Negative	2021-11-25	Limbe	Yes	Male	26	Oct	1979	NA	No	NA	NA	No	No	No	No	No	No	NA	No	Yes	No	No	No	No	No	Yes	No	No	No	Yes	No	No	No	No	No	No	No	No	No	No	No	No	No	No	No	NA
1268	CQE2HH	CS113419	Negative	2021-11-25	Limbe	No	Female	99	Unk	9999	No	No	NA	NA	No	No	No	No	No	No	NA	No	No	No	NA	No	No	No	No	No	No	No	No	Yes	No	No	No	No	Yes	No	No	No	No	No	No	No	No	No	NA
1269	CQE2HI	CS113427	Negative	2021-11-25	Limbe	Yes	Male	2	Oct	1975	NA	No	NA	NA	No	No	No	No	No	No	NA	No	Yes	No	No	No	No	No	Yes	No	No	No	Yes	No	No	No	No	No	No	No	No	No	No	No	No	No	No	No	NA
1270	CQE2HJ	CS113435	Negative	2021-11-25	Limbe	Yes	Male	4	Apr	1998	NA	Yes	Unk	2019	Positive	Yes	No	No	No	No	NA	No	Yes	No	No	No	No	No	Yes	No	Yes	No	Yes	No	No	No	No	No	No	No	No	No	No	No	No	No	No	No	NA
1271	CQE2HK	CS113443	Negative	2021-11-25	Limbe	Yes	Male	18	Jun	2001	NA	Yes	Oct	2021	Negative	No	No	No	No	No	NA	No	Yes	No	No	Yes	No	No	Yes	Yes	No	No	No	No	No	No	No	No	No	No	No	No	No	No	No	No	No	No	NA
1272	CQE2HL	CS113450	Negative	2021-11-25	Limbe	Yes	Male	11	Aug	2000	NA	Yes	Oct	2021	Negative	No	No	No	No	No	NA	No	Yes	No	No	No	No	No	Yes	Yes	No	No	No	No	No	No	No	No	No	No	No	No	No	No	No	No	No	No	NA
1273	CQE2HM	CS113468	Negative	2021-11-25	Limbe	No	Male	7	Jul	1995	NA	Yes	Unk	2021	Negative	No	No	No	No	No	NA	No	No	No	No	No	No	No	No	No	No	No	No	Yes	No	No	No	No	Yes	No	No	Yes	No	Yes	No	No	No	No	NA
1274	CQE2HN	CS113476	Negative	2021-11-25	Limbe	Yes	Female	26	Nov	2002	No	Yes	Unk	2021	Negative	No	No	No	No	No	NA	No	Yes	No	No	No	No	No	Yes	No	No	No	Yes	No	No	No	No	No	No	No	No	No	No	No	No	No	No	No	NA
1275	CQE2HP	CS113484	Negative	2021-11-25	Limbe	Yes	Female	10	Aug	1985	No	No	NA	NA	No	No	No	No	No	No	NA	No	Yes	No	No	No	No	No	Yes	Yes	No	No	No	No	No	No	No	No	No	No	No	No	No	No	No	No	No	No	NA
1276	CQE2HQ	CS113492	Negative	2021-11-25	Limbe	Yes	Female	11	Aug	1965	No	No	NA	NA	No	No	No	No	No	No	NA	No	Yes	Yes	No	No	No	No	Yes	No	No	No	Yes	No	No	No	No	No	No	No	No	No	No	No	No	Yes	No	No	NA
1277	CQE2HR	CS113500	Negative	2021-11-26	Limbe	Yes	Female	99	Unk	9999	No	No	NA	NA	No	No	No	No	No	No	NA	No	Yes	No	No	Yes	No	No	No	No	No	No	No	No	No	No	No	No	No	No	No	No	No	No	No	No	No	No	NA
1278	CQE2HS	CS113518	Negative	2021-11-26	Limbe	Yes	Male	99	Unk	9999	NA	Yes	Oct	2021	Negative	No	No	No	No	No	NA	No	Yes	No	No	No	No	No	Yes	Yes	No	No	No	No	No	Yes	No	No	No	No	No	No	No	No	No	No	No	No	NA
1279	CQE2HT	CS113807	Negative	2021-11-30	Limbe	No	Male	8	Jan	2002	NA	Yes	Sep	2019	Negative	No	No	No	No	No	NA	No	No	No	NA	No	No	No	No	Yes	No	No	No	No	No	No	No	No	No	No	No	No	No	No	No	No	No	No	NA
1280	CQE2HU	CS113815	Negative	2021-11-30	Limbe	Yes	Male	20	May	1993	NA	Yes	Mar	2021	Negative	No	No	No	No	No	NA	No	Yes	No	No	No	No	No	No	No	No	No	No	No	No	No	No	No	No	No	No	No	No	No	No	No	No	No	NA
1281	CQE2HV	CS113823	Negative	2021-11-30	Limbe	No	Male	27	Nov	1969	NA	Yes	Jun	2021	Negative	No	No	No	No	No	NA	No	No	No	NA	No	No	No	No	No	No	No	Yes	No	No	No	No	No	Yes	No	No	No	No	No	No	No	No	No	NA
1282	CQE2HW	CS113831	Negative	2021-11-30	Limbe	No	Female	3	Mar	1986	No	Yes	Aug	2021	Negative	No	No	No	No	No	NA	Yes	No	No	No	No	No	No	No	Yes	No	No	No	No	No	No	No	No	No	No	No	No	No	No	No	No	No	No	NA
1283	CQE2HX	CS113849	Negative	2021-11-30	Limbe	Yes	Female	22	Jun	1998	No	Yes	Dec	2020	Negative	No	No	No	No	No	NA	No	Yes	No	No	No	No	No	No	No	No	No	Yes	No	No	No	No	No	No	No	No	No	No	No	No	No	No	No	NA
1284	CQE2HY	CS113856	Negative	2021-11-30	Limbe	No	Female	30	Jan	1991	No	Yes	Oct	2020	Negative	No	No	No	No	No	NA	No	No	No	NA	No	No	No	No	Yes	No	No	No	No	Yes	No	No	No	Yes	No	No	No	No	No	No	No	No	No	NA
1285	CQE2HZ	CS113864	Negative	2021-11-30	Limbe	Yes	Male	25	Jan	1981	NA	Yes	Apr	2013	Positive	Yes	No	No	No	No	NA	No	Yes	No	No	No	No	No	No	No	Yes	No	No	No	No	No	No	No	No	No	No	No	No	No	No	No	No	No	NA
1286	CQE2I0	CS113625	Negative	2021-12-01	Limbe	No	Male	7	Dec	1990	NA	Yes	Oct	2021	Negative	No	No	No	No	No	NA	No	No	No	NA	No	No	No	No	No	No	No	No	No	No	No	No	No	Yes	No	No	No	No	No	No	No	No	No	NA
1287	CQE2I1	CS113633	Positive	2021-12-01	Limbe	Yes	Female	27	Jan	1983	No	Yes	Unk	9999	Positive	Yes	No	No	No	No	NA	Yes	Yes	Yes	No	Yes	Yes	Yes	Yes	Yes	No	No	Yes	No	No	No	No	No	No	No	No	No	No	No	No	No	No	No	NA
1288	CQE2I2	CS113641	Negative	2021-12-01	Limbe	Yes	Female	27	Sep	1986	No	Yes	Unk	9999	Positive	Yes	No	No	No	No	NA	No	Yes	Yes	No	No	Yes	Yes	Yes	No	No	No	No	Yes	Yes	No	No	No	Yes	No	No	No	No	No	No	No	No	No	NA
1289	CQE2I3	CS113872	Negative	2021-12-01	Limbe	Yes	Female	24	Dec	2001	No	Yes	Unk	2020	Negative	No	No	No	Yes	No	NA	Yes	Yes	No	No	No	No	No	Yes	No	Yes	No	No	Yes	Yes	No	No	No	Yes	No	No	Yes	No	Yes	No	No	No	No	NA
1290	CQE2I4	CS113880	Negative	2021-12-01	Limbe	Yes	Male	15	Feb	1981	NA	Yes	Sep	2021	Negative	No	No	No	No	No	NA	Yes	Yes	Yes	No	No	No	No	Yes	No	No	No	No	Yes	Yes	No	No	No	Yes	No	No	Yes	No	No	No	No	No	No	NA
1291	CQE2I5	CS113898	Negative	2021-12-01	Limbe	Yes	Male	7	Mar	2007	NA	Yes	Unk	2019	Negative	No	No	No	No	No	NA	Yes	Yes	No	No	Yes	Yes	Yes	Yes	No	Yes	No	No	No	No	No	No	No	Yes	No	No	No	No	No	No	No	No	No	NA
1292	CQE2I6	CS113906	Negative	2021-12-01	Limbe	Yes	Male	18	Feb	1997	NA	Yes	Jul	2021	Negative	No	No	No	No	No	NA	Yes	Yes	Yes	No	Yes	No	No	Yes	No	No	No	Yes	Yes	Yes	Yes	No	No	Yes	No	No	No	No	No	No	No	No	No	NA
1293	CQE2I7	CS113914	Negative	2021-12-01	Limbe	Yes	Female	22	Jan	2005	No	No	NA	NA	No	No	No	No	No	No	NA	No	Yes	Yes	No	Yes	No	No	Yes	No	Yes	No	No	No	No	No	No	No	No	No	No	No	No	No	No	No	No	No	NA
1294	CQE2I8	CS113922	Negative	2021-12-01	Limbe	No	Male	2	Feb	1982	NA	Yes	Unk	9999	Positive	Yes	No	No	No	No	NA	No	No	No	NA	No	No	No	No	No	No	No	No	Yes	No	No	No	No	Yes	No	No	No	No	No	No	No	No	No	NA
1295	CQE2I9	CS113948	Negative	2021-12-01	Limbe	No	Male	15	Aug	1988	NA	Yes	May	2021	Negative	No	No	No	No	No	NA	No	No	No	NA	No	No	No	No	Yes	No	No	Yes	No	No	No	No	No	Yes	No	No	No	No	No	No	No	No	No	NA
1296	CQE2IA	CS113930	Negative	2021-12-01	Limbe	Yes	Male	27	Aug	1973	NA	Yes	Unk	2020	Negative	No	No	No	No	No	NA	No	Yes	No	No	No	No	No	Yes	No	Yes	No	No	No	No	No	No	No	No	No	No	No	No	No	No	No	No	No	NA
1297	CQE2IB	CS113955	Negative	2021-12-01	Limbe	Yes	Male	1	Nov	1982	NA	Yes	Oct	2021	Positive	Yes	No	No	No	No	NA	Yes	Yes	Yes	No	No	No	No	Yes	No	Yes	No	Yes	No	No	No	No	No	No	No	No	No	No	No	No	No	No	No	NA
1298	CQE2IC	CS113963	Negative	2021-12-01	Limbe	No	Male	7	Jun	2001	NA	No	NA	NA	No	No	No	No	No	No	NA	Yes	No	No	NA	No	No	No	No	Yes	No	No	No	Yes	No	Yes	No	No	No	No	No	No	No	No	No	No	No	No	NA
1299	CQE2ID	CS113971	Negative	2021-12-01	Limbe	Yes	Female	5	Dec	2004	No	Yes	May	2021	Negative	No	No	No	No	No	NA	No	Yes	No	No	No	No	No	No	No	No	No	No	No	No	No	No	No	Yes	No	No	Yes	No	No	No	No	No	No	NA
1300	CQE2IE	CS113989	Negative	2021-12-01	Limbe	Yes	Male	10	Sep	1981	NA	Yes	Aug	2015	Negative	No	No	No	No	No	NA	No	Yes	Yes	No	No	No	No	No	No	No	No	No	No	No	No	No	No	No	No	No	No	No	No	No	No	No	No	NA
1301	CQE2IF	CS113997	Negative	2021-12-01	Limbe	Yes	Male	22	Oct	1986	NA	Yes	Apr	2020	Negative	No	No	No	No	No	NA	No	Yes	No	No	Yes	No	No	No	No	No	No	No	No	No	No	No	No	Yes	No	No	No	No	No	No	No	No	No	NA
1302	CQE2IG	CS114003	Negative	2021-12-02	Limbe	Yes	Female	99	Unk	9999	No	Yes	Nov	2021	Negative	No	No	No	No	No	NA	Yes	Yes	No	No	No	No	No	Yes	No	No	No	Yes	No	No	Yes	No	No	No	No	No	No	No	No	No	No	No	No	NA
1303	CQE2IH	CS114011	Negative	2021-12-03	Limbe	No	Male	3	Mar	1977	NA	Yes	Apr	2021	Negative	No	No	No	No	No	NA	No	No	No	NA	No	No	No	No	No	No	No	No	No	No	No	No	No	No	No	No	No	No	No	No	No	No	No	NA
1304	CQE2II	CS114029	Negative	2021-12-03	Limbe	Yes	Male	19	Aug	2000	NA	Yes	Feb	2021	Negative	No	No	No	No	No	NA	No	Yes	No	No	No	No	No	Yes	No	No	No	No	Yes	Yes	No	No	No	No	No	No	No	No	No	No	No	No	No	NA
1305	CQE2IJ	CS114037	Negative	2021-12-03	Limbe	Yes	Male	15	Aug	1983	NA	Yes	Unk	2008	Positive	Yes	No	No	No	No	NA	No	Yes	No	No	No	No	No	Yes	No	No	Yes	No	No	No	Yes	No	No	No	No	No	No	No	No	No	No	No	No	NA
1306	CQE2IK	CS114045	Negative	2021-12-03	Limbe	Yes	Male	20	Mar	1993	NA	Yes	Unk	2021	Negative	No	No	No	No	No	NA	Yes	Yes	No	No	No	No	No	Yes	Yes	No	No	No	No	No	Yes	No	No	Yes	No	No	No	No	No	No	No	No	No	NA
1307	CQE2IL	CS114052	Negative	2021-12-03	Limbe	No	Male	26	Oct	1973	NA	Yes	Sep	9999	Positive	Yes	No	No	No	No	NA	No	No	No	NA	No	No	No	No	No	No	No	No	Yes	Yes	No	No	No	Yes	No	No	No	No	No	No	No	No	No	NA
1308	CQE2IM	CS114060	Negative	2021-12-06	Limbe	Yes	Female	3	Sep	1987	No	Yes	Unk	2018	Positive	Yes	No	No	No	No	NA	No	Yes	No	No	No	No	No	No	No	No	No	No	No	No	No	No	No	Yes	No	No	No	No	No	No	No	No	No	NA
1309	CQE2IN	CS114078	Negative	2021-12-06	Limbe	Yes	Male	7	Apr	1987	NA	Yes	Sep	2021	Negative	No	No	No	No	No	NA	No	Yes	No	No	Yes	No	No	No	No	No	No	No	No	No	No	No	No	No	No	No	No	No	No	No	No	No	No	NA
1310	CQE2IP	CS114086	Negative	2021-12-06	Limbe	Yes	Male	99	Unk	9999	NA	Yes	Nov	2021	Negative	No	No	No	No	No	NA	No	No	No	NA	Yes	Yes	No	No	No	No	No	No	No	No	No	No	No	No	No	No	Yes	No	No	No	No	No	No	NA
1311	CQE2IQ	CS114094	Negative	2021-12-06	Limbe	Yes	Female	15	Feb	1992	No	Yes	Jul	2020	Negative	No	No	No	No	No	NA	Yes	Yes	Yes	No	No	No	No	No	No	No	No	No	Yes	No	No	No	No	No	No	No	No	No	No	No	No	No	No	NA
1312	CQE2IR	CS114102	Positive	2021-12-06	Limbe	No	Male	29	Jun	2002	NA	Yes	Unk	2019	Negative	No	No	No	No	No	NA	No	No	No	NA	No	No	No	No	No	No	No	No	Yes	No	No	No	No	Yes	No	No	No	No	No	No	No	No	No	NA
1313	CQE2IS	CS114110	Negative	2021-12-06	Limbe	Yes	Male	12	Feb	1968	NA	Yes	Unk	2012	Positive	Yes	No	No	No	No	NA	No	Yes	No	No	No	No	No	No	No	No	No	No	Yes	No	No	No	No	Yes	No	No	No	No	No	No	No	No	No	NA
1314	CQE2IT	CS114128	Negative	2021-12-06	Limbe	Yes	Male	3	Mar	1986	NA	Yes	Nov	2021	Negative	No	No	No	No	No	NA	No	Yes	Yes	No	No	No	No	No	No	No	No	No	No	No	No	No	No	Yes	No	No	Yes	No	No	No	No	No	No	NA
1315	CQE2IU	CS114136	Negative	2021-12-06	Limbe	No	Female	6	Jul	2002	Yes	No	NA	NA	No	No	No	No	No	No	NA	No	No	No	NA	No	No	No	No	No	No	No	No	Yes	No	No	No	No	Yes	No	No	No	No	No	No	No	No	No	NA
1316	CQE2IV	CS114144	Negative	2021-12-06	Limbe	Yes	Female	28	Aug	1991	No	Yes	Oct	2021	Negative	No	No	No	No	No	NA	Yes	Yes	No	No	No	Yes	Yes	No	No	No	No	No	Yes	No	No	No	No	No	No	No	No	No	No	No	No	No	No	NA
1317	CQE2IW	CS114151	Negative	2021-12-06	Limbe	No	Female	12	Feb	2001	No	Yes	Sep	2021	Negative	No	No	No	No	No	NA	No	No	No	NA	No	No	No	No	No	No	No	No	No	No	No	No	No	No	No	No	No	No	No	No	No	No	No	NA
1318	CQE2IX	CS114169	Negative	2021-12-06	Limbe	No	Male	6	Jun	1995	NA	Yes	Unk	9999	Negative	No	No	No	No	No	NA	No	No	No	NA	No	Yes	Yes	No	No	No	No	No	Yes	No	No	No	No	No	No	No	No	No	No	No	No	Yes	No	NA
1319	CQE2IY	CS114177	Negative	2021-12-06	Limbe	Yes	Female	12	Jun	1985	No	Yes	Unk	2013	Positive	Yes	No	No	No	No	NA	No	Yes	No	No	No	No	No	No	No	No	No	No	No	No	No	No	No	No	No	No	No	No	No	No	No	No	No	NA
1320	CQE2IZ	CS114185	Negative	2021-12-06	Limbe	Yes	Male	1	Jun	1985	NA	Yes	Dec	2021	Negative	No	No	No	No	No	NA	No	Yes	No	No	No	No	No	No	No	Yes	No	No	No	No	No	No	No	No	No	No	No	No	No	No	No	No	No	NA
1321	CQE2J0	CS114193	Positive	2021-12-06	Limbe	No	Female	29	Aug	1986	No	Yes	Nov	2021	Negative	No	No	No	No	No	NA	No	No	No	NA	No	No	No	No	No	No	No	No	Yes	No	No	No	No	Yes	No	No	No	No	No	No	No	No	No	NA
1322	CQE2J1	CS114201	Negative	2021-12-06	Limbe	Yes	Female	2	Dec	1988	No	Yes	Dec	2021	Negative	No	No	No	No	No	NA	No	Yes	Yes	No	No	No	No	No	No	No	No	No	Yes	No	No	No	No	Yes	No	No	No	No	No	No	No	No	No	NA
1323	CQE2J2	CS114219	Negative	2021-12-06	Limbe	Yes	Female	15	Sep	2000	No	Yes	Mar	2020	Negative	No	No	No	No	No	NA	No	Yes	Yes	No	No	Yes	No	No	No	Yes	No	Yes	Yes	Yes	No	No	No	Yes	No	No	No	No	No	No	No	No	No	NA
1324	CQE2J3	CS114227	Negative	2021-12-07	Limbe	Yes	Female	16	Sep	1990	No	Yes	Jul	2021	Negative	No	No	No	No	No	NA	No	Yes	No	No	No	No	No	No	No	No	No	No	No	No	No	No	No	Yes	No	No	No	No	No	No	No	No	No	NA
1325	CQE2J4	CS114235	Negative	2021-12-07	Limbe	No	Female	27	Nov	1964	No	Yes	Unk	2008	Positive	Yes	No	No	No	No	NA	No	No	No	NA	No	No	No	No	No	No	No	No	Yes	No	No	No	No	Yes	No	No	No	No	No	No	No	No	No	NA
1326	CQE2J5	CS114243	Negative	2021-12-07	Limbe	Yes	Female	12	May	1991	No	Yes	May	2021	Negative	No	No	No	No	No	NA	No	Yes	No	No	No	No	No	Yes	No	No	No	No	No	No	No	No	No	Yes	No	No	No	No	No	No	No	No	No	NA
1327	CQE2J6	CS114250	Negative	2021-12-07	Limbe	Yes	Female	7	Mar	1964	No	Yes	Unk	2019	Negative	No	Yes	No	No	No	NA	No	Yes	No	No	No	No	No	Yes	No	No	No	No	No	No	No	No	No	No	No	No	No	No	No	No	No	No	No	NA
1328	CQE2J7	CS114268	Negative	2021-12-07	Limbe	Yes	Male	7	Sep	2007	No	No	NA	NA	No	No	No	No	No	No	NA	No	Yes	No	No	No	No	No	Yes	No	No	No	No	Yes	No	No	No	No	No	No	No	No	No	No	No	No	No	No	NA
1329	CQE2J8	CS114276	Negative	2021-12-07	Limbe	No	Female	25	Jun	2000	No	Yes	Apr	2020	Negative	No	No	No	No	No	NA	No	No	No	NA	No	No	No	No	No	No	No	No	No	No	No	No	No	No	No	No	Yes	No	No	No	No	No	No	NA
1330	CQE2J9	CS114284	Negative	2021-12-07	Limbe	Yes	Female	2	Feb	1982	No	Yes	Unk	2014	Positive	Yes	No	No	No	No	NA	Yes	Yes	No	No	No	No	No	Yes	No	No	No	No	Yes	No	No	No	No	No	No	No	No	No	No	No	No	No	No	NA
1331	CQE2JA	CS114292	Negative	2021-12-07	Limbe	Yes	Male	10	Oct	1984	NA	Yes	Unk	2020	Positive	Yes	No	No	No	No	NA	No	Yes	No	No	No	No	No	Yes	No	No	No	No	Yes	No	No	No	No	No	No	No	No	No	No	No	No	No	No	NA
1332	CQE2JB	CS114300	Negative	2021-12-07	Limbe	Yes	Male	21	Sep	2002	NA	Yes	Jun	2020	Negative	No	No	No	No	No	NA	Yes	Yes	No	No	No	No	No	Yes	No	No	No	No	No	No	No	No	No	No	No	No	No	No	No	No	No	No	No	NA
1333	CQE2JC	CS114318	Negative	2021-12-07	Limbe	Yes	Male	8	Aug	1988	NA	Yes	Oct	2021	Negative	No	No	No	No	No	NA	No	No	No	NA	No	No	No	Yes	Yes	No	No	No	Yes	No	No	No	No	No	No	No	No	No	No	No	No	No	No	NA
1334	CQE2JD	CS114326	Negative	2021-12-07	Limbe	No	Male	11	Nov	1978	NA	Yes	Unk	2012	Positive	Yes	No	No	No	No	NA	No	No	No	NA	No	No	No	No	No	No	No	Yes	Yes	No	No	No	No	No	No	No	No	No	No	No	No	No	No	NA
1335	CQE2JE	CS114334	Negative	2021-12-07	Limbe	No	Male	6	Feb	1987	NA	Yes	Unk	2020	Negative	No	No	No	No	No	NA	No	No	No	NA	No	No	No	No	No	No	No	No	Yes	No	No	No	No	Yes	No	No	No	No	No	No	No	No	No	NA
1336	CQE2JF	CS114342	Negative	2021-12-08	Limbe	Yes	Male	3	Jun	1985	NA	Yes	Jun	2021	Negative	No	No	No	No	No	NA	No	Yes	No	No	Yes	No	No	Yes	Yes	No	No	No	No	No	No	No	No	No	No	No	No	No	No	No	No	No	No	NA
1337	CQE2JG	CS114359	Negative	2021-12-08	Limbe	Yes	Male	99	Unk	9999	NA	No	NA	NA	No	No	No	No	No	No	NA	No	Yes	No	No	No	No	No	Yes	No	No	No	No	No	No	No	No	No	No	No	No	No	No	No	No	No	No	No	NA
1338	CQE2JH	CS114367	Negative	2021-12-08	Limbe	Yes	Female	14	Feb	1986	No	Yes	Dec	2020	Negative	No	No	No	No	No	NA	No	Yes	No	No	No	No	No	Yes	No	No	No	Yes	No	No	No	No	No	No	No	No	No	No	No	No	No	No	No	NA
1339	CQE2JI	CS114375	Negative	2021-12-08	Limbe	No	Male	3	Mar	1989	NA	Yes	Aug	2019	Negative	No	No	No	No	No	NA	No	No	No	NA	No	No	No	No	No	No	No	No	No	No	No	No	No	No	No	No	No	No	No	No	Yes	No	No	NA
1340	CQE2JJ	CS114383	Negative	2021-12-08	Limbe	No	Male	28	Jan	1994	NA	Yes	Unk	2019	Negative	No	No	No	No	No	NA	No	No	No	NA	No	No	No	No	No	No	No	No	No	No	No	No	No	No	No	No	No	No	Yes	No	No	No	No	NA
1341	CQE2JL	CS114391	Negative	2021-12-08	Limbe	Yes	Male	99	Unk	9999	NA	Yes	Nov	2021	Negative	No	No	No	No	No	NA	No	Yes	No	No	No	No	No	Yes	No	No	No	Yes	No	No	No	No	No	No	No	No	No	No	No	No	No	No	No	NA
1342	CQE2JM	CS114409	Negative	2021-12-08	Limbe	Yes	Male	19	Oct	1995	NA	Yes	Unk	2018	Negative	No	No	No	No	No	NA	Yes	Yes	No	No	No	No	No	Yes	No	No	No	No	Yes	No	No	No	No	No	No	No	No	No	No	No	No	No	No	NA
1343	CQE2JN	CS114417	Negative	2021-12-09	Limbe	Yes	Male	99	Unk	9999	NA	Yes	Nov	2021	Negative	No	No	No	No	No	NA	No	Yes	No	No	No	No	No	Yes	No	No	No	Yes	No	No	No	No	No	Yes	No	No	No	No	No	No	No	No	No	NA
1344	CQE2JP	CS114425	Negative	2021-12-09	Limbe	Yes	Male	12	Dec	1994	NA	No	NA	NA	No	No	No	No	No	No	NA	No	Yes	No	No	No	No	No	Yes	No	Yes	No	Yes	No	No	No	No	No	No	No	No	No	No	No	No	No	No	No	NA
1345	CQE2JQ	CS114433	Negative	2021-12-09	Limbe	Yes	Female	31	Jan	1997	No	No	NA	NA	No	No	No	No	No	No	NA	No	Yes	No	No	No	No	No	Yes	No	No	No	No	No	No	No	No	No	No	No	No	No	No	No	No	No	No	No	NA
1346	CQE2JR	CS114441	Negative	2021-12-10	Limbe	Yes	Female	25	Dec	2002	No	Yes	Apr	2021	Negative	No	No	No	No	No	NA	No	Yes	Yes	No	Yes	No	No	No	Yes	No	No	No	No	No	No	No	No	No	No	No	No	No	No	No	No	No	No	NA
1347	CQE2JS	CS114458	Negative	2021-12-10	Limbe	Yes	Male	12	Feb	1988	NA	Yes	Oct	2021	Negative	No	No	No	No	No	NA	No	Yes	Yes	No	No	No	No	No	No	No	No	No	No	No	No	No	No	No	No	No	No	No	No	No	No	No	No	NA
1348	CQE2JT	CS114466	Negative	2021-12-10	Limbe	No	Male	1	Jan	1989	NA	Yes	Aug	2021	Negative	No	No	No	No	No	NA	No	No	No	NA	No	No	No	No	No	No	No	No	Yes	No	No	No	No	Yes	No	No	No	No	No	No	No	No	No	NA
1349	CQE2JU	CS114474	Negative	2021-12-13	Limbe	Yes	Male	99	Unk	9999	NA	Yes	Unk	2018	Negative	No	No	No	No	No	NA	No	Yes	No	No	No	No	No	Yes	No	No	No	Yes	No	Yes	No	No	No	No	No	No	No	No	No	No	No	No	No	NA
1350	CQE2JV	CS114482	Negative	2021-12-13	Limbe	Yes	Male	10	May	1983	NA	No	NA	NA	No	No	No	No	No	No	NA	No	Yes	No	No	No	No	No	Yes	No	No	No	Yes	Yes	No	No	No	No	No	No	No	No	No	No	No	No	No	No	NA
1351	CQE2JW	CS114490	Negative	2021-12-13	Limbe	Yes	Female	7	Nov	1991	No	No	NA	NA	No	No	No	No	No	No	NA	No	Yes	No	No	No	No	No	Yes	No	No	No	No	Yes	No	No	No	No	No	No	No	No	No	No	No	No	No	No	NA
1352	CQE2JX	CS114508	Negative	2021-12-13	Limbe	No	Male	7	Feb	1960	NA	Yes	Unk	2016	Negative	No	No	No	No	No	NA	No	Yes	No	No	No	No	No	Yes	No	No	No	Yes	No	No	No	No	No	No	No	No	No	No	No	No	No	No	No	NA
1353	CQE2JY	CS114516	Negative	2021-12-13	Limbe	No	Male	25	Dec	1990	NA	Yes	Unk	2020	Negative	No	No	No	No	No	NA	No	Yes	No	No	No	No	No	No	No	No	No	Yes	No	No	No	No	No	No	No	No	No	No	No	No	No	No	No	NA
1354	CQE2JZ	CS114524	Negative	2021-12-13	Limbe	Yes	Male	4	Oct	1987	NA	No	NA	NA	No	No	No	No	No	No	NA	No	Yes	No	No	No	No	No	Yes	No	No	No	No	No	Yes	No	No	No	No	No	No	No	No	No	No	No	No	No	NA
1355	CQE2K0	CS114532	Negative	2021-12-13	Limbe	No	Female	25	Sep	2000	No	Yes	Unk	2019	Negative	No	No	No	No	No	NA	No	Yes	No	No	No	No	No	Yes	No	No	No	No	No	No	No	No	No	No	No	No	No	No	No	Yes	No	No	No	NA
1356	CQE2K1	CS114540	Negative	2021-12-13	Limbe	Yes	Female	15	Apr	1969	No	No	NA	NA	No	No	Yes	No	No	No	NA	No	Yes	No	No	No	No	No	Yes	No	No	No	Yes	No	No	No	No	No	No	No	No	No	No	No	No	No	No	No	NA
1357	CQE2K2	CS114557	Negative	2021-12-13	Limbe	Yes	Male	22	Jan	1990	NA	No	NA	NA	No	No	No	No	No	No	NA	No	Yes	No	No	No	No	No	Yes	No	No	No	No	No	No	No	No	No	Yes	No	No	No	No	No	No	No	No	No	NA
1358	CQE2K3	CS114565	Negative	2021-12-13	Limbe	No	Female	19	Sep	1997	No	No	NA	NA	No	No	No	No	No	No	NA	No	No	No	NA	No	No	No	No	No	No	No	No	Yes	No	No	No	No	No	No	No	No	No	Yes	No	No	No	No	NA
1359	CQE2K4	CS114573	Negative	2021-12-13	Limbe	Yes	Male	4	May	1971	NA	Yes	Unk	2020	Positive	Yes	No	Yes	No	No	NA	No	Yes	No	No	No	No	No	Yes	No	No	No	No	No	No	No	No	No	Yes	No	No	No	No	No	No	No	No	No	NA
1360	CQE2K5	CS114581	Positive	2021-12-13	Limbe	Yes	Female	8	Jul	1978	No	No	NA	NA	No	No	No	No	No	No	NA	No	No	No	NA	Yes	No	No	Yes	No	No	No	No	No	No	No	No	No	Yes	No	No	No	No	No	No	No	No	No	NA
1361	CQE2K6	CS114599	Negative	2021-12-13	Limbe	No	Male	2	Feb	1977	NA	No	NA	NA	No	No	No	No	No	No	NA	No	No	No	NA	No	No	No	No	No	No	No	No	No	No	No	No	No	No	No	No	Yes	No	Yes	No	No	No	No	NA
1362	CQE2K7	CS114607	Negative	2021-12-13	Limbe	No	Female	5	Jan	1994	No	Yes	Unk	2016	Positive	Yes	No	No	No	No	NA	No	No	No	NA	No	No	No	No	No	No	No	No	No	No	No	No	No	Yes	No	No	No	No	No	No	No	No	No	NA
1363	CQE2K8	CS114615	Positive	2021-12-14	Limbe	Yes	Female	15	Aug	1975	No	Yes	Sep	2020	Negative	No	No	No	No	No	NA	No	Yes	Yes	No	No	No	No	No	No	No	No	No	Yes	No	No	No	No	No	No	No	No	No	No	No	No	No	No	NA
1364	CQE2K9	CS114623	Positive	2021-12-14	Limbe	Yes	Male	1	Jul	1994	NA	Yes	Jul	2020	Negative	No	No	No	No	No	NA	No	Yes	Yes	No	No	No	No	No	No	Yes	No	No	Yes	No	No	No	No	No	No	No	No	No	No	No	No	No	No	NA
1365	CQE2KA	CS114631	Positive	2021-12-14	Ndirande	No	Male	1	Jul	1965	NA	No	NA	NA	No	No	No	No	No	No	NA	No	No	No	No	No	No	No	No	No	No	No	No	Yes	No	No	No	No	Yes	No	No	No	No	No	No	No	No	No	NA
1366	CQE2KB	CS114649	Negative	2021-12-14	Limbe	No	Male	21	Jun	1997	NA	Yes	Sep	2021	Negative	No	No	No	No	No	NA	No	No	No	NA	No	No	No	No	No	No	No	No	Yes	No	No	No	No	No	No	No	No	No	No	No	No	No	No	NA
1367	CQE2KC	CS114656	Negative	2021-12-14	Limbe	No	Female	16	Feb	2014	No	No	NA	NA	No	No	No	No	No	No	NA	No	No	No	NA	No	No	No	No	No	No	No	No	No	No	No	No	No	No	No	No	No	No	No	No	No	No	No	NA
1368	CQE2KD	CS114664	Negative	2021-12-14	Limbe	Yes	Male	3	Mar	1977	NA	Yes	Jan	2020	Negative	No	No	No	No	No	NA	Yes	Yes	No	No	No	No	No	No	No	No	No	No	No	No	No	No	No	No	No	No	No	No	No	No	No	No	No	NA
1369	CQE2KE	CS114672	Negative	2021-12-14	Limbe	Yes	Male	29	Apr	1988	NA	Yes	Unk	2021	Negative	No	No	No	No	No	NA	No	Yes	Yes	No	No	No	No	No	No	No	No	No	No	No	No	No	No	No	No	No	No	No	No	No	No	No	No	NA
1370	CQE2KF	CS114680	Negative	2021-12-15	Limbe	Yes	Male	1	Jan	1995	NA	Yes	Oct	2021	Negative	No	No	No	No	No	NA	No	Yes	No	No	No	No	No	Yes	No	Yes	No	No	No	No	No	No	No	No	No	No	No	No	No	No	No	No	No	NA
1371	CQE2KG	CS114698	Negative	2021-12-15	Limbe	Yes	Female	11	Oct	1988	No	No	NA	NA	No	No	No	No	Yes	No	NA	No	Yes	No	No	No	No	No	Yes	No	No	No	No	No	No	No	No	No	No	No	No	No	No	No	No	No	No	No	NA
1372	CQE2KH	CS114706	Positive	2021-12-15	Limbe	Yes	Male	1	Jun	1991	NA	No	NA	NA	No	No	No	No	No	No	NA	Yes	Yes	No	No	No	No	No	Yes	No	No	No	No	No	No	No	No	No	No	No	No	No	No	No	No	No	No	No	NA
1373	CQE2KI	CS114714	Positive	2021-12-15	Limbe	Yes	Female	24	Nov	1990	No	Yes	May	2020	Negative	No	No	No	No	No	NA	Yes	Yes	Yes	No	No	No	No	No	Yes	No	No	No	Yes	Yes	No	No	No	Yes	No	No	No	No	No	No	No	No	No	NA
1374	CQE2KJ	CS114722	Negative	2021-12-15	Limbe	Yes	Male	23	Aug	1999	NA	No	NA	NA	No	No	No	No	No	No	NA	No	Yes	Yes	No	No	No	No	No	No	No	No	No	No	No	No	No	No	No	No	No	No	No	No	No	No	No	No	NA
1375	CQE2KK	CS114730	Negative	2021-12-15	Limbe	No	Female	9	Dec	1986	No	Yes	Jun	2021	Positive	Yes	No	No	No	No	NA	No	No	No	NA	No	No	No	No	No	No	No	No	Yes	No	Yes	No	No	No	No	No	No	No	No	No	No	No	No	NA
1376	CQE2KL	CS114748	Negative	2021-12-15	Limbe	No	Male	21	Jan	1997	NA	Yes	Unk	2021	Negative	No	No	No	No	No	NA	No	No	No	NA	No	No	No	No	No	No	No	No	Yes	No	No	No	No	Yes	No	No	No	Yes	No	No	No	No	No	NA
1377	CQE2KN	CS114755	Negative	2021-12-15	Limbe	No	Male	4	Aug	1985	NA	Yes	Unk	2020	Negative	No	No	No	No	No	NA	No	No	No	NA	No	No	No	No	No	No	No	No	No	No	No	No	No	Yes	No	No	No	No	Yes	No	No	No	No	NA
1378	CQE2KP	CS114763	Negative	2021-12-16	Limbe	Yes	Female	12	Nov	1998	No	Yes	Nov	2021	Negative	No	No	No	No	No	NA	Yes	Yes	No	No	No	Yes	Yes	Yes	Yes	Yes	No	No	No	No	No	No	No	Yes	No	No	No	No	No	No	No	No	No	NA
1379	CQE2KQ	CS114771	Positive	2021-12-16	Limbe	Yes	Male	10	Aug	1999	NA	Yes	Dec	2021	Negative	No	No	No	No	No	NA	Yes	Yes	No	No	No	Yes	Yes	Yes	No	Yes	No	No	Yes	Yes	No	No	No	Yes	No	No	No	No	No	No	No	No	No	NA
1380	CQE2KR	CS114789	Negative	2021-12-16	Limbe	Yes	Male	6	Jun	1956	NA	Yes	Unk	9999	Positive	Yes	No	No	No	No	NA	Yes	Yes	Yes	No	No	No	No	Yes	No	No	No	No	Yes	Yes	No	No	No	Yes	No	No	No	No	No	No	No	No	No	NA
1381	CQE2KS	CS114797	Negative	2021-12-16	Limbe	Yes	Male	14	Aug	1975	NA	Yes	Mar	2021	Negative	No	No	No	No	No	NA	Yes	Yes	No	No	Yes	No	No	Yes	No	Yes	No	No	Yes	Yes	No	No	No	Yes	No	No	No	No	No	No	No	No	No	NA
1382	CQE2KT	CS114805	Negative	2021-12-16	Limbe	No	Female	29	Oct	1991	No	Yes	Apr	2021	Negative	No	No	No	No	No	NA	No	No	No	NA	No	No	No	No	No	No	No	No	Yes	No	No	No	No	No	No	No	No	No	No	No	No	No	No	NA
1383	CQE2KU	CS114813	Negative	2021-12-16	Limbe	No	Female	28	Sep	1990	No	Yes	Oct	2021	Negative	No	No	No	No	No	NA	No	No	No	NA	No	No	No	No	No	No	No	No	Yes	No	No	No	No	No	No	No	Yes	No	No	No	No	No	No	NA
1384	CQE2KV	CS114821	Positive	2021-12-16	Limbe	Yes	Male	23	Dec	1982	NA	Yes	Sep	2020	Positive	Yes	No	No	No	No	NA	No	No	No	NA	No	No	No	No	Yes	No	No	No	Yes	No	No	No	No	Yes	No	No	No	No	No	No	No	No	No	NA
1385	CQE2KW	CS114839	Negative	2021-12-16	Limbe	No	Female	8	Nov	1986	No	Yes	Aug	2021	Negative	No	No	No	No	No	NA	No	No	No	NA	No	No	No	No	No	No	No	Yes	Yes	No	No	No	No	No	No	No	No	No	No	No	No	No	No	NA
1386	CQE2KX	CS114847	Positive	2021-12-17	Limbe	Yes	Female	11	Oct	1996	No	Yes	Dec	2020	Negative	No	No	No	No	No	NA	Yes	No	No	NA	No	Yes	No	No	No	Yes	No	No	Yes	No	Yes	No	No	Yes	No	No	No	No	No	No	No	No	No	NA
1387	CQE2KY	CS114854	Positive	2021-12-17	Limbe	Yes	Female	1	Mar	1998	No	Yes	Jul	2021	Negative	No	No	No	No	No	NA	Yes	Yes	No	No	No	No	No	No	Yes	No	No	No	Yes	No	No	No	No	No	No	No	No	No	No	No	No	No	No	NA
1388	CQE2KZ	CS114862	Negative	2021-12-17	Limbe	No	Male	99	Unk	9999	NA	No	NA	NA	No	No	No	No	No	No	NA	No	No	No	NA	No	No	No	No	No	No	No	Yes	No	No	No	No	No	Yes	No	No	No	No	No	No	No	No	No	NA
1389	CQE2L0	CS114870	Negative	2021-12-17	Limbe	Yes	Male	25	Jun	2002	NA	Yes	Nov	2021	Negative	No	No	No	No	No	NA	No	Yes	No	No	Yes	No	No	No	No	No	No	No	No	No	No	No	No	No	No	No	No	No	No	No	No	No	No	NA
1390	CQE2L1	CS114888	Negative	2021-12-17	Limbe	Yes	Female	10	Jun	2000	Yes	Yes	Nov	2021	Negative	No	No	No	No	No	NA	Yes	No	No	NA	No	No	No	No	No	No	No	No	No	No	No	No	No	Yes	No	No	No	No	No	No	No	No	No	NA
1391	CQE2L2	CS116131	Positive	2021-12-20	Limbe	Yes	Female	13	Oct	1981	No	Yes	Unk	2021	Negative	No	Yes	No	Yes	No	NA	No	Yes	No	No	Yes	No	No	Yes	No	Yes	No	No	Yes	Yes	No	No	No	No	No	No	No	No	No	No	No	No	No	NA
1392	CQE2L3	CS116149	Positive	2021-12-20	Limbe	Yes	Male	11	Dec	1990	NA	Yes	Mar	2021	Negative	No	No	No	No	No	NA	No	Yes	Yes	No	Yes	Yes	Yes	Yes	No	Yes	No	No	No	No	No	No	No	Yes	No	No	No	No	No	No	No	No	No	NA
1393	CQE2L4	CS116172	Negative	2021-12-20	Limbe	Yes	Male	2	Nov	1992	NA	Yes	Unk	2019	Negative	No	No	No	Yes	No	NA	No	Yes	Yes	No	No	No	No	Yes	Yes	Yes	No	Yes	No	No	No	No	No	Yes	No	No	Yes	No	No	No	Yes	No	No	NA
1394	CQE2L5	CS116156	Positive	2021-12-20	Limbe	Yes	Male	27	Jan	2012	NA	Yes	Unk	2019	Negative	No	No	No	No	No	NA	Yes	Yes	Yes	No	No	No	No	Yes	No	No	No	No	No	No	No	No	No	Yes	No	No	No	No	No	No	No	No	No	NA
1395	CQE2L6	CS116164	Positive	2021-12-20	Limbe	Yes	Female	24	Dec	1987	No	Yes	Mar	2021	Negative	No	No	No	No	No	NA	No	Yes	Yes	No	No	Yes	No	Yes	No	No	No	No	No	No	No	No	No	Yes	No	No	No	No	No	No	No	No	No	NA
1396	CQE2L7	CS116180	Positive	2021-12-20	Limbe	Yes	Female	8	May	1992	No	Yes	Sep	2019	Negative	No	No	No	No	No	NA	Yes	Yes	No	No	No	No	No	Yes	Yes	No	No	No	No	No	No	No	No	Yes	No	No	No	No	No	No	No	No	No	NA
1397	CQE2L8	CS116198	Positive	2021-12-20	Limbe	No	Female	23	Dec	1978	No	Yes	Unk	2021	Negative	No	No	No	No	No	NA	No	No	No	NA	No	No	No	No	No	No	No	No	Yes	No	No	No	No	Yes	No	No	Yes	No	No	No	No	No	Yes	NA
1398	CQE2L9	CS116206	Positive	2021-12-20	Limbe	Yes	Male	15	Mar	1981	NA	Yes	Unk	2015	Positive	Yes	No	No	No	No	NA	No	Yes	Yes	No	Yes	Yes	No	Yes	No	Yes	No	No	Yes	Yes	Yes	No	No	Yes	No	No	No	No	No	No	No	No	No	NA
1399	CQE2LA	CS116214	Negative	2021-12-20	Limbe	Yes	Male	1	Jul	1994	NA	Yes	Dec	2021	Positive	Yes	No	No	No	No	NA	Yes	Yes	Yes	No	Yes	Yes	Yes	Yes	Yes	Yes	No	No	Yes	Yes	No	No	No	Yes	No	No	No	Yes	Yes	No	No	No	No	NA
1400	CQE2LB	CS116222	Positive	2021-12-20	Limbe	Yes	Female	6	Apr	1991	No	Yes	Sep	2021	Negative	No	No	No	No	No	NA	Yes	Yes	Yes	No	Yes	Yes	No	Yes	No	Yes	No	Yes	Yes	Yes	Yes	No	No	Yes	No	No	No	No	No	No	No	No	No	NA
1401	CQE2LC	CS116230	Positive	2021-12-20	Limbe	Yes	Female	25	Sep	1996	No	Yes	Jun	2021	Negative	No	No	No	No	No	NA	Yes	Yes	Yes	No	No	Yes	Yes	Yes	No	Yes	No	No	No	Yes	No	No	No	Yes	No	No	No	No	No	No	No	No	No	NA
1402	CQE2LD	CS116248	Positive	2021-12-21	Limbe	Yes	Female	17	Oct	1992	No	No	NA	NA	No	No	No	No	No	No	NA	No	Yes	No	No	No	No	No	No	No	Yes	No	No	Yes	No	No	No	No	No	No	No	No	No	No	No	No	No	No	NA
1403	CQE2LE	CS116255	Negative	2021-12-21	Limbe	No	Male	6	Jul	1985	NA	No	NA	NA	No	No	No	No	No	No	NA	No	No	No	NA	No	No	No	No	No	No	No	No	Yes	No	No	No	No	Yes	No	No	No	No	No	No	No	No	No	NA
1404	CQE2LF	CS116263	Positive	2021-12-21	Limbe	Yes	Male	30	Nov	1982	NA	Yes	Unk	2018	Negative	No	No	No	No	No	NA	No	Yes	Yes	No	No	No	No	No	No	Yes	No	Yes	Yes	No	No	No	No	Yes	No	No	Yes	No	No	No	No	No	No	NA
1405	CQE2LG	CS116271	Positive	2021-12-21	Limbe	Yes	Female	22	May	1980	No	No	NA	NA	No	No	No	No	No	No	NA	No	No	No	NA	No	No	No	No	Yes	Yes	No	No	Yes	No	No	No	No	Yes	No	No	No	No	No	No	No	No	No	NA
1406	CQE2LH	CS116289	Positive	2021-12-21	Limbe	Yes	Male	3	Nov	1985	NA	No	NA	NA	No	No	No	No	No	No	NA	No	Yes	No	No	No	No	No	No	No	No	No	No	Yes	No	No	No	No	Yes	No	No	No	No	No	No	No	No	No	NA
1407	CQE2LI	CS116297	Negative	2021-12-21	Limbe	Yes	Female	13	Dec	1997	Yes	Yes	Unk	9999	Negative	No	No	No	No	No	NA	No	Yes	No	No	No	No	No	No	No	Yes	No	No	Yes	No	No	No	No	Yes	No	No	No	No	No	No	No	No	No	NA
1408	CQE2LJ	CS116305	Negative	2021-12-21	Limbe	No	Male	23	Jan	1995	NA	Yes	Nov	2021	Negative	No	No	No	No	No	NA	No	No	No	NA	No	No	No	No	No	No	No	Yes	Yes	No	No	No	No	No	No	No	No	No	No	No	No	No	No	NA
1409	CQE2LK	CS116313	Positive	2021-12-21	Limbe	Yes	Female	6	Jul	1996	Yes	Yes	Unk	2020	Negative	No	No	No	No	No	NA	No	No	No	NA	Yes	No	No	No	No	No	No	No	Yes	No	No	No	No	No	No	No	No	No	No	No	No	No	No	NA
1410	CQE2LL	CS116321	Positive	2021-12-21	Limbe	No	Female	4	Jul	1998	Yes	Yes	Nov	2021	Negative	No	No	No	No	No	NA	No	No	No	NA	No	No	No	No	No	No	No	No	Yes	No	No	No	No	No	No	No	No	No	No	No	No	No	No	NA
1411	CQE2LM	CS116339	Positive	2021-12-21	Limbe	Yes	Female	17	Sep	1991	Yes	Yes	Oct	2021	Negative	No	No	No	No	No	NA	No	Yes	No	No	Yes	No	No	No	No	No	No	Yes	No	No	No	No	No	No	No	No	No	No	No	No	No	No	No	NA
1412	CQE2LN	CS116347	Positive	2021-12-21	Limbe	Yes	Female	5	Oct	1990	No	No	NA	NA	No	No	No	No	No	No	NA	No	Yes	No	No	No	No	No	No	No	No	No	No	Yes	No	No	No	No	Yes	No	No	No	No	No	No	No	No	No	NA
1413	CQE2LP	CS116354	Negative	2021-12-21	Limbe	Yes	Female	8	Mar	1998	No	No	NA	NA	No	No	No	No	No	No	NA	No	Yes	No	No	No	No	No	No	No	No	No	No	Yes	No	No	No	No	Yes	No	No	No	No	No	No	No	No	No	NA
1414	CQE2LQ	CS116362	Positive	2021-12-21	Limbe	Yes	Female	99	Unk	9999	No	No	NA	NA	No	No	No	No	No	No	NA	No	Yes	No	No	No	No	No	No	No	No	No	No	Yes	No	No	No	No	Yes	No	No	No	Yes	No	No	No	No	No	NA
1415	CQE2LR	CS116370	Positive	2021-12-22	Limbe	Yes	Male	31	Aug	1995	NA	Yes	Aug	2021	Negative	No	No	No	Yes	No	NA	Yes	Yes	Yes	No	Yes	No	No	Yes	No	Yes	No	No	Yes	Yes	No	No	No	Yes	No	No	No	No	No	No	No	No	No	NA
1416	CQE2LS	CS116388	Negative	2021-12-22	Limbe	No	Male	6	Jun	1995	NA	Yes	Unk	2019	Negative	No	No	No	No	No	NA	No	No	No	NA	No	Yes	Yes	Yes	No	No	No	No	No	No	No	No	No	Yes	No	No	No	No	No	No	No	No	No	NA
1417	CQE2LT	CS116396	Positive	2021-12-22	Limbe	Yes	Female	10	Mar	2004	No	Yes	Sep	2021	Negative	No	No	No	No	No	NA	Yes	No	No	NA	No	No	No	Yes	No	No	No	Yes	Yes	No	No	No	No	Yes	No	No	No	Yes	No	No	No	No	Yes	NA
1418	CQE2LU	CS116404	Positive	2021-12-22	Limbe	No	Female	20	Jan	1992	No	Yes	Dec	2021	Negative	No	No	No	No	No	NA	No	No	No	NA	No	No	No	No	No	No	No	No	Yes	Yes	No	No	No	Yes	No	No	No	No	No	No	No	No	No	NA
1419	CQE2LV	CS116412	Negative	2021-12-22	Limbe	Yes	Male	22	Mar	2018	NA	Yes	Dec	2021	Negative	No	No	No	No	No	NA	Yes	Yes	No	No	No	No	No	Yes	No	No	No	No	No	No	No	No	No	No	No	No	No	Yes	No	No	No	No	Yes	NA
1420	CQE2LW	CS116420	Positive	2021-12-22	Limbe	Yes	Male	11	Mar	2018	NA	No	NA	NA	No	No	No	No	No	No	NA	Yes	Yes	No	No	No	No	No	Yes	No	Yes	No	No	No	No	No	No	No	Yes	No	No	No	No	Yes	No	No	No	No	NA
1421	CQE2LX	CS116438	Positive	2021-12-22	Limbe	Yes	Male	6	Jun	1989	NA	Yes	Unk	2019	Negative	No	No	No	No	No	NA	Yes	No	No	NA	No	No	No	No	No	No	No	No	No	No	No	No	No	Yes	No	No	No	No	No	No	No	No	No	NA
1422	CQE2LY	CS116446	Positive	2021-12-22	Limbe	Yes	Male	4	Feb	1980	NA	Yes	Sep	2021	Negative	No	No	No	No	No	NA	No	Yes	Yes	No	No	No	No	Yes	No	Yes	No	No	No	No	No	No	No	No	No	No	No	No	No	No	No	No	No	NA
1423	CQE2LZ	CS116453	Positive	2021-12-22	Limbe	Yes	Female	31	Oct	1982	No	Yes	Aug	2021	Negative	No	No	No	No	No	NA	No	Yes	No	No	No	No	No	Yes	No	No	No	No	No	No	No	No	No	Yes	No	No	No	No	No	No	No	No	No	NA
1424	CQE2M0	CS103311	Negative	2021-08-30	Limbe	Yes	Male	25	Dec	1989	NA	Yes	Unk	2020	Negative	No	No	No	No	No	NA	No	Yes	Yes	No	No	No	No	Yes	No	No	No	No	No	No	No	No	No	No	No	No	No	No	No	No	No	No	No	NA
1425	CQE2M1	CS103337	Negative	2021-08-31	Limbe	Yes	Male	12	Aug	1991	NA	Yes	Aug	2021	Negative	No	No	No	No	No	NA	No	Yes	No	No	No	Yes	No	No	No	No	No	Yes	Yes	Yes	Yes	No	No	Yes	No	No	Yes	No	No	No	No	No	No	NA
1426	CQE2M2	CS103345	Positive	2021-08-31	Limbe	Yes	Female	18	Oct	1971	No	Yes	Unk	9999	Negative	No	No	Yes	No	No	NA	Yes	Yes	No	No	No	No	No	No	No	No	No	No	No	No	No	No	No	No	No	No	No	No	No	No	No	No	No	NA
1427	CQE2M3	CS103352	Negative	2021-08-31	Limbe	No	Female	19	May	1986	No	Yes	Unk	2020	Negative	No	No	No	No	No	NA	No	No	No	NA	No	No	No	No	No	No	No	Yes	No	No	No	No	No	Yes	No	No	No	No	No	No	No	No	No	NA
1428	CQE2M4	CS103360	Negative	2021-08-31	Limbe	Yes	Male	22	Jun	2015	NA	No	NA	NA	No	No	No	No	No	No	NA	No	Yes	No	No	No	No	No	No	No	Yes	No	No	No	No	No	No	No	No	No	No	No	No	No	No	No	No	No	NA
1429	CQE2M5	CS103378	Negative	2021-08-31	Limbe	Yes	Male	28	Jan	1991	NA	Yes	Oct	2018	Negative	No	No	No	Yes	No	NA	No	Yes	No	No	Yes	No	No	Yes	No	Yes	No	No	No	No	No	No	No	No	No	No	No	Yes	No	No	No	No	No	NA
1430	CQE2M6	CS103386	Positive	2021-08-31	Limbe	Yes	Female	23	Aug	1989	No	Yes	Dec	2020	Negative	No	No	No	No	No	NA	Yes	Yes	No	No	No	Yes	Yes	No	Yes	Yes	No	Yes	No	No	No	No	No	Yes	No	No	No	No	No	No	No	No	No	NA
1431	CQE2M7	CS103394	Negative	2021-08-31	Limbe	No	Male	99	Unk	9999	NA	Yes	Apr	2021	Negative	No	No	No	No	No	NA	No	No	No	NA	No	No	No	No	No	No	No	Yes	No	No	No	No	No	Yes	No	No	No	No	No	No	No	No	No	NA
1432	CQE2M8	CS103402	Negative	2021-08-31	Limbe	Yes	Female	6	Dec	1988	No	Yes	Dec	2020	Negative	No	No	No	Yes	No	NA	Yes	Yes	No	No	No	No	No	No	Yes	Yes	No	No	No	No	No	No	No	No	No	No	No	No	No	No	No	No	No	NA
1433	CQE2M9	CS103410	Negative	2021-08-31	Limbe	Yes	Male	12	May	1968	NA	Yes	Jul	2021	Negative	No	No	No	No	No	NA	No	Yes	Yes	Yes	No	No	No	No	No	No	No	No	No	No	No	No	No	No	No	No	No	No	No	No	No	No	No	NA
1434	CQE2MA	CS103428	Negative	2021-09-01	Limbe	Yes	Male	13	Mar	1988	NA	Yes	Jun	2021	Negative	No	No	No	No	No	NA	Yes	Yes	No	No	No	No	No	No	Yes	Yes	No	No	Yes	No	Yes	No	No	Yes	No	No	No	No	No	No	No	No	No	NA
1435	CQE2MB	CS103436	Negative	2021-09-01	Limbe	Yes	Female	21	May	2003	No	Yes	May	2021	Negative	No	No	No	No	No	NA	Yes	Yes	Yes	No	No	Yes	Yes	No	No	Yes	No	No	Yes	Yes	No	No	No	Yes	No	No	No	No	No	No	No	No	No	NA
1436	CQE2MC	CS103444	Negative	2021-09-01	Limbe	Yes	Female	8	Nov	1986	No	Yes	Jun	2021	Negative	No	Yes	No	No	No	NA	No	Yes	No	No	No	No	No	Yes	Yes	Yes	No	No	Yes	Yes	Yes	No	No	Yes	No	No	No	No	No	No	No	No	No	NA
1437	CQE2MD	CS103469	Negative	2021-09-01	Limbe	Yes	Female	22	Nov	1995	No	Yes	Oct	2020	Negative	No	No	No	No	No	NA	No	Yes	Yes	No	No	No	No	No	No	No	No	No	Yes	No	No	No	No	Yes	No	No	No	No	No	No	No	No	No	NA
1438	CQE2ME	CS103451	Negative	2021-09-01	Limbe	Yes	Male	29	Feb	1980	NA	Yes	Jun	2021	Negative	No	No	No	No	No	NA	Yes	Yes	No	No	No	No	No	No	No	Yes	No	Yes	No	No	No	No	No	Yes	No	No	No	No	No	No	No	No	No	NA
1439	CQE2MF	CS103477	Negative	2021-09-01	Limbe	Yes	Male	19	Apr	2000	NA	Yes	Unk	2020	Negative	No	No	No	No	No	NA	No	Yes	Yes	No	No	Yes	No	No	No	Yes	No	No	Yes	No	No	No	No	No	No	No	No	No	No	No	No	No	No	NA
1440	CQE2MG	CS103485	Negative	2021-09-01	Limbe	No	Male	1	Jan	1982	NA	Yes	Jun	2021	Negative	No	No	No	No	No	NA	No	No	No	NA	No	No	No	No	No	No	No	Yes	No	No	No	No	No	Yes	No	No	No	No	No	No	No	No	No	NA
1441	CQE2MH	CS103493	Negative	2021-09-01	Limbe	Yes	Male	10	Dec	1974	NA	Yes	Aug	2013	Negative	No	No	No	No	No	NA	Yes	Yes	Yes	No	No	Yes	No	No	Yes	No	No	Yes	Yes	No	No	No	No	No	No	No	No	No	No	No	No	No	No	NA
1442	CQE2MI	CS103501	Negative	2021-09-01	Limbe	No	Male	99	Unk	9999	NA	Yes	Jan	2020	Negative	No	No	No	No	No	NA	No	No	No	NA	No	No	No	No	No	No	No	Yes	No	No	No	No	No	Yes	No	No	No	No	No	No	No	No	No	NA
1443	CQE2MJ	CS103519	Negative	2021-09-01	Limbe	Yes	Male	16	Apr	1981	NA	Yes	Unk	2016	Positive	Yes	No	No	No	No	NA	Yes	Yes	Yes	No	Yes	Yes	Yes	No	No	Yes	No	Yes	No	No	No	No	No	No	No	No	No	No	Yes	No	No	No	No	NA
1444	CQE2MK	CS103527	Negative	2021-09-01	Limbe	Yes	Male	9	Nov	1990	NA	Yes	Jul	2021	Negative	No	No	No	No	No	NA	No	Yes	No	No	No	No	No	No	No	No	No	No	No	No	No	No	No	No	No	No	No	No	No	No	No	No	No	NA
1445	CQE2QL	CS105381	Positive	2021-09-09	Limbe	No	Female	20	Nov	1997	No	Yes	Feb	2021	Negative	No	No	No	No	No	NA	No	No	No	NA	No	No	No	No	Yes	No	No	No	No	No	No	No	No	Yes	No	No	No	No	No	No	No	No	No	NA
1446	CQE2QM	CS105399	Negative	2021-09-09	Limbe	Yes	Male	21	Apr	1971	NA	Yes	Unk	2018	Positive	Yes	No	No	No	No	NA	No	Yes	No	No	No	No	No	No	No	Yes	No	No	No	No	No	No	No	Yes	No	No	No	No	No	No	No	No	No	NA
1447	CQE2QN	CS105407	Negative	2021-09-09	Limbe	Yes	Female	24	Oct	1987	No	Yes	Apr	2020	Positive	Yes	No	No	Yes	No	NA	No	Yes	Yes	No	No	No	No	No	No	No	No	No	No	No	No	No	No	No	No	No	No	No	No	No	No	No	No	NA
1448	CQE2QP	CS105415	Negative	2021-09-10	Limbe	No	Male	25	Mar	1986	NA	Yes	Aug	2020	Negative	No	No	No	No	No	NA	No	No	No	NA	No	Yes	No	No	No	Yes	No	No	Yes	No	No	No	No	No	No	No	No	No	No	No	No	No	No	NA
1449	CQE2QQ	CS105423	Negative	2021-09-10	Limbe	Yes	Male	20	Mar	1976	NA	Yes	May	2020	Negative	No	No	No	No	No	NA	No	Yes	No	No	No	No	No	No	No	Yes	No	No	No	No	No	No	No	No	No	No	No	No	No	No	No	No	No	NA
1450	CQE2QR	CS105431	Negative	2021-09-10	Limbe	No	Female	14	Oct	1991	No	Yes	Mar	2021	Negative	No	No	No	No	No	NA	No	No	No	NA	No	No	No	No	Yes	No	No	No	No	No	No	No	No	No	No	No	No	No	No	No	No	No	No	NA
1451	CQE2QS	CS105449	Negative	2021-09-10	Limbe	Yes	Male	10	Jan	2001	NA	No	NA	NA	No	No	No	No	No	No	NA	No	Yes	No	No	No	Yes	Yes	No	No	No	No	No	Yes	No	No	No	No	No	No	No	No	No	No	No	No	No	No	NA
1452	CQE2QT	CS105456	Negative	2021-09-10	Limbe	No	Female	15	Oct	1979	No	Yes	Unk	2021	Negative	No	No	No	No	No	NA	No	No	No	NA	No	No	No	No	Yes	Yes	No	No	No	No	No	No	No	No	No	No	No	No	No	No	No	No	No	NA
1453	CQE2QU	CS105464	Negative	2021-09-10	Limbe	No	Female	11	Mar	1995	No	Yes	Unk	2020	Negative	No	No	No	No	No	NA	No	No	No	NA	No	No	No	No	No	No	No	No	Yes	No	No	No	No	No	No	No	No	No	No	No	No	No	No	NA
1454	CQE2QV	CS105480	Negative	2021-09-10	Limbe	Yes	Female	99	Unk	9999	No	Yes	Oct	2017	Positive	Yes	No	No	No	No	NA	No	Yes	No	No	No	No	Yes	Yes	No	No	No	No	No	No	No	No	No	No	No	No	No	No	No	No	No	No	No	NA
1455	CQE2QW	CS105498	Positive	2021-09-10	Limbe	No	Female	16	Apr	1975	No	Yes	Unk	9999	Positive	Yes	No	No	No	No	NA	No	No	No	NA	No	No	No	No	Yes	No	No	Yes	No	No	No	No	No	No	No	No	No	No	No	No	No	No	No	NA
1456	CQE2QX	CS105472	Positive	2021-09-10	Limbe	Yes	Female	24	Feb	1986	No	Yes	Apr	2018	Negative	No	No	No	No	No	NA	No	Yes	No	No	No	No	No	Yes	No	No	No	No	No	No	No	No	No	Yes	No	No	No	No	No	No	No	No	No	NA
1457	CQE2QY	CS105506	Negative	2021-09-13	Limbe	Yes	Male	22	Sep	2019	NA	Yes	Dec	2020	Negative	No	No	No	No	No	NA	Yes	Yes	No	No	No	No	No	Yes	No	Yes	No	No	No	No	No	No	No	No	No	No	No	Yes	No	No	No	No	No	NA
1458	CQE2QZ	CS105514	Negative	2021-09-13	Limbe	Yes	Male	18	Sep	1982	NA	Yes	Unk	2013	Positive	Yes	No	No	No	No	NA	No	Yes	No	No	No	No	No	Yes	No	No	No	No	No	No	No	No	No	Yes	No	No	No	No	No	No	No	No	No	NA
1459	CQE2R0	CS105548	Negative	2021-09-13	Limbe	No	Male	17	Nov	1969	NA	No	NA	NA	No	No	No	No	No	No	NA	No	No	No	NA	No	No	No	No	No	No	No	No	Yes	No	No	No	No	No	No	No	No	No	Yes	No	No	No	No	NA
1460	CQE2R1	CS105530	Negative	2021-09-13	Limbe	Yes	Male	99	Unk	9999	NA	Yes	Unk	2020	Negative	No	No	No	No	No	NA	No	Yes	No	No	No	No	No	Yes	No	No	No	No	Yes	No	No	No	No	No	No	No	No	No	No	No	No	No	No	NA
1461	CQE2R2	CS105555	Negative	2021-09-13	Limbe	No	Male	2	Dec	1991	NA	Yes	Unk	2020	Positive	Yes	No	No	No	No	NA	No	No	No	NA	No	No	No	No	No	No	No	Yes	Yes	No	No	No	No	Yes	No	No	No	No	No	No	No	No	No	NA
1462	CQE2R3	CS105522	Negative	2021-09-13	Limbe	Yes	Male	10	May	2020	NA	No	NA	NA	No	No	No	No	No	No	NA	No	Yes	No	No	No	No	No	No	No	No	No	No	No	No	No	No	No	No	No	No	No	No	No	No	No	No	No	NA
1463	CQE2R4	CS105563	Negative	2021-09-13	Limbe	No	Female	22	Apr	1992	Unknown	Yes	Unk	2018	Negative	No	No	No	No	No	NA	No	No	No	NA	No	No	No	No	Yes	No	No	No	No	No	No	No	No	Yes	No	No	No	No	No	No	No	No	No	NA
1464	CQE2R5	CS105571	Negative	2021-09-13	Limbe	Yes	Male	4	Feb	2001	NA	Yes	Unk	9999	Negative	No	No	No	No	No	NA	Yes	Yes	No	No	No	No	No	Yes	No	No	No	No	Yes	No	No	No	No	No	No	No	No	No	No	No	No	No	No	NA
1465	CQE2R6	CS105589	Positive	2021-09-13	Limbe	Yes	Male	15	Jun	1997	NA	No	NA	NA	No	No	No	No	No	No	NA	No	Yes	Yes	No	No	No	No	Yes	No	Yes	No	Yes	Yes	No	No	No	No	Yes	No	No	No	No	No	No	No	No	No	NA
1466	CQE2R7	CS105613	Negative	2021-09-13	Limbe	No	Female	2	May	1999	No	Yes	Jan	2021	Negative	No	Yes	No	No	No	NA	No	No	No	NA	No	No	No	No	Yes	No	No	No	No	No	No	No	No	Yes	No	No	No	No	No	No	No	No	No	NA
1467	CQE2R8	CS105621	Negative	2021-09-13	Limbe	Yes	Male	6	Jul	1997	NA	Yes	Sep	2021	Negative	No	No	No	No	No	NA	No	Yes	No	No	No	No	No	Yes	Yes	No	No	No	No	No	No	No	No	Yes	No	No	No	No	No	No	No	No	No	NA
1468	CQE2R9	CS105639	Negative	2021-09-13	Limbe	Yes	Male	24	Apr	1993	NA	Yes	Jul	2021	Negative	No	No	No	No	No	NA	Yes	Yes	Yes	No	No	No	No	Yes	No	No	No	No	Yes	No	No	No	No	No	No	No	No	No	No	No	No	No	No	NA
1469	CQE2RA	CS105647	Negative	2021-09-14	Limbe	Yes	Male	1	Jan	1986	No	Yes	Aug	2021	Negative	No	No	No	No	No	NA	Yes	Yes	No	No	No	No	No	Yes	No	Yes	No	No	No	No	No	No	No	No	No	No	No	No	No	No	No	No	No	NA
1470	CQE2RB	CS105654	Negative	2021-09-14	Limbe	No	Male	1	Jan	1969	NA	Yes	Mar	2021	Negative	No	No	No	No	No	NA	No	No	No	NA	No	No	No	No	No	No	No	Yes	No	No	No	No	No	Yes	No	No	No	No	No	No	No	No	No	NA
1471	CQE2RC	CS105662	Negative	2021-09-14	Limbe	No	Male	29	Mar	1992	NA	Yes	Unk	2020	Negative	No	No	No	No	No	NA	No	No	No	NA	No	No	No	No	No	No	No	No	No	No	No	No	No	No	No	No	Yes	No	No	No	No	No	No	NA
1472	CQE2RD	CS105670	Negative	2021-09-14	Limbe	Yes	Female	31	Aug	1989	No	Yes	Jul	2021	Negative	No	No	No	No	No	NA	Yes	Yes	Yes	No	No	No	No	No	No	No	No	No	No	No	Yes	No	No	No	No	No	No	No	No	No	No	No	No	NA
1473	CQE2RE	CS105696	Negative	2021-09-14	Limbe	Yes	Male	19	Sep	2021	NA	No	NA	NA	No	No	No	No	No	No	NA	No	Yes	No	No	No	No	Yes	No	No	Yes	No	No	No	No	No	No	No	Yes	No	No	No	No	No	No	No	No	No	NA
1474	CQE2RF	CS105688	Negative	2021-09-14	Limbe	Yes	Female	29	Jan	1982	No	Yes	Aug	2021	Negative	No	Yes	Yes	No	No	NA	No	Yes	No	No	No	No	No	No	No	No	No	No	Yes	No	No	No	No	Yes	No	No	No	No	No	No	No	No	No	NA
1475	CQE2RG	CS105704	Negative	2021-09-14	Limbe	Yes	Female	9	Feb	1992	No	Yes	Apr	2021	Negative	No	No	No	No	No	NA	Yes	Yes	No	No	No	Yes	Yes	No	Yes	Yes	No	No	No	No	No	No	No	No	No	No	No	No	No	No	No	No	No	NA
1476	CQE2RH	CS105712	Negative	2021-09-15	Limbe	Yes	Male	9	Dec	1990	NA	Yes	Jun	2021	Negative	No	Yes	No	No	No	NA	No	No	No	NA	Yes	No	No	Yes	Yes	No	No	Yes	No	No	No	No	No	No	No	No	No	No	No	No	No	No	No	NA
1477	CQE2RI	CS105720	Negative	2021-09-15	Limbe	Yes	Male	8	Apr	1985	NA	Yes	Aug	2021	Negative	No	No	No	No	No	NA	No	Yes	No	No	No	No	No	No	No	Yes	No	No	No	No	No	No	No	No	No	No	No	No	No	No	No	No	No	NA
1478	CQE2RJ	CS105746	Negative	2021-09-15	Limbe	Yes	Female	28	Feb	1963	No	Yes	Unk	9999	Negative	No	Yes	Yes	No	No	NA	No	Yes	Yes	No	No	No	No	Yes	No	No	No	Yes	No	No	No	No	No	No	No	No	No	No	No	No	No	No	No	NA
1479	CQE2RK	CS105738	Negative	2021-09-15	Limbe	No	Male	7	Jun	1964	NA	Yes	Unk	2007	Positive	Yes	No	No	No	No	NA	No	No	No	NA	No	No	No	No	No	No	No	No	No	No	No	No	No	Yes	No	No	No	No	No	No	No	No	No	NA
1480	CQE2RL	CS105753	Negative	2021-09-15	Limbe	No	Female	3	Feb	2000	No	Yes	Unk	2017	Negative	No	No	No	No	No	NA	No	No	No	NA	No	No	No	No	No	No	No	No	No	No	No	No	No	No	No	No	No	No	No	No	No	No	No	NA
1481	CQE2RM	CS105761	Negative	2021-09-15	Limbe	Yes	Male	26	May	1977	NA	Yes	Jul	2021	Negative	No	No	No	Yes	No	NA	Yes	Yes	Yes	No	Yes	Yes	Yes	Yes	No	Yes	No	Yes	No	Yes	No	No	No	No	No	No	No	No	No	No	No	No	No	NA
1482	CQE2RN	CS105779	Negative	2021-09-15	Limbe	Yes	Female	26	Sep	1995	No	Yes	Jan	2020	Negative	No	No	No	No	No	NA	Yes	No	No	NA	No	No	No	No	No	No	No	No	No	No	No	No	No	No	No	No	No	No	No	No	No	No	No	NA
1483	CQE2RP	CS105795	Negative	2021-09-15	Limbe	Yes	Male	3	Aug	1998	NA	Yes	Jun	2020	Negative	No	No	No	No	No	NA	No	Yes	Yes	No	No	No	No	Yes	Yes	No	No	Yes	No	No	No	No	No	Yes	No	No	Yes	No	No	No	No	No	No	NA
1484	CQE2RQ	CS105787	Negative	2021-09-15	Limbe	Yes	Male	22	Mar	2003	NA	No	NA	NA	No	No	No	No	No	No	NA	No	Yes	No	No	No	No	No	Yes	No	Yes	No	No	No	No	No	No	No	No	No	No	Yes	No	No	No	No	No	No	NA
1485	CQE2RR	CS105803	Negative	2021-09-16	Limbe	Yes	Male	6	Jun	1999	NA	No	NA	NA	No	No	No	No	No	No	NA	No	Yes	No	No	No	No	No	Yes	No	No	No	No	Yes	No	No	No	No	No	No	No	No	No	No	No	No	No	No	NA
1486	CQE2RS	CS105811	Negative	2021-09-16	Limbe	No	Male	1	Mar	1989	NA	No	NA	NA	No	No	Yes	No	No	No	NA	No	No	No	NA	No	No	No	No	No	No	No	No	Yes	No	No	No	No	Yes	No	No	No	No	No	No	No	No	No	NA
1487	CQE2RT	CS105829	Negative	2021-09-16	Limbe	Yes	Female	17	Sep	2002	No	Yes	Unk	2013	Positive	Yes	No	No	No	No	NA	No	Yes	No	No	No	No	No	Yes	No	No	No	No	No	No	No	No	No	No	No	No	No	No	No	No	No	No	No	NA
1488	CQE2RU	CS105845	Negative	2021-09-16	Limbe	Yes	Female	6	Feb	1996	No	Yes	Jan	2020	Negative	No	No	No	No	No	NA	No	Yes	No	No	No	No	No	Yes	Yes	No	No	No	No	No	No	No	No	No	No	No	No	No	No	No	No	No	No	NA
1489	CQE2RV	CS105837	Negative	2021-09-16	Limbe	Yes	Female	25	Feb	1994	No	Yes	Aug	2020	Negative	No	No	No	No	No	NA	No	Yes	No	No	No	No	No	Yes	Yes	No	No	No	No	No	No	No	No	Yes	No	No	No	No	No	No	No	No	No	NA
1490	CQE2RW	CS105852	Negative	2021-09-16	Limbe	No	Male	25	Aug	1995	NA	Yes	Sep	2021	Negative	No	No	No	No	No	NA	No	No	No	NA	No	No	No	No	Yes	No	No	No	No	No	No	No	No	Yes	No	No	No	No	No	No	No	No	No	NA
1491	CQE2RX	CS105860	Negative	2021-09-17	Limbe	Yes	Female	3	Jul	1998	No	Yes	Jan	2021	Negative	No	No	No	No	No	NA	No	Yes	No	No	No	No	No	No	No	Yes	No	No	No	No	No	No	No	No	No	No	No	No	Yes	No	No	No	No	NA
1492	CQE2RY	CS105878	Positive	2021-09-17	Limbe	Yes	Female	6	May	1975	No	Yes	Unk	2017	Negative	No	No	No	No	No	NA	No	Yes	Yes	No	No	No	No	No	No	No	No	No	No	No	No	No	No	No	No	No	No	No	No	No	No	No	No	NA
1493	CQE2RZ	CS105886	Negative	2021-09-17	Limbe	No	Female	2	Oct	1992	No	Yes	Jun	2020	Negative	No	No	No	No	No	NA	No	No	No	NA	No	No	No	No	No	No	No	No	No	No	No	No	No	No	No	No	Yes	No	Yes	No	No	No	No	NA
1494	CQE2S0	CS105894	Negative	2021-09-17	Limbe	No	Male	16	Sep	1960	NA	Yes	Mar	2021	Negative	No	No	No	No	No	NA	No	No	No	NA	No	No	No	No	No	No	No	No	Yes	Yes	No	No	No	Yes	No	No	No	No	No	No	No	No	No	NA
1495	CQE2S1	CS105902	Positive	2021-09-17	Limbe	No	Male	10	Jun	1975	NA	Yes	Oct	2017	Positive	Yes	No	No	No	No	NA	No	No	No	NA	No	No	No	No	No	No	No	No	Yes	Yes	No	No	No	Yes	No	No	No	No	No	No	No	No	No	NA
1496	CQE2S2	CS105910	Negative	2021-09-17	Limbe	No	Male	17	Apr	2000	NA	Yes	Oct	2017	Negative	No	No	No	No	No	NA	No	No	No	NA	No	No	No	No	No	No	No	No	No	No	No	No	No	No	No	No	No	No	No	No	No	No	No	NA
1497	CQE2S3	CS105928	Negative	2021-09-17	Limbe	No	Male	29	Oct	2001	NA	Yes	Unk	2020	Negative	No	No	Yes	No	No	NA	No	No	No	NA	No	No	No	No	No	No	No	No	No	No	Yes	No	No	No	No	No	No	No	No	No	No	No	No	NA
1498	CQE2S4	CS105936	Negative	2021-09-17	Limbe	No	Male	28	Dec	1998	NA	Yes	Sep	2021	Negative	No	No	No	No	No	NA	No	No	No	NA	No	No	No	No	No	No	No	No	Yes	No	No	No	No	No	No	No	No	No	Yes	No	No	No	No	NA
1499	CQE2S5	CS105944	Negative	2021-09-17	Limbe	Yes	Male	1	Jun	1985	NA	Yes	Sep	2021	Negative	No	No	No	No	No	NA	No	Yes	Yes	No	Yes	Yes	No	Yes	No	Yes	No	No	No	No	No	No	No	No	No	No	Yes	No	No	No	Yes	Yes	No	NA
1500	CQE2S6	CS105951	Negative	2021-09-20	Limbe	Yes	Male	26	Oct	1989	NA	Yes	May	2014	Negative	No	No	No	No	No	NA	No	Yes	No	No	Yes	No	No	No	No	No	No	Yes	No	No	No	No	No	Yes	No	No	No	No	No	No	No	No	No	NA
1501	CQE2S7	CS105969	Negative	2021-09-20	Limbe	No	Male	2	Feb	1962	NA	Yes	Jun	2020	Negative	No	No	No	No	No	NA	No	No	No	NA	No	No	No	No	No	No	No	No	Yes	Yes	No	No	No	No	No	No	No	No	No	No	No	No	No	NA
1502	CQE2S8	CS105977	Negative	2021-09-20	Limbe	Yes	Male	6	Dec	1988	NA	Yes	Oct	2019	Negative	No	No	No	No	No	NA	No	Yes	No	No	No	No	No	No	No	No	No	Yes	No	No	No	No	No	No	No	No	No	No	No	No	No	No	No	NA
1503	CQE2S9	CS105985	Negative	2021-09-20	Limbe	Yes	Male	26	Nov	1997	NA	Yes	Sep	2021	Negative	No	No	No	No	No	NA	Yes	No	No	NA	No	No	No	No	Yes	No	No	No	No	No	No	No	No	No	No	No	No	No	No	No	No	No	No	NA
1504	CQE2SA	CS106009	Negative	2021-09-20	Limbe	Yes	Female	28	Sep	1980	No	Yes	Aug	2021	Negative	No	No	No	No	No	NA	No	No	No	NA	No	No	No	No	No	Yes	No	Yes	No	No	No	No	No	No	No	No	Yes	No	No	No	No	No	No	NA
1505	CQE2SB	CS105993	Positive	2021-09-20	Limbe	No	Male	21	Aug	1999	NA	Yes	Jan	2021	Negative	No	No	No	No	No	NA	No	No	No	NA	No	No	No	No	No	No	No	No	No	No	No	No	No	Yes	No	No	No	No	No	No	No	No	No	NA
1506	CQE2SC	CS106017	Negative	2021-09-20	Limbe	Yes	Male	7	Aug	1980	NA	Yes	Aug	2021	Negative	No	No	No	No	No	NA	No	Yes	No	No	No	No	No	No	No	No	No	No	No	No	No	No	No	Yes	No	No	No	No	No	No	No	No	No	NA
1507	CQE2SD	CS106025	Negative	2021-09-20	Limbe	Yes	Male	15	Unk	9999	NA	No	NA	NA	No	No	No	No	No	No	NA	No	Yes	Yes	No	No	No	No	No	No	No	No	No	No	No	Yes	No	No	Yes	No	No	No	No	No	No	No	No	No	NA
1508	CQE2SE	CS106033	Negative	2021-09-20	Limbe	No	Male	27	Feb	1997	NA	Yes	Jun	2021	Negative	No	No	No	No	No	NA	No	No	No	NA	No	No	No	No	No	No	No	No	No	No	Yes	No	No	Yes	No	No	No	No	No	No	No	No	No	NA
1509	CQE2SF	CS106041	Negative	2021-09-21	Limbe	No	Female	18	Jan	1986	No	Yes	Apr	2020	Negative	No	No	No	No	No	NA	No	No	No	NA	No	No	No	No	No	No	No	No	No	No	No	No	No	Yes	No	No	No	No	No	No	No	No	No	NA
1510	CQE2SG	CS106058	Negative	2021-09-21	Limbe	Yes	Male	12	Oct	1985	NA	Yes	Jul	2021	Negative	No	No	No	No	No	NA	Yes	Yes	Yes	No	Yes	Yes	Yes	Yes	Yes	Yes	No	No	No	No	No	No	No	Yes	No	No	No	No	No	No	No	No	No	NA
1511	CQE2SH	CS106066	Negative	2021-09-21	Limbe	Yes	Male	25	Dec	2000	NA	Yes	Aug	2021	Negative	No	No	No	No	No	NA	Yes	Yes	Yes	No	Yes	Yes	Yes	Yes	No	Yes	No	No	No	No	No	No	No	Yes	No	No	No	No	No	No	No	No	No	NA
1512	CQE2SI	CS106074	Negative	2021-09-21	Limbe	Yes	Male	24	Aug	1989	NA	Yes	Unk	2016	Positive	Yes	No	No	No	No	NA	No	Yes	Yes	No	No	No	No	No	No	No	No	Yes	No	No	No	No	No	No	No	No	No	No	No	No	No	No	No	NA
1513	CQE2SJ	CS106082	Negative	2021-09-21	Limbe	Yes	Female	5	Mar	2016	No	No	NA	NA	No	No	No	No	No	No	NA	No	Yes	No	No	No	No	No	No	No	No	No	No	No	No	No	No	No	Yes	No	No	Yes	No	No	No	No	No	No	NA
1514	CQE2SK	CS106090	Negative	2021-09-21	Limbe	Yes	Male	24	May	2019	NA	Yes	May	2021	Negative	No	No	No	No	No	NA	No	Yes	No	No	No	No	No	No	No	Yes	No	No	No	No	No	No	No	No	No	No	No	Yes	Yes	No	No	No	No	NA
1515	CQE2SL	CS106116	Negative	2021-09-21	Limbe	Yes	Male	26	Mar	2018	NA	Yes	Unk	2019	Negative	No	No	No	No	No	NA	Yes	Yes	No	No	No	No	No	No	No	No	No	No	No	No	No	No	No	No	No	No	Yes	No	No	No	No	No	No	NA
1516	CQE2SM	CS106108	Negative	2021-09-21	Limbe	No	Female	27	Feb	1993	No	Yes	Sep	2021	Negative	No	No	No	No	No	NA	No	No	No	NA	No	Yes	No	No	No	No	No	No	No	No	No	No	No	No	No	No	Yes	No	No	No	No	No	No	NA
1517	CQE2SN	CS106124	Negative	2021-09-21	Limbe	Yes	Female	2	Aug	2016	No	No	NA	NA	No	No	No	No	Yes	No	NA	Yes	Yes	No	No	No	No	No	No	No	Yes	Yes	No	No	No	No	No	No	Yes	No	No	Yes	No	No	No	No	No	No	NA
1518	CQE2SP	CS106132	Negative	2021-09-21	Limbe	Yes	Female	1	Dec	2021	No	No	NA	NA	No	No	No	No	Yes	No	NA	No	Yes	No	No	No	No	No	No	No	Yes	Yes	No	No	No	No	No	No	No	No	No	No	No	Yes	No	No	No	No	NA
1519	CQE2SQ	CS106140	Negative	2021-09-22	Limbe	No	Male	25	Dec	1990	NA	Yes	Aug	2021	Negative	No	No	No	No	No	NA	No	No	No	NA	No	No	No	No	No	No	No	No	No	No	No	No	No	Yes	No	No	Yes	No	No	No	No	No	No	NA
1520	CQE2SR	CS106157	Negative	2021-09-22	Limbe	No	Male	3	Mar	1977	NA	Yes	Apr	2021	Negative	No	No	No	No	No	NA	No	No	No	NA	No	No	No	No	No	No	No	No	No	No	No	No	No	Yes	No	No	No	No	No	No	No	No	No	NA
1521	CQE2SS	CS106165	Positive	2021-09-22	Limbe	Yes	Male	14	Aug	1998	NA	Yes	Unk	9999	Positive	Yes	No	Yes	No	No	NA	No	No	No	NA	Yes	No	No	No	No	No	No	Yes	No	No	No	No	No	No	No	No	No	No	No	No	No	No	No	NA
1522	CQE2ST	CS106181	Negative	2021-09-22	Limbe	No	Male	10	Jun	1985	NA	Yes	Jul	2021	Negative	No	No	No	No	No	NA	No	No	No	NA	No	No	No	No	No	No	No	No	No	No	No	No	No	Yes	No	No	No	No	No	No	No	No	No	NA
1523	CQE2SU	CS106173	Positive	2021-09-22	Limbe	Yes	Male	4	Oct	1995	NA	Yes	Feb	2021	Negative	No	No	No	No	No	NA	No	Yes	Yes	No	No	No	No	No	No	No	No	Yes	No	No	No	No	No	No	No	No	No	No	No	No	No	No	No	NA
1524	CQE2SV	CS106199	Negative	2021-09-22	Limbe	Yes	Male	20	Jul	2016	NA	No	NA	NA	No	No	No	No	No	No	NA	No	Yes	Yes	No	No	No	No	Yes	No	No	No	No	No	No	No	No	No	No	No	No	No	No	No	No	Yes	No	No	NA
1525	CQE2SW	CS109318	Negative	2021-09-22	Limbe	Yes	Male	19	Aug	2020	NA	No	NA	NA	No	No	No	No	No	No	NA	Yes	Yes	No	No	Yes	No	No	Yes	No	Yes	No	No	No	No	No	No	No	No	No	No	No	Yes	No	No	No	No	No	NA
1526	CQE2SX	CS106207	Positive	2021-09-22	Limbe	Yes	Female	7	Jul	1980	No	Yes	Unk	2008	Positive	Yes	No	No	No	Yes	Tuberculosis	No	Yes	No	No	No	No	No	Yes	No	No	No	No	No	No	No	No	No	Yes	No	No	No	No	No	No	No	No	No	NA
1527	CQE2SY	CS109326	Negative	2021-09-22	Limbe	Yes	Male	10	Oct	1968	NA	Yes	Unk	9999	Negative	No	No	No	No	No	NA	Yes	Yes	No	No	No	Yes	No	Yes	No	No	No	No	No	No	No	No	No	Yes	No	No	No	No	No	No	No	No	No	NA
1528	CQE2SZ	CS109359	Positive	2021-09-22	Limbe	Yes	Male	4	Dec	2014	NA	Yes	Unk	2018	Negative	No	No	No	No	No	NA	No	Yes	No	No	No	No	No	Yes	Yes	No	No	No	No	No	No	No	No	Yes	No	No	Yes	No	No	No	No	No	No	NA
1529	CQE2T0	CS109367	Negative	2021-09-22	Limbe	Yes	Female	12	Sep	2014	No	No	NA	NA	No	No	No	No	No	No	NA	Yes	Yes	No	No	No	No	No	Yes	Yes	Yes	No	No	No	No	No	No	No	Yes	No	No	Yes	No	No	No	No	No	No	NA
1530	CQE2T1	CS109375	Negative	2021-09-22	Limbe	No	Male	99	Unk	9999	NA	Yes	Aug	2012	Positive	Yes	No	No	No	No	NA	No	No	No	NA	No	No	No	No	No	No	No	No	No	No	No	No	No	Yes	No	No	No	No	No	No	No	No	No	NA
1531	CQE2T2	CS109391	Negative	2021-09-22	Limbe	Yes	Female	10	Aug	1994	No	Yes	Oct	2017	Positive	Yes	No	No	No	No	NA	Yes	Yes	No	No	No	Yes	Yes	Yes	No	Yes	No	No	No	No	No	No	No	Yes	No	No	Yes	No	No	No	No	No	No	NA
1532	CQE2T3	CS109383	Negative	2021-09-22	Limbe	No	Female	28	Sep	1980	No	Yes	Sep	2021	Negative	No	No	No	No	No	NA	No	No	No	NA	No	No	No	No	Yes	Yes	No	Yes	No	No	No	No	No	Yes	No	No	Yes	No	No	No	No	No	No	NA
1533	CQE2T4	CS109409	Negative	2021-09-23	Limbe	Yes	Female	26	Aug	1983	No	Yes	Oct	2020	Negative	No	No	No	No	No	NA	No	Yes	No	No	No	No	No	Yes	No	Yes	No	No	No	No	No	No	No	Yes	No	No	No	No	Yes	No	No	No	No	NA
1534	CQE2T5	CS109417	Negative	2021-09-23	Limbe	Yes	Female	10	Sep	1975	No	Yes	Jan	2020	Negative	No	No	No	No	No	NA	No	Yes	Yes	No	No	No	No	Yes	No	No	No	No	No	No	No	No	No	Yes	No	No	No	No	No	No	No	No	No	NA
1535	CQE2T6	CS109425	Negative	2021-09-23	Limbe	Yes	Male	2	Jun	1988	NA	Yes	Unk	2016	Negative	No	No	No	No	No	NA	No	Yes	No	No	Yes	No	No	Yes	No	Yes	No	No	No	No	No	No	No	No	No	No	No	No	No	No	No	No	No	NA
1536	CQE2T7	CS109433	Positive	2021-09-23	Limbe	Yes	Female	12	Jul	1974	No	Yes	Unk	9999	Negative	No	No	No	No	No	NA	Yes	Yes	No	No	Yes	No	No	Yes	No	No	No	No	No	No	No	No	No	No	No	No	No	No	No	No	No	No	No	NA
1537	CQE2T8	CS109441	Negative	2021-09-23	Limbe	No	Male	5	Jan	1978	NA	Yes	Jul	2021	Negative	No	No	No	No	No	NA	No	No	No	NA	No	No	No	No	No	No	No	No	Yes	No	No	No	No	Yes	No	No	No	No	No	No	No	No	No	NA
1538	CQE2T9	CS109458	Negative	2021-09-23	Limbe	Yes	Female	25	Sep	2002	No	Yes	Aug	2021	Negative	No	No	No	No	No	NA	No	Yes	No	No	Yes	No	No	Yes	No	Yes	No	No	No	No	No	No	No	No	No	No	No	No	No	No	No	No	No	NA
1539	CQE2TA	CS109466	Negative	2021-09-23	Limbe	Yes	Female	23	May	2002	No	Yes	Sep	2021	Negative	No	No	No	No	No	NA	No	No	No	NA	Yes	No	No	Yes	No	Yes	No	Yes	No	No	No	No	No	No	No	No	No	No	No	No	No	No	No	NA
1540	CQE2TB	CS109474	Positive	2021-09-23	Limbe	Yes	Male	23	Sep	1988	NA	Yes	Feb	2021	Negative	No	No	No	No	No	NA	Yes	Yes	No	No	No	No	No	Yes	No	No	No	No	No	No	No	No	No	No	No	No	No	No	No	No	No	No	No	NA
1541	CQE2TC	CS109482	Negative	2021-09-24	Limbe	Yes	Male	6	Oct	2001	NA	Yes	Unk	2016	Negative	No	No	No	No	No	NA	No	Yes	No	No	No	No	No	Yes	Yes	No	No	No	No	No	No	No	No	Yes	No	No	No	No	No	No	No	No	No	NA
1542	CQE2TD	CS109490	Negative	2021-09-24	Limbe	Yes	Female	22	Dec	2000	No	Yes	Unk	9999	Positive	Yes	No	No	No	No	NA	No	Yes	Yes	No	No	No	No	Yes	No	Yes	No	No	No	No	Yes	No	No	No	No	No	No	No	No	No	No	No	No	NA
1543	CQE2TE	CS109508	Negative	2021-09-24	Limbe	Yes	Male	31	May	1986	NA	Yes	Unk	2019	Negative	No	No	No	No	No	NA	No	Yes	Yes	No	No	No	No	Yes	No	Yes	No	No	No	No	No	No	No	No	No	No	No	No	No	No	No	No	No	NA
1544	CQE2TF	CS109516	Negative	2021-09-24	Limbe	Yes	Female	8	Aug	1970	No	Yes	Unk	2011	Positive	Yes	No	No	No	No	NA	Yes	Yes	No	No	No	No	No	Yes	No	No	No	No	No	No	No	No	No	Yes	No	No	No	No	No	No	No	No	No	NA
1545	CQE2TG	CS109524	Negative	2021-09-24	Limbe	Yes	Male	2	Aug	1999	NA	Yes	Unk	2021	Negative	No	No	No	No	No	NA	No	Yes	No	No	No	No	No	Yes	No	No	No	Yes	No	No	No	No	No	Yes	No	No	No	No	No	No	No	No	No	NA
1546	CQE2TH	CS109532	Negative	2021-09-24	Limbe	Yes	Female	8	Mar	2019	No	No	NA	NA	No	No	No	No	No	No	NA	No	Yes	No	No	No	No	No	Yes	No	Yes	No	No	No	No	No	No	No	No	No	No	Yes	No	No	No	No	No	No	NA
1547	CQE2TI	CS109540	Negative	2021-09-24	Limbe	Yes	Female	4	Oct	1999	Yes	Yes	Aug	2021	Negative	No	No	No	No	No	NA	No	Yes	No	No	No	No	No	Yes	No	Yes	No	No	No	No	No	No	No	No	No	No	No	No	No	No	No	No	No	NA
1548	CQE2TK	CS109565	Negative	2021-09-24	Limbe	No	Female	27	Nov	1995	No	Yes	Unk	2021	Positive	Yes	No	No	No	No	NA	No	No	No	NA	No	No	No	No	No	No	No	No	No	No	No	No	No	Yes	No	No	Yes	No	Yes	No	No	No	No	NA
1549	CQE2TL	CS109557	Negative	2021-09-24	Limbe	Yes	Male	26	Mar	1989	NA	Yes	Unk	2013	Positive	Yes	No	No	No	No	NA	No	Yes	Yes	No	No	No	No	No	No	No	No	No	No	No	No	No	No	No	No	No	No	No	No	No	No	No	No	NA
1550	CQE2TM	CS109573	Negative	2021-09-24	Limbe	Yes	Female	5	Mar	2001	No	Yes	Unk	2021	Negative	No	No	No	No	No	NA	No	No	No	NA	No	No	No	No	No	No	No	No	Yes	Yes	No	No	No	Yes	No	No	No	No	No	No	No	No	No	NA
1551	CQE2TN	CS109581	Negative	2021-09-27	Limbe	Yes	Female	24	Dec	1968	No	Yes	Aug	2021	Negative	No	No	No	No	No	NA	No	Yes	No	No	No	Yes	No	Yes	No	Yes	No	No	Yes	Yes	No	No	No	Yes	No	No	No	No	No	No	No	No	No	NA
1552	CQE2TP	CS109599	Negative	2021-09-27	Limbe	Yes	Male	2	Jun	1992	NA	Yes	Jul	2021	Negative	No	No	No	No	No	NA	Yes	Yes	No	No	No	No	Yes	Yes	Yes	Yes	No	Yes	No	No	No	No	No	Yes	No	No	No	No	No	No	Yes	No	No	NA
1553	CQE2TQ	CS109607	Negative	2021-09-27	Limbe	No	Female	1	Dec	1969	No	Yes	Unk	9999	Negative	No	No	No	No	No	NA	No	No	No	NA	No	No	No	No	Yes	No	No	No	No	No	Yes	No	No	Yes	No	No	No	No	No	No	No	No	No	NA
1554	CQE2TR	CS109615	Negative	2021-09-27	Limbe	Yes	Male	18	Jun	1979	NA	Yes	Jun	2015	Positive	Yes	No	No	No	No	NA	Yes	Yes	No	No	No	No	No	Yes	No	Yes	No	No	No	No	No	No	No	No	No	No	Yes	No	No	No	No	No	No	NA
1555	CQE2TS	CS109631	Negative	2021-09-27	Limbe	No	Male	13	Apr	1966	NA	Yes	Unk	2014	Positive	Yes	No	No	No	No	NA	No	No	No	NA	No	No	No	No	No	No	No	Yes	No	No	No	No	No	Yes	No	No	No	No	No	No	No	No	No	NA
1556	CQE2TT	CS109623	Negative	2021-09-27	Limbe	Yes	Female	28	Jun	1994	No	Yes	Unk	2017	Positive	Yes	No	No	No	No	NA	No	Yes	No	No	No	No	No	Yes	No	Yes	No	Yes	No	No	No	No	No	No	No	No	No	No	No	No	No	No	No	NA
1557	CQE2TU	CS109656	Negative	2021-09-27	Limbe	No	Male	1	Jun	1972	NA	Yes	Oct	2003	Positive	Yes	No	Yes	No	No	NA	No	No	No	NA	No	No	No	No	No	No	No	No	Yes	Yes	No	No	No	No	No	No	No	No	No	No	No	No	No	NA
1558	CQE2TV	CS109649	Negative	2021-09-27	Limbe	No	Male	30	Dec	1973	NA	Yes	Aug	2021	Positive	Yes	No	No	No	No	NA	No	No	No	NA	No	No	No	No	No	No	No	No	No	No	No	No	No	Yes	No	No	No	No	No	No	No	No	No	NA
1559	CQE2TW	CS109664	Negative	2021-09-27	Limbe	Yes	Female	23	Apr	1997	No	Yes	Aug	2021	Negative	No	No	No	No	No	NA	No	Yes	No	No	No	No	No	Yes	No	Yes	No	No	No	No	No	No	No	No	No	No	Yes	No	No	No	No	No	No	NA
1560	CQE2TX	CS109672	Positive	2021-09-27	Limbe	Yes	Female	25	Jun	2002	No	No	NA	NA	No	No	No	No	No	No	NA	No	Yes	No	No	No	No	No	Yes	No	Yes	No	No	No	No	No	No	No	Yes	No	No	Yes	No	No	No	No	No	No	NA
1561	CQE2TY	CS109680	Negative	2021-09-27	Limbe	No	Female	25	Jan	2000	No	No	NA	NA	No	No	No	No	No	No	NA	No	No	No	NA	No	No	No	No	No	Yes	No	No	No	No	No	No	No	Yes	No	No	No	No	Yes	No	No	No	No	NA
1562	CQE2TZ	CS109714	Negative	2021-09-27	Limbe	Yes	Male	1	Apr	1988	NA	Yes	Jun	2021	Negative	No	No	No	Yes	No	NA	Yes	Yes	No	No	No	No	No	Yes	No	No	No	No	No	No	No	No	No	No	No	No	No	No	No	No	No	No	No	NA
1563	CQE2U0	CS109706	Negative	2021-09-27	Limbe	Yes	Male	28	Jun	2000	NA	Yes	Unk	9999	Negative	No	No	No	No	No	NA	Yes	Yes	Yes	No	No	No	No	Yes	No	No	No	No	Yes	No	No	No	No	No	No	No	No	No	No	No	No	No	No	NA
1564	CQE2U1	CS109722	Negative	2021-09-27	Limbe	Yes	Male	21	Jun	1994	NA	Yes	Jul	2021	Negative	No	No	No	No	No	NA	No	Yes	No	No	Yes	No	No	Yes	No	No	No	Yes	No	No	No	No	No	Yes	No	No	No	No	No	No	No	No	No	NA
1565	CQE2U2	CS109730	Negative	2021-09-27	Limbe	Yes	Female	22	Aug	1983	No	Yes	Nov	2020	Negative	No	No	No	No	No	NA	No	Yes	No	No	No	No	No	Yes	No	Yes	No	No	No	No	No	No	No	No	No	No	Yes	No	Yes	No	No	No	No	NA
1566	CQE2U3	CS109748	Negative	2021-09-27	Limbe	Yes	Female	17	Apr	1984	No	Yes	Jan	2021	Negative	No	No	No	Yes	No	NA	No	Yes	No	No	Yes	No	No	Yes	No	No	No	Yes	Yes	No	No	No	No	No	No	No	No	No	No	No	No	No	No	NA
1567	CQE2U4	CS109755	Negative	2021-09-28	Limbe	Yes	Male	4	Feb	2021	NA	Yes	Apr	2020	Negative	No	No	No	No	No	NA	No	Yes	Yes	No	No	No	No	Yes	No	No	No	No	No	No	No	No	No	No	No	No	No	No	No	No	No	No	No	NA
1568	CQE2U5	CS109763	Negative	2021-09-28	Limbe	No	Female	9	Jul	2002	No	Yes	Sep	2021	Negative	No	No	No	No	No	NA	No	No	No	NA	No	No	No	No	Yes	No	No	Yes	Yes	No	No	No	No	Yes	No	No	Yes	No	No	No	No	No	No	NA
1569	CQE2U6	CS109771	Positive	2021-09-28	Limbe	Yes	Male	6	Dec	1984	NA	Yes	Unk	2013	Positive	Yes	No	No	No	No	NA	No	Yes	No	No	No	No	No	Yes	No	No	No	Yes	No	No	Yes	No	No	No	No	No	No	No	No	No	No	No	No	NA
1570	CQE2U7	CS109789	Negative	2021-09-28	Limbe	Yes	Female	28	Sep	1979	No	Yes	Aug	2021	Negative	No	No	No	No	No	NA	No	Yes	No	No	No	No	No	Yes	Yes	Yes	No	Yes	No	No	No	No	No	Yes	No	No	No	No	No	No	No	No	No	NA
1571	CQE2U8	CS109797	Negative	2021-09-28	Limbe	Yes	Female	18	Jan	2018	No	Yes	Jun	2021	Negative	No	No	No	No	No	NA	No	Yes	No	No	No	No	No	Yes	No	Yes	No	No	No	No	No	No	No	Yes	No	No	No	No	No	No	No	No	No	NA
1572	CQE2U9	CS109805	Negative	2021-09-28	Limbe	Yes	Male	19	Nov	2002	NA	No	NA	NA	No	No	No	No	No	No	NA	No	Yes	No	No	No	No	No	Yes	No	No	No	No	No	No	No	No	No	Yes	No	No	No	No	No	No	No	No	No	NA
1573	CQE2UA	CS109813	Negative	2021-09-28	Limbe	No	Female	10	May	1994	No	Yes	Unk	2019	Negative	No	No	No	No	No	NA	No	No	No	NA	No	No	No	No	No	No	No	No	No	No	No	No	No	Yes	No	No	No	No	No	No	Yes	No	No	NA
1574	CQE2UB	CS109821	Negative	2021-09-28	Limbe	No	Male	27	Jun	1992	NA	Yes	Unk	2019	Negative	No	No	No	No	No	NA	No	No	No	NA	No	No	No	No	No	No	No	No	No	No	No	No	No	No	No	No	No	No	No	No	Yes	No	No	NA
1575	CQE2UC	CS109847	Negative	2021-09-28	Limbe	Yes	Male	25	Feb	1992	NA	Yes	Unk	9999	Negative	No	No	No	No	No	NA	No	Yes	No	No	No	No	No	No	No	Yes	No	No	No	No	No	No	No	No	No	No	No	No	No	No	No	No	No	NA
1576	CQE2UD	CS109839	Negative	2021-09-28	Limbe	Yes	Female	27	Apr	1983	No	Yes	Jul	2005	Positive	Yes	No	No	No	No	NA	No	Yes	No	No	No	No	No	No	No	Yes	No	No	Yes	No	No	No	No	Yes	No	No	No	No	No	No	No	No	No	NA
1577	CQE2UE	CS109854	Negative	2021-09-28	Limbe	Yes	Female	26	Apr	2016	No	Yes	Unk	2016	Negative	No	No	No	No	No	NA	No	Yes	No	No	No	No	No	No	No	Yes	No	No	No	No	No	No	No	No	No	No	No	No	No	No	No	No	No	NA
1578	CQE2UF	CS109862	Negative	2021-09-28	Limbe	Yes	Female	99	Unk	9999	No	No	NA	NA	No	No	No	No	No	No	NA	No	Yes	No	No	No	No	No	No	No	Yes	No	No	Yes	No	No	No	No	No	No	No	No	No	No	No	No	No	No	NA
1579	CQE2UG	CS109870	Positive	2021-09-28	Limbe	Yes	Female	24	Apr	2002	No	Yes	Unk	2010	Positive	Yes	No	No	No	No	NA	No	Yes	No	No	No	No	No	No	No	No	No	No	No	No	No	No	No	No	No	No	Yes	No	No	No	No	No	No	NA
1580	CQE2UH	CS109888	Positive	2021-09-28	Limbe	Yes	Female	99	Unk	9999	No	Yes	Unk	9999	Negative	No	No	No	No	No	NA	No	Yes	No	No	No	No	No	No	No	No	No	No	No	No	No	No	No	Yes	No	No	Yes	No	No	No	No	No	No	NA
1581	CQE2UI	CS109896	Positive	2021-09-28	Limbe	No	Female	29	Mar	2000	No	Yes	Sep	2021	Negative	No	No	No	No	No	NA	No	No	No	NA	No	No	No	No	No	No	No	No	No	No	No	No	No	No	No	No	Yes	No	No	No	No	No	No	NA
1582	CQE2UJ	CS109904	Negative	2021-09-28	Limbe	No	Female	2	Feb	1998	No	Yes	Jun	2021	Negative	No	No	No	No	No	NA	No	No	No	NA	No	No	No	No	No	No	No	No	No	No	No	No	No	No	No	No	No	No	No	No	No	No	No	NA
1583	CQE2UK	CS109912	Negative	2021-09-28	Limbe	Yes	Male	99	Unk	9999	NA	No	NA	NA	No	No	No	No	No	No	NA	No	Yes	No	No	No	No	No	No	No	No	No	No	No	No	No	No	No	Yes	No	No	No	No	No	No	No	No	No	NA
1584	CQE2UL	CS109920	Negative	2021-09-28	Limbe	Yes	Female	99	Unk	9999	No	Yes	Sep	2021	Positive	Yes	No	No	No	No	NA	No	Yes	No	No	No	Yes	Yes	No	No	No	No	No	No	No	No	No	No	Yes	No	No	Yes	No	No	No	No	No	No	NA
1585	CQE2UM	CS110555	Negative	2021-09-29	Limbe	Yes	Male	4	Mar	2021	NA	Yes	Unk	2006	Positive	Yes	No	No	No	No	NA	Yes	Yes	No	No	Yes	No	No	No	No	No	No	No	No	No	No	No	No	No	No	No	No	No	No	No	No	No	No	NA
1586	CQE2UN	CS110571	Negative	2021-09-29	Limbe	No	Male	13	Sep	2021	NA	Yes	Unk	9999	Negative	No	No	No	No	No	NA	No	No	No	NA	No	No	No	No	No	Yes	No	No	No	No	No	No	No	Yes	No	No	No	No	No	No	No	No	No	NA
1587	CQE2UP	CS110597	Negative	2021-09-29	Limbe	No	Male	13	Jun	1994	NA	Yes	Sep	2021	Negative	No	No	No	No	No	NA	No	No	No	NA	No	No	No	No	No	No	No	No	No	No	No	No	No	No	No	No	Yes	No	Yes	No	No	No	No	NA
1588	CQE2UQ	CS110589	Negative	2021-09-29	Limbe	Yes	Male	2	Oct	2002	NA	Yes	Unk	2017	Negative	No	No	No	No	No	NA	No	No	No	NA	No	No	No	No	No	Yes	No	No	No	No	No	No	No	Yes	No	No	No	No	No	No	No	No	No	NA
1589	CQE2UR	CS110605	Negative	2021-09-29	Limbe	Yes	Male	22	Jun	1999	NA	Yes	Unk	2021	Negative	No	No	No	No	No	NA	No	Yes	No	No	Yes	No	No	No	No	No	No	No	No	No	No	No	No	Yes	No	No	No	No	No	No	No	No	No	NA
1590	CQE2US	CS110613	Negative	2021-09-29	Limbe	Yes	Female	21	May	2003	No	Yes	May	2021	Negative	No	No	No	No	No	NA	No	Yes	Yes	No	Yes	No	No	Yes	No	No	No	No	Yes	No	No	No	No	No	No	No	No	No	No	No	No	No	No	NA
1591	CQE2UT	CS110621	Negative	2021-09-29	Limbe	Yes	Female	16	Apr	1977	No	Yes	Sep	2020	Negative	No	No	No	No	No	NA	No	Yes	No	No	No	No	No	Yes	No	Yes	No	No	No	No	No	No	No	No	No	No	Yes	No	No	No	No	No	No	NA
1592	CQE2UU	CS110639	Negative	2021-09-29	Limbe	Yes	Female	4	Jan	1995	No	Yes	Jun	2021	Negative	No	No	No	No	No	NA	No	Yes	Yes	No	No	No	No	Yes	Yes	Yes	No	No	No	No	No	No	No	No	No	No	No	No	No	No	No	No	No	NA
1593	CQE2UV	CS110647	Negative	2021-09-30	Limbe	Yes	Male	15	Jun	1997	NA	Yes	Unk	2019	Negative	No	No	No	No	No	NA	No	Yes	No	No	Yes	No	No	Yes	Yes	No	No	No	No	No	No	No	No	No	No	No	No	No	No	No	No	No	No	NA
1594	CQE2UW	CS110654	Negative	2021-09-30	Limbe	Yes	Male	15	Feb	1958	NA	Yes	Jun	2021	Negative	No	No	No	Yes	No	NA	No	Yes	Yes	No	Yes	No	No	Yes	Yes	Yes	No	Yes	No	No	No	No	No	No	No	No	No	No	No	No	No	No	No	NA
1595	CQE2UX	CS110662	Negative	2021-09-30	Limbe	Yes	Male	14	Jul	1998	NA	No	NA	NA	No	No	No	No	No	No	NA	No	Yes	No	No	No	No	No	Yes	No	No	No	No	No	No	No	No	No	Yes	No	No	No	No	No	No	No	No	No	NA
1596	CQE2UY	CS110670	Negative	2021-09-30	Limbe	No	Female	4	Mar	1958	No	Yes	Unk	2011	Positive	Yes	No	No	No	No	NA	No	No	No	NA	No	No	No	No	No	No	No	No	Yes	No	No	No	No	Yes	No	No	No	No	No	No	No	No	No	NA
1597	CQE2UZ	CS110688	Negative	2021-09-30	Limbe	No	Female	29	Jan	1988	No	Yes	Unk	2020	Positive	Yes	No	No	No	No	NA	No	No	No	NA	No	No	No	No	No	No	No	No	No	No	No	No	No	No	No	No	Yes	No	Yes	No	No	No	No	NA
1598	CQE2V0	CS110696	Negative	2021-09-30	Limbe	Yes	Female	99	Unk	9999	No	Yes	Jul	2021	Negative	No	No	No	No	No	NA	No	Yes	No	No	No	No	No	Yes	Yes	Yes	No	Yes	No	No	No	No	No	No	No	No	No	No	No	No	No	No	No	NA
1599	CQE2V1	CS110704	Negative	2021-09-30	Limbe	Yes	Female	15	Sep	2021	No	Yes	Aug	2019	Negative	No	No	No	No	No	NA	Yes	No	No	NA	No	Yes	No	No	No	No	No	Yes	Yes	No	Yes	No	No	No	No	No	Yes	No	No	No	No	No	No	NA
1600	CQE2V2	CS110712	Negative	2021-10-01	Limbe	No	Male	3	Nov	1985	NA	Yes	Jul	2021	Negative	No	No	No	No	No	NA	No	No	No	NA	No	No	No	No	No	Yes	No	No	No	No	No	No	No	Yes	No	No	No	No	No	No	No	No	No	NA
1601	CQE2V3	CS110720	Negative	2021-10-01	Limbe	Yes	Male	6	Jul	1969	NA	Yes	Unk	2008	Positive	Yes	No	No	No	No	NA	No	Yes	No	No	No	No	No	No	No	Yes	No	No	No	No	No	No	No	No	No	No	No	No	No	No	No	No	No	NA
1602	CQE2V4	CS110738	Negative	2021-10-01	Limbe	No	Male	3	Oct	1998	NA	No	NA	NA	No	No	No	No	No	No	NA	No	Yes	No	No	No	No	No	No	No	Yes	No	No	Yes	Yes	No	No	No	No	No	No	No	No	No	No	No	No	No	NA
1603	CQE2V5	CS110746	Negative	2021-10-01	Limbe	Yes	Male	30	Nov	1986	NA	Yes	Jul	2021	Negative	No	No	No	No	No	NA	No	Yes	No	No	No	No	No	No	No	No	No	No	Yes	No	No	No	No	No	No	No	No	No	No	No	No	No	No	NA
1604	CQE2V6	CS110753	Positive	2021-10-01	Limbe	Yes	Female	25	Jun	1988	No	Yes	Jan	2021	Negative	No	No	No	No	No	NA	No	Yes	No	No	No	No	No	Yes	No	No	No	No	No	No	No	No	No	No	No	No	No	No	No	No	No	No	No	NA
1605	CQE2V7	CS110761	Negative	2021-10-01	Limbe	Yes	Female	27	Nov	1995	No	Yes	Feb	2021	Negative	No	No	No	No	No	NA	No	Yes	No	No	No	No	No	Yes	No	No	No	Yes	No	No	No	No	No	No	No	No	No	No	No	No	No	No	No	NA
1606	CQE2V8	CS110779	Negative	2021-10-01	Limbe	No	Female	11	Sep	1993	No	Yes	Oct	2014	Negative	No	No	No	No	No	NA	No	No	No	NA	No	No	No	No	No	No	No	No	No	No	No	No	No	Yes	No	No	No	No	No	No	No	No	No	NA
1607	CQE2V9	CS110787	Negative	2021-10-01	Limbe	No	Male	7	Aug	1977	NA	Yes	Unk	2018	Positive	Yes	No	No	No	No	NA	No	No	No	NA	No	No	No	No	No	No	No	No	No	No	No	No	No	Yes	No	No	Yes	No	Yes	No	No	No	No	NA
1608	CQE2VA	CS110795	Negative	2021-10-01	Limbe	No	Female	14	Apr	1995	No	Yes	Aug	2015	Negative	No	No	No	No	No	NA	No	No	No	NA	No	No	No	No	No	No	No	No	No	No	No	No	No	Yes	No	No	No	No	No	No	No	No	No	NA
1609	CQE2VB	CS110803	Negative	2021-10-01	Limbe	No	Male	7	Apr	1979	No	Yes	Unk	2020	Negative	No	No	No	No	No	NA	No	No	No	No	No	No	No	No	No	Yes	No	No	No	No	No	No	No	No	No	No	No	No	No	No	No	No	No	NA
1610	CQE2VC	CS110811	Negative	2021-10-04	Limbe	No	Male	6	Jun	1988	NA	Yes	Sep	2021	Negative	No	No	No	No	No	NA	No	No	No	NA	No	No	No	No	No	No	No	No	No	No	No	No	No	No	No	No	No	No	Yes	No	No	No	No	NA
1611	CQE2VD	CS110829	Negative	2021-10-04	Limbe	No	Male	11	Oct	1986	NA	Yes	Oct	2021	Negative	No	No	No	No	No	NA	No	No	No	NA	No	No	No	No	No	No	No	No	No	No	No	No	No	Yes	No	No	No	No	No	No	No	No	No	NA
1612	CQE2VE	CS110837	Negative	2021-10-04	Limbe	No	Male	25	Nov	1975	NA	Yes	Apr	2021	Negative	No	No	No	No	No	NA	No	No	No	NA	No	No	No	No	No	No	No	Yes	Yes	No	No	No	No	No	No	No	No	No	No	No	No	No	No	NA
1613	CQE2VF	CS110845	Negative	2021-10-04	Limbe	Yes	Male	7	Apr	1979	NA	No	NA	NA	No	No	No	No	No	No	NA	No	Yes	No	No	No	No	No	Yes	No	No	No	No	No	No	No	No	No	No	No	No	No	No	No	No	No	No	No	NA
1614	CQE2VG	CS110852	Positive	2021-10-04	Limbe	Yes	Male	20	Jan	2001	NA	Yes	Jun	2021	Negative	No	No	No	No	No	NA	No	Yes	No	No	No	No	No	Yes	No	No	No	No	No	No	No	No	No	No	No	No	Yes	No	No	No	No	No	No	NA
1615	CQE2VH	CS110860	Negative	2021-10-04	Limbe	Yes	Male	25	Dec	1984	NA	Yes	Unk	2005	Positive	Yes	No	No	No	No	NA	No	Yes	Yes	No	No	No	No	Yes	No	Yes	No	Yes	No	No	No	No	No	Yes	No	No	No	No	No	No	No	No	No	NA
1616	CQE2VI	CS110878	Negative	2021-10-04	Limbe	No	Male	20	Oct	1985	NA	Yes	Sep	2021	Negative	No	No	No	No	No	NA	No	No	No	NA	No	No	No	No	No	No	No	Yes	No	No	No	No	No	No	No	No	No	No	Yes	No	No	No	No	NA
1617	CQE2VJ	CS110886	Negative	2021-10-04	Limbe	Yes	Male	2	Oct	2002	NA	No	NA	NA	No	No	No	No	No	No	NA	No	Yes	Yes	No	No	No	No	No	No	Yes	No	No	No	No	No	No	No	Yes	No	No	No	No	No	No	No	No	No	NA
1618	CQE2VK	CS110894	Negative	2021-10-04	Limbe	No	Male	28	Nov	2002	NA	Yes	Unk	9999	Negative	No	No	No	No	No	NA	No	No	No	NA	No	No	No	No	No	Yes	No	No	No	No	No	No	No	Yes	No	No	No	No	No	No	No	No	No	NA
1619	CQE2VL	CS110902	Positive	2021-10-04	Limbe	Yes	Male	10	Oct	2002	NA	Yes	Unk	2018	Negative	No	No	No	No	No	NA	No	Yes	No	No	No	No	No	No	No	No	No	No	No	No	No	No	No	Yes	No	No	No	No	No	No	No	No	No	NA
1620	CQE2VM	CS110910	Negative	2021-10-04	Limbe	Yes	Male	25	Jun	1977	NA	Yes	Oct	2020	Negative	No	No	No	No	No	NA	No	Yes	No	No	No	No	No	Yes	No	No	No	Yes	No	No	No	No	No	Yes	No	No	No	No	No	No	No	No	No	NA
1621	CQE2VN	CS110928	Negative	2021-10-04	Limbe	Yes	Male	25	Dec	1981	NA	Yes	Unk	2020	Negative	No	No	No	No	No	NA	No	Yes	No	No	No	No	No	Yes	No	No	No	No	No	No	No	No	No	Yes	No	No	No	No	No	No	No	No	No	NA
1622	CQE2VP	CS110936	Negative	2021-10-05	Limbe	No	Male	21	Jan	1986	NA	Yes	Jul	2021	Negative	No	No	No	No	No	NA	No	No	No	NA	No	No	No	No	No	No	No	No	Yes	No	No	No	No	No	No	No	No	No	No	No	No	No	No	NA
1623	CQE2VQ	CS110944	Negative	2021-10-06	Limbe	Yes	Female	2	Feb	1984	No	Yes	Sep	2021	Negative	No	No	No	No	No	NA	Yes	No	No	NA	No	No	No	No	No	No	No	Yes	Yes	No	No	No	No	No	No	No	No	No	No	No	No	No	No	NA
1624	CQE2VR	CS110951	Negative	2021-10-06	Limbe	Yes	Male	1	Apr	1998	NA	Yes	Jun	2020	Negative	No	No	No	No	No	NA	No	Yes	Yes	No	No	No	No	Yes	No	Yes	No	No	No	No	No	No	No	No	No	No	No	No	Yes	No	No	No	No	NA
1625	CQE2VS	CS110969	Negative	2021-10-06	Limbe	Yes	Female	20	Apr	1991	No	Yes	Unk	2021	Negative	No	No	No	No	No	NA	No	Yes	No	No	No	No	No	No	No	No	No	No	No	No	No	No	No	No	No	No	No	No	No	No	No	No	No	NA
1626	CQE2VT	CS110977	Negative	2021-10-06	Limbe	Yes	Female	28	Sep	1980	No	Yes	Apr	2021	Negative	No	No	No	No	No	NA	No	Yes	No	No	No	No	No	No	No	No	No	No	No	No	No	No	No	Yes	No	No	No	No	No	No	No	No	No	NA
1627	CQE2VW	CS111009	Negative	2021-10-07	Limbe	No	Female	18	Jan	1986	No	Yes	May	2014	Positive	Yes	No	No	No	No	NA	No	No	No	NA	No	No	No	No	No	No	No	No	Yes	No	No	No	No	No	No	No	Yes	No	No	No	No	No	No	NA
1628	CQE2VX	CS111017	Negative	2021-10-07	Limbe	Yes	Female	21	Jun	2000	No	Yes	Jul	2021	Negative	No	No	No	No	No	NA	No	Yes	No	No	No	No	No	Yes	No	No	No	No	No	No	Yes	No	No	Yes	No	No	No	No	No	No	No	No	No	NA
1629	CQE2VY	CS111025	Negative	2021-10-07	Limbe	Yes	Male	99	Unk	9999	NA	No	NA	NA	No	No	No	No	No	No	NA	No	Yes	No	No	No	No	No	Yes	No	No	No	No	Yes	No	No	No	No	Yes	No	No	No	No	No	No	No	No	No	NA
1630	CQE2VZ	CS111033	Negative	2021-10-11	Limbe	Yes	Female	27	Nov	1995	No	Yes	Mar	2021	Negative	No	No	No	No	No	NA	No	Yes	No	No	No	No	No	No	No	No	No	Yes	No	No	No	No	No	No	No	No	No	No	No	No	No	No	No	NA
1631	CQE2W0	CS111041	Negative	2021-10-11	Limbe	Yes	Male	13	Oct	1999	NA	Yes	Mar	2020	Negative	No	No	No	No	No	NA	No	Yes	No	No	No	No	No	No	No	No	No	No	No	No	No	No	No	No	No	No	Yes	No	No	No	No	No	No	NA
1632	CQE2W1	CS111058	Negative	2021-10-11	Limbe	Yes	Female	10	Oct	1996	No	Yes	Oct	2020	Negative	No	No	No	No	No	NA	No	Yes	No	No	No	No	No	No	No	No	No	No	No	No	No	No	No	No	No	No	Yes	No	No	No	No	No	No	NA
1633	CQE2W2	CS111066	Negative	2021-10-11	Limbe	No	Male	12	Sep	1982	NA	Yes	Oct	2021	Negative	No	No	No	No	No	NA	No	No	No	NA	No	No	No	No	No	No	No	No	No	No	No	No	No	Yes	No	No	No	No	No	No	No	No	No	NA
1634	CQE2W3	CS111074	Negative	2021-10-11	Limbe	No	Female	15	Jun	1994	No	Yes	Sep	2021	Negative	No	No	No	No	No	NA	No	No	No	NA	No	No	No	No	No	No	No	Yes	No	No	No	No	No	No	No	No	No	No	No	No	No	No	No	NA
1635	CQE2W4	CS111082	Negative	2021-10-12	Limbe	Yes	Male	25	Jan	1981	NA	Yes	Unk	2013	Positive	Yes	No	No	No	No	NA	No	Yes	No	No	No	No	No	Yes	No	Yes	No	No	Yes	No	No	No	No	No	No	No	No	No	No	No	No	No	No	NA
1636	CQE2W5	CS111090	Negative	2021-10-12	Limbe	Yes	Male	9	Apr	1992	NA	Yes	Jul	2021	Negative	No	No	No	No	No	NA	No	Yes	No	No	No	No	No	No	No	No	No	No	No	No	No	No	No	No	No	No	Yes	No	No	No	No	No	No	NA
1637	CQE2W6	CS111116	Negative	2021-10-12	Limbe	Yes	Female	99	Unk	9999	No	Yes	Unk	9999	Negative	No	No	No	No	No	NA	No	Yes	Yes	No	No	Yes	No	No	No	No	No	Yes	No	No	No	No	No	Yes	No	No	No	No	No	No	No	No	No	NA
1638	CQE2W7	CS111108	Negative	2021-10-12	Limbe	Yes	Male	12	Mar	1998	NA	No	NA	NA	No	No	No	No	No	No	NA	No	Yes	Yes	No	No	Yes	No	No	No	Yes	No	No	No	No	No	No	No	No	No	No	No	No	No	No	No	No	No	NA
1639	CQE2W8	CS111124	Negative	2021-10-12	Limbe	Yes	Male	14	Jan	1999	NA	Yes	Dec	2020	Negative	No	No	No	No	No	NA	No	Yes	No	No	No	No	No	No	No	No	No	No	No	No	No	No	No	Yes	No	No	No	No	No	No	No	No	No	NA
1640	CQE2W9	CS111132	Negative	2021-10-12	Limbe	No	Male	15	Oct	1998	NA	Yes	Dec	2020	Negative	No	No	No	No	No	NA	No	No	No	NA	No	No	No	No	No	Yes	No	No	No	No	No	No	No	Yes	No	No	No	No	No	No	No	No	No	NA
1641	CQE2WA	CS111140	Negative	2021-10-12	Limbe	Yes	Female	30	Sep	1974	No	Yes	Unk	9999	Negative	No	No	No	No	No	NA	Yes	Yes	Yes	No	No	No	No	No	No	Yes	No	No	No	No	No	No	No	No	No	No	No	No	No	No	No	No	No	NA
1642	CQE2WB	CS111157	Negative	2021-10-12	Limbe	Yes	Male	12	Jan	1991	NA	Yes	Aug	2021	Negative	No	No	No	No	No	NA	No	No	No	NA	Yes	No	No	No	No	No	No	No	No	No	No	No	No	Yes	No	No	No	No	No	No	No	No	No	NA
1643	CQE2WC	CS111165	Negative	2021-10-12	Limbe	No	Female	11	May	1984	No	Yes	Jul	2021	Negative	No	No	No	Yes	No	NA	No	No	No	NA	No	No	No	No	No	No	No	No	No	No	No	No	No	Yes	No	No	No	No	No	No	No	No	No	NA
1644	CQE2WD	CS109938	Negative	2021-10-12	Limbe	No	Male	7	Dec	1990	NA	Yes	Sep	2021	Negative	No	No	No	No	No	NA	No	No	No	NA	No	No	No	No	No	No	No	No	No	No	No	No	No	Yes	No	No	No	No	No	No	No	No	No	NA
1645	CQE2WE	CS109946	Negative	2021-10-12	Limbe	Yes	Male	1	Jun	1985	NA	Yes	Aug	2018	Positive	Yes	No	No	Yes	No	NA	No	Yes	No	No	Yes	No	No	Yes	No	No	No	No	No	No	No	No	No	No	No	No	No	No	No	No	No	No	No	NA
1646	CQE2WF	CS109953	Negative	2021-10-12	Limbe	No	Male	7	Mar	1995	NA	Yes	Feb	2021	Negative	No	No	No	No	No	NA	No	No	No	NA	No	No	No	No	No	No	No	No	No	No	No	No	No	Yes	No	No	No	No	No	No	No	No	No	NA
1647	CQE2WG	CS109961	Negative	2021-10-12	Limbe	No	Female	24	Jun	1992	No	Yes	Jun	2021	Negative	No	No	No	No	No	NA	No	No	No	NA	No	No	No	No	No	Yes	No	Yes	No	No	No	No	No	No	No	No	No	No	No	No	No	No	No	NA
1648	CQE2WH	CS109979	Negative	2021-10-12	Limbe	No	Female	22	Nov	1997	No	Yes	Unk	2017	Negative	No	No	No	No	No	NA	No	Yes	No	No	No	No	No	Yes	No	No	No	Yes	No	No	No	No	No	No	No	No	No	No	No	No	No	No	No	NA
1649	CQE2WI	CS109987	Negative	2021-10-13	Limbe	Yes	Male	9	Sep	1998	NA	Yes	Sep	2021	Negative	No	No	No	No	No	NA	Yes	No	No	NA	Yes	No	No	No	No	No	No	Yes	No	No	No	No	No	Yes	No	No	No	No	No	No	No	No	No	NA
1650	CQE2WJ	CS109995	Negative	2021-10-13	Limbe	Yes	Male	8	Aug	1999	NA	Yes	Unk	2017	Negative	No	No	No	No	No	NA	Yes	Yes	No	No	No	No	No	Yes	No	No	No	No	No	No	No	No	No	No	No	No	No	No	No	No	No	No	No	NA
1651	CQE2WK	CS110001	Negative	2021-10-13	Limbe	Yes	Male	3	Oct	1997	NA	No	NA	NA	No	No	No	No	No	No	NA	No	Yes	No	No	No	No	No	Yes	No	No	No	Yes	No	No	No	No	No	Yes	No	No	No	No	No	No	No	No	No	NA
1652	CQE2WL	CS110233	Negative	2021-10-18	Limbe	Yes	Female	19	Apr	2019	No	No	NA	NA	No	No	No	No	No	No	NA	Yes	Yes	No	No	No	No	No	No	No	Yes	No	No	No	No	No	No	No	No	No	No	No	No	No	No	No	No	No	NA
1653	CQE2WM	CS110241	Positive	2021-10-18	Limbe	Yes	Female	22	Aug	1994	No	Yes	Unk	2020	Negative	No	No	No	No	No	NA	No	Yes	No	No	No	No	No	No	No	Yes	No	No	No	No	No	No	No	Yes	No	No	No	No	No	No	No	No	No	NA
1654	CQE2WN	CS110258	Negative	2021-10-18	Limbe	Yes	Female	14	May	2002	No	No	NA	NA	No	No	No	No	No	No	NA	No	Yes	Yes	No	No	No	No	No	No	Yes	No	No	No	No	No	No	No	Yes	No	No	No	No	No	No	No	No	No	NA
1655	CQE2WP	CS110266	Negative	2021-10-18	Limbe	Yes	Female	8	Oct	2014	No	Yes	Unk	2021	Negative	No	No	No	No	No	NA	Yes	Yes	No	No	No	No	No	Yes	No	Yes	No	No	No	No	No	No	No	Yes	No	No	No	No	No	No	No	No	No	NA
1656	CQE2WQ	CS110274	Positive	2021-10-18	Limbe	Yes	Female	7	Jul	2020	No	Yes	Unk	2020	Negative	No	No	No	No	No	NA	Yes	Yes	No	No	No	No	No	Yes	No	Yes	No	No	No	No	No	No	No	No	No	No	No	No	No	No	No	No	No	NA
1657	CQE2WR	CS110282	Positive	2021-10-18	Limbe	Yes	Female	17	Nov	1980	No	Yes	Unk	2018	Negative	No	No	No	No	No	NA	No	Yes	No	No	No	No	No	Yes	No	Yes	No	No	Yes	No	No	No	No	Yes	No	No	No	No	No	No	No	No	No	NA
1658	CQE2WS	CS110290	Negative	2021-10-18	Limbe	Yes	Male	19	Jun	2009	NA	Yes	Jan	2020	Negative	No	No	No	No	No	NA	Yes	Yes	No	No	No	No	No	Yes	Yes	No	No	No	No	No	No	No	No	Yes	No	No	No	No	No	No	No	No	No	NA
1659	CQE2WT	CS110308	Negative	2021-10-19	Limbe	Yes	Male	15	May	1973	NA	Yes	Oct	2021	Positive	Yes	No	No	No	No	NA	No	Yes	Yes	No	No	No	No	Yes	No	No	No	Yes	No	No	No	No	No	No	No	No	No	No	No	No	No	No	No	NA
1660	CQE2WU	CS110324	Positive	2021-10-19	Limbe	Yes	Male	6	May	1993	NA	No	NA	NA	No	No	No	No	No	No	NA	No	Yes	No	No	No	No	No	Yes	No	Yes	No	No	No	No	No	No	No	No	No	No	No	No	No	No	No	No	No	NA
1661	CQE2WV	CS110316	Negative	2021-10-19	Limbe	No	Female	18	Apr	1984	No	Yes	Dec	2020	Negative	No	No	No	No	No	NA	No	No	No	NA	No	No	No	No	No	No	No	Yes	No	No	No	No	No	No	No	No	No	No	No	No	No	No	No	NA
1662	CQE2WW	CS110332	Negative	2021-10-19	Limbe	Yes	Male	6	Jun	1987	NA	Yes	Mar	2021	Negative	No	No	No	Yes	Yes	PTB	No	Yes	No	No	No	No	No	Yes	No	No	No	No	No	No	No	No	No	No	No	No	No	No	No	No	No	No	No	NA
1663	CQE2WX	CS110340	Negative	2021-10-19	Limbe	Yes	Female	99	Unk	9999	No	Yes	Unk	2019	Negative	No	No	No	No	No	NA	No	Yes	No	No	No	No	No	Yes	No	No	No	No	No	No	No	No	No	Yes	No	No	No	No	No	No	No	No	No	NA
1664	CQE2WZ	CS110365	Negative	2021-10-20	Limbe	Yes	Female	13	Aug	2020	No	Yes	Aug	2021	Negative	No	No	No	No	No	NA	No	Yes	No	No	No	No	No	No	No	Yes	No	Yes	No	No	No	No	No	No	No	No	No	No	No	No	No	No	No	NA
1665	CQE2X0	CS110373	Negative	2021-10-20	Limbe	Yes	Male	10	Apr	2020	NA	Yes	Sep	2021	Negative	No	No	No	No	No	NA	Yes	Yes	No	No	No	No	No	No	No	No	No	No	No	No	No	No	No	No	No	No	No	No	Yes	No	No	No	No	NA
1666	CQE2X1	CS110381	Negative	2021-10-20	Limbe	Yes	Female	1	Jun	2021	No	Yes	Unk	2021	Negative	No	No	No	No	No	NA	No	Yes	No	No	Yes	No	No	No	No	Yes	No	No	No	No	No	No	No	No	No	No	No	No	No	No	No	No	No	NA
1667	CQE2X2	CS110399	Negative	2021-10-20	Limbe	No	Male	1	Jan	1982	NA	Yes	Feb	2020	Negative	No	No	No	No	No	NA	No	No	No	NA	No	No	No	No	No	No	No	No	No	No	No	No	No	Yes	No	No	No	No	No	No	No	No	No	NA
1668	CQE2X3	CS110407	Negative	2021-10-20	Limbe	No	Female	22	Oct	1998	No	Yes	Aug	2021	Negative	No	No	No	No	No	NA	No	No	No	NA	No	No	No	No	No	Yes	No	No	No	No	No	No	No	No	No	No	Yes	No	Yes	No	No	No	No	NA
1669	CQE2X4	CS110415	Negative	2021-10-20	Limbe	No	Female	28	Oct	1992	No	Yes	Unk	9999	Negative	No	No	No	No	No	NA	No	No	No	NA	No	No	No	No	No	No	No	No	Yes	No	No	No	No	Yes	No	No	No	No	No	No	No	No	No	NA
1670	CQE2X5	CS110423	Negative	2021-10-21	Limbe	Yes	Female	5	Oct	1970	No	No	NA	NA	No	No	No	No	No	No	NA	No	Yes	No	No	No	No	No	No	No	Yes	No	No	No	No	No	No	No	No	No	No	No	No	No	No	No	No	No	NA
1671	CQE2X6	CS110431	Negative	2021-10-21	Limbe	Yes	Male	11	Nov	1968	NA	Yes	Unk	2020	Positive	Yes	No	No	No	No	NA	No	No	No	NA	No	No	No	No	No	No	No	No	No	No	No	No	No	No	No	No	Yes	No	No	No	No	No	No	NA
1672	CQE2X7	CS110019	Negative	2021-10-13	Limbe	Yes	Male	1	Dec	1982	NA	Yes	Unk	2006	Positive	Yes	No	No	No	No	NA	No	Yes	Yes	No	No	No	No	Yes	No	No	No	No	No	No	No	No	No	No	No	No	No	No	No	No	No	No	No	NA
1673	CQE2X8	CS110027	Negative	2021-10-13	Limbe	Yes	Male	1	Aug	1997	NA	Yes	Apr	2021	Negative	No	No	No	No	No	NA	No	Yes	Yes	No	No	No	No	Yes	No	No	No	Yes	No	No	No	No	No	No	No	No	No	No	No	No	No	No	No	NA
1674	CQE2X9	CS110035	Negative	2021-10-13	Limbe	No	Female	1	Jan	1990	No	Yes	Dec	2020	Negative	No	No	No	No	No	NA	No	No	No	NA	No	No	No	No	No	No	No	No	No	No	No	No	No	No	No	No	Yes	No	No	No	No	No	No	NA
1675	CQE2XA	CS110043	Negative	2021-10-13	Limbe	No	Male	4	Jul	1994	NA	Yes	Jun	2021	Negative	No	No	No	No	No	NA	No	No	No	NA	Yes	No	No	No	No	No	No	Yes	No	No	No	No	No	No	No	No	No	No	No	No	No	No	No	NA
1676	CQE2XB	CS110068	Negative	2021-10-14	Limbe	No	Male	9	Sep	1988	NA	Yes	Apr	2021	Negative	No	No	No	No	No	NA	No	No	No	NA	No	No	No	No	No	Yes	No	No	No	No	No	No	No	Yes	No	No	No	No	No	No	No	No	No	NA
1677	CQE2XC	CS110084	Negative	2021-10-14	Limbe	Yes	Male	18	Oct	1985	NA	Yes	Jul	2019	Negative	No	No	No	No	No	NA	Yes	Yes	No	No	No	No	No	Yes	No	No	No	No	No	No	No	No	No	No	No	No	No	Yes	No	No	No	No	No	NA
1678	CQE2XD	CS110076	Negative	2021-10-14	Limbe	Yes	Female	4	Sep	1978	No	Yes	Unk	2012	Positive	Yes	No	No	No	No	NA	Yes	Yes	No	No	No	No	No	No	No	Yes	No	No	No	No	No	No	No	No	No	No	No	No	No	No	No	No	No	NA
1679	CQE2XE	CS110100	Negative	2021-10-14	Limbe	Yes	Female	19	Aug	2014	No	Yes	Unk	2016	Negative	No	No	No	No	No	NA	No	Yes	No	No	No	No	No	No	No	Yes	No	No	No	No	No	No	No	No	No	No	No	No	No	No	No	No	No	NA
1680	CQE2XF	CS110118	Positive	2021-10-14	Limbe	No	Female	7	May	1999	No	Yes	May	2020	Negative	No	No	No	No	No	NA	No	No	No	NA	No	No	No	No	No	Yes	No	No	No	No	No	No	No	Yes	No	No	No	No	No	No	No	No	No	NA
1681	CQE2XG	CS110092	Negative	2021-10-14	Limbe	Yes	Male	17	Jan	1971	NA	No	NA	NA	No	No	No	No	No	No	NA	No	Yes	No	No	No	Yes	No	No	No	Yes	No	No	Yes	No	No	No	No	Yes	No	No	No	No	No	No	No	No	No	NA
1682	CQE2XH	CS110126	Negative	2021-10-14	Limbe	Yes	Female	19	Aug	2014	No	Yes	Unk	2016	Negative	No	No	No	No	No	NA	No	Yes	No	No	No	No	No	No	No	Yes	No	No	No	No	No	No	No	No	No	No	No	No	No	No	No	No	No	NA
1683	CQE2XI	CS110134	Negative	2021-10-18	Limbe	Yes	Female	2	Oct	2002	No	No	NA	NA	No	No	No	No	No	No	NA	Yes	Yes	Yes	No	No	No	No	No	No	Yes	No	No	No	No	No	No	No	No	No	No	No	No	No	No	No	No	No	NA
1684	CQE2XJ	CS110142	Negative	2021-10-18	Limbe	No	Male	24	Jan	1995	NA	Yes	Jul	2021	Negative	No	No	No	No	No	NA	No	No	No	NA	No	No	No	No	No	No	No	No	Yes	No	No	No	No	No	No	No	No	No	No	No	No	No	No	NA
1685	CQE2XK	CS110159	Negative	2021-10-18	Limbe	Yes	Male	24	Nov	1987	NA	Yes	Sep	2020	Negative	No	No	No	No	No	NA	No	Yes	Yes	No	No	No	No	No	No	No	No	No	Yes	No	No	No	No	No	No	No	No	No	No	No	No	No	No	NA
1686	CQE2XL	CS110167	Negative	2021-10-18	Limbe	Yes	Male	15	Sep	1999	NA	Yes	Oct	2021	Negative	No	No	No	No	No	NA	Yes	Yes	Yes	No	No	No	No	No	No	No	No	No	No	No	No	No	No	Yes	No	No	No	No	No	No	No	No	No	NA
1687	CQE2XM	CS110175	Negative	2021-10-18	Limbe	Yes	Female	10	Nov	1993	No	Yes	Unk	2020	Negative	No	No	No	No	No	NA	No	No	No	NA	Yes	No	No	No	No	No	No	Yes	Yes	No	No	No	No	No	No	No	No	No	No	No	No	No	No	NA
1688	CQE2XN	CS110183	Negative	2021-10-18	Limbe	No	Female	15	Feb	2002	No	Yes	Sep	2019	Negative	No	No	No	No	No	NA	No	No	No	NA	No	Yes	No	No	No	No	No	No	Yes	No	No	No	No	Yes	No	No	No	No	No	No	No	No	No	NA
1689	CQE2XP	CS110191	Negative	2021-10-18	Limbe	No	Female	21	Jun	2002	No	No	NA	NA	No	No	No	No	No	No	NA	No	No	No	NA	No	No	No	No	No	Yes	No	No	No	No	No	No	No	Yes	No	No	No	No	No	No	No	No	No	NA
1690	CQE2XQ	CS110209	Negative	2021-10-18	Limbe	Yes	Female	21	Feb	2002	No	No	NA	NA	No	No	No	No	No	No	NA	No	Yes	Yes	No	No	No	No	No	No	Yes	No	No	No	No	No	No	No	Yes	No	No	No	No	No	No	No	No	No	NA
1691	CQE2XR	CS110225	Negative	2021-10-18	Limbe	No	Female	2	Nov	2000	No	No	NA	NA	No	No	No	No	No	No	NA	No	No	No	NA	No	No	No	No	No	No	No	No	No	No	No	No	No	Yes	No	No	No	No	No	No	No	No	No	NA
1692	CQE2XS	CS110217	Negative	2021-10-18	Limbe	No	Male	13	Nov	2002	NA	Yes	Jun	2020	Negative	No	No	No	No	No	NA	No	No	No	NA	No	No	No	No	No	No	No	No	No	No	No	No	No	Yes	No	No	No	No	No	No	No	No	No	NA
1693	CQE2XT	CS110449	Negative	2021-10-21	Limbe	No	Male	1	Oct	1983	NA	Yes	Aug	2020	Negative	No	No	No	Yes	No	NA	No	No	No	NA	No	No	No	No	No	No	No	No	No	Yes	No	No	No	No	No	No	No	No	No	No	No	No	No	NA
1694	CQE2XU	CS110456	Negative	2021-10-21	Limbe	Yes	Female	22	Dec	1995	No	Yes	Jan	2021	Negative	No	No	No	No	No	NA	No	No	No	NA	Yes	No	No	No	No	No	No	Yes	No	No	No	No	No	Yes	No	No	No	No	No	No	No	No	No	NA
1695	CQE2XV	CS110464	Negative	2021-10-21	Limbe	No	Female	17	Jul	1975	No	Yes	Dec	2020	Positive	No	No	No	No	No	NA	No	No	No	NA	No	No	No	No	No	No	No	Yes	No	No	No	No	No	No	No	No	No	No	No	No	No	No	No	NA
1696	CQE2XW	CS110472	Positive	2021-10-21	Limbe	No	Female	15	Jul	1998	No	Yes	Feb	2021	Negative	No	No	No	No	No	NA	No	No	No	NA	No	No	No	No	Yes	No	No	No	No	No	No	No	No	No	No	No	Yes	No	No	No	No	No	No	NA
1697	CQE2XX	CS110480	Negative	2021-10-21	Limbe	Yes	Female	19	Nov	1995	No	Yes	Jan	2021	Negative	No	No	No	No	No	NA	No	Yes	No	No	No	No	No	Yes	No	Yes	No	No	No	No	No	No	No	No	No	No	No	No	No	No	No	No	No	NA
1698	CQE2XY	CS110498	Negative	2021-10-21	Limbe	No	Male	25	Nov	1997	NA	Yes	Unk	2020	Negative	No	No	No	No	No	NA	No	No	No	NA	No	No	No	No	No	No	No	No	Yes	No	No	No	No	Yes	No	No	No	No	No	No	No	No	No	NA
1699	CQE2XZ	CS110506	Negative	2021-10-21	Limbe	Yes	Male	4	Jul	2021	NA	Yes	Sep	2021	Negative	No	No	No	No	No	NA	No	No	No	NA	Yes	No	No	No	No	Yes	No	No	No	No	No	No	No	No	No	No	No	No	No	No	No	No	No	NA
1700	CQE2Y0	CS110514	Negative	2021-10-21	Limbe	Yes	Male	4	Jun	1954	NA	No	NA	NA	No	No	No	No	No	No	NA	No	Yes	Yes	No	No	No	No	No	No	No	No	Yes	Yes	No	No	No	No	No	No	No	No	No	No	No	No	No	No	NA
1701	CQE2Y1	CS110522	Negative	2021-10-21	Limbe	Yes	Male	25	Sep	1989	NA	No	NA	NA	No	No	No	No	No	No	NA	No	Yes	Yes	No	No	No	No	Yes	No	Yes	No	No	No	No	No	No	No	No	No	No	No	No	No	No	No	No	No	NA
1702	CQE2Y2	CS110530	Negative	2021-10-21	Limbe	Yes	Female	20	Dec	2020	No	No	NA	NA	No	No	No	No	No	No	NA	Yes	Yes	No	No	No	No	No	Yes	No	No	No	No	No	No	No	No	No	No	No	No	No	No	No	No	No	No	No	NA
1703	CQE2Y3	CS110548	Negative	2021-10-21	Limbe	No	Male	99	Unk	9999	NA	No	NA	NA	No	No	No	No	No	No	NA	No	No	No	NA	No	No	No	No	No	No	No	Yes	No	No	No	No	No	No	No	No	No	No	No	No	No	No	No	NA
1704	CQE2Y4	CS111173	Negative	2021-10-22	Limbe	Yes	Male	26	Jan	1990	NA	Yes	Oct	2020	Negative	No	No	No	No	No	NA	No	Yes	No	No	No	No	No	No	No	No	No	Yes	No	No	No	No	No	No	No	No	No	No	No	No	No	No	No	NA
1705	CQE2Y5	CS111181	Negative	2021-10-22	Limbe	Yes	Female	26	Jan	1997	No	Yes	Sep	2014	Positive	Yes	No	No	No	No	NA	No	Yes	No	No	No	No	No	No	No	No	No	Yes	No	No	No	No	No	No	No	No	No	No	No	No	No	No	No	NA
1706	CQE2Y6	CS111207	Negative	2021-10-22	Limbe	Yes	Female	21	Jan	2021	No	No	NA	NA	No	No	No	No	No	No	NA	Yes	Yes	Yes	No	No	No	No	No	No	Yes	No	No	No	No	No	No	No	No	No	No	No	No	No	No	No	No	No	NA
1707	CQE2Y7	CS111199	Negative	2021-10-22	Ndirande	Yes	Male	8	Oct	2021	NA	No	NA	NA	No	No	No	No	No	No	NA	No	Yes	No	No	No	No	No	No	No	Yes	No	No	No	No	No	No	No	No	No	No	No	No	No	No	No	No	No	NA
1708	CQE2Y8	CS111215	Negative	2021-10-22	Limbe	Yes	Female	30	Aug	2000	No	No	NA	NA	No	No	No	No	No	No	NA	No	Yes	No	No	No	No	No	No	No	Yes	No	No	No	No	No	No	No	No	No	No	No	No	No	No	No	No	No	NA
1709	CQE2Y9	CS111223	Negative	2021-10-22	Limbe	Yes	Male	22	Jan	2021	NA	No	NA	NA	No	No	No	No	No	No	NA	Yes	Yes	No	No	No	No	No	No	No	Yes	No	No	No	No	No	No	No	No	No	No	No	No	No	No	No	No	No	NA
1710	CQE2YA	CS111231	Negative	2021-10-25	Limbe	Yes	Female	24	Feb	1998	No	Yes	Jul	2020	Negative	No	No	No	No	No	NA	No	Yes	No	No	Yes	No	No	No	No	Yes	No	No	No	No	No	No	No	No	No	No	No	No	No	No	No	No	No	NA
1711	CQE2YB	CS111249	Negative	2021-10-25	Limbe	Yes	Male	15	Jun	1992	NA	No	NA	NA	No	No	No	No	No	No	NA	No	Yes	No	No	Yes	No	No	No	No	No	No	Yes	No	No	No	No	No	No	No	No	No	No	No	No	No	No	No	NA
1712	CQE2YC	CS111256	Negative	2021-10-26	Limbe	Yes	Male	30	Nov	1987	NA	Yes	Apr	2021	Negative	No	No	No	No	No	NA	No	Yes	No	No	No	No	Yes	No	No	Yes	No	No	Yes	No	No	No	No	Yes	No	No	No	No	No	No	No	No	No	NA
1713	CQE2YD	CS111264	Positive	2021-10-26	Limbe	Yes	Female	19	Jan	2002	No	Yes	Unk	2021	Negative	No	No	No	No	No	NA	No	Yes	No	No	No	Yes	No	No	No	No	No	No	Yes	No	No	No	No	Yes	No	No	No	No	No	No	No	No	No	NA
1714	CQE2YE	CS111272	Negative	2021-10-26	Limbe	Yes	Female	99	Unk	9999	No	No	NA	NA	No	No	No	No	No	No	NA	Yes	Yes	Yes	No	No	No	No	No	No	No	No	No	No	No	No	No	No	Yes	No	No	No	No	No	No	No	No	No	NA
1715	CQE2YF	CS111280	Negative	2021-10-26	Limbe	No	Female	20	Sep	1975	No	Yes	Unk	2021	Negative	No	No	No	No	No	NA	No	No	No	NA	No	No	No	No	No	No	No	Yes	Yes	No	No	No	No	Yes	No	No	No	No	No	No	No	No	No	NA
1716	CQE2YG	CS111298	Negative	2021-10-26	Limbe	Yes	Male	99	Unk	9999	NA	Yes	Unk	9999	Positive	Yes	No	No	No	No	NA	No	No	No	NA	Yes	No	No	No	No	No	No	No	Yes	No	No	No	No	No	No	No	No	No	No	No	No	No	No	NA
1717	CQE2YH	CS111314	Negative	2021-10-26	Limbe	Yes	Male	2	May	1983	NA	Yes	Oct	2021	Negative	No	No	No	No	No	NA	Yes	No	No	NA	No	No	No	No	No	No	No	Yes	No	No	No	No	No	Yes	No	No	No	No	No	No	No	No	No	NA
1718	CQE2YI	CS111306	Negative	2021-10-26	Limbe	No	Male	24	Sep	1991	NA	Yes	Apr	2021	Positive	Yes	No	No	No	No	NA	No	No	No	NA	No	No	No	No	No	Yes	No	No	Yes	No	No	No	No	Yes	No	No	No	No	No	No	No	No	No	NA
1719	CQE2YJ	CS111322	Negative	2021-10-26	Limbe	Yes	Female	23	Jul	2003	No	No	NA	NA	No	No	No	No	No	No	NA	No	Yes	No	No	No	No	No	No	No	No	No	No	No	No	No	No	No	Yes	No	No	No	No	No	No	No	No	No	NA
1720	CQE2YK	CS111330	Positive	2021-10-27	Limbe	Yes	Male	10	Aug	1979	NA	Yes	Unk	2018	Negative	No	No	No	No	No	NA	No	Yes	Yes	No	No	No	No	No	No	No	No	No	No	No	No	No	No	No	No	No	No	No	No	No	No	No	No	NA
1721	CQE2YL	CS111348	Negative	2021-10-27	Limbe	Yes	Male	18	Aug	1972	NA	Yes	Oct	2020	Positive	Yes	No	No	No	No	NA	Yes	No	No	NA	Yes	Yes	No	Yes	No	No	No	Yes	Yes	Yes	Yes	No	No	No	No	No	No	No	No	No	No	No	No	NA
1722	CQE2YM	CS111355	Negative	2021-10-27	Limbe	No	Male	3	Mar	1976	NA	Yes	Apr	2021	Negative	No	No	No	No	No	NA	No	No	No	NA	No	No	No	No	No	No	No	No	Yes	No	No	No	No	Yes	No	No	No	No	No	No	No	No	No	NA
1723	CQE2YN	CS111363	Positive	2021-10-28	Limbe	Yes	Male	4	Jan	2004	NA	No	NA	NA	No	No	No	No	No	No	NA	Yes	Yes	Yes	No	No	No	No	No	No	No	No	No	No	No	No	No	No	Yes	No	No	No	No	No	No	Yes	No	No	NA
1724	CQE2YP	CS111371	Negative	2021-10-28	Limbe	No	Female	7	May	1996	No	Yes	Nov	2016	Positive	Yes	No	No	No	No	NA	No	No	No	NA	No	No	No	No	No	Yes	No	No	Yes	No	No	No	No	Yes	No	No	No	No	No	No	No	No	No	NA
1725	CQE2YQ	CS111389	Negative	2021-10-28	Limbe	Yes	Male	27	Apr	1983	NA	Yes	Dec	2015	Positive	Yes	No	No	No	No	NA	No	Yes	No	No	Yes	No	No	No	No	Yes	No	No	No	No	No	No	No	No	No	No	No	No	No	No	No	No	No	NA
1726	CQE2YR	CS111397	Negative	2021-10-28	Limbe	Yes	Female	11	Jul	1979	No	Yes	Unk	2008	Positive	Yes	No	No	No	No	NA	Yes	Yes	No	No	No	No	No	No	No	Yes	No	No	Yes	No	No	No	No	No	No	No	No	No	No	No	No	No	No	NA
1727	CQE2YS	CS111405	Negative	2021-10-28	Limbe	Yes	Female	10	Feb	1979	No	Yes	Unk	2004	Positive	Yes	No	No	No	No	NA	Yes	Yes	No	No	No	No	No	No	No	No	No	No	No	No	No	No	No	No	No	No	No	No	No	No	No	No	No	NA
1728	CQE2YT	CS111413	Positive	2021-10-28	Limbe	No	Female	9	Dec	1986	No	Yes	Jun	2021	Positive	Yes	No	No	No	No	NA	No	No	No	NA	No	No	No	No	No	No	No	Yes	Yes	No	No	No	No	No	No	No	No	No	No	No	No	No	No	NA
1729	CQE2YU	CS111421	Negative	2021-10-29	Limbe	Yes	Female	21	Dec	1982	No	Yes	Nov	2020	Negative	No	No	No	No	No	NA	Yes	No	No	NA	Yes	No	No	Yes	No	No	No	No	No	No	No	No	No	No	No	No	No	No	No	No	No	No	No	NA
1730	CQE2YV	CS111439	Negative	2021-10-29	Limbe	Yes	Male	23	Aug	1990	NA	Yes	Feb	2021	Negative	No	No	No	No	No	NA	No	Yes	No	No	No	No	No	Yes	No	No	No	No	Yes	Yes	No	No	No	Yes	No	No	No	No	No	No	No	No	No	NA
1731	CQE2YW	CS111447	Negative	2021-10-29	Limbe	No	Male	20	Jun	1994	NA	Yes	Dec	2020	Negative	No	No	No	No	No	NA	No	No	No	NA	No	No	No	No	No	No	No	No	No	No	No	No	No	Yes	No	No	No	No	No	No	No	No	No	NA
1732	CQE2YX	CS111454	Negative	2021-11-02	Limbe	Yes	Female	18	Sep	1963	No	Yes	Unk	9999	Positive	Yes	Yes	No	No	No	NA	No	Yes	No	No	No	No	No	No	No	No	No	No	Yes	No	No	No	No	No	No	No	No	No	No	No	No	No	No	NA
1733	CQE2YY	CS111462	Negative	2021-11-02	Limbe	No	Female	7	Mar	1966	No	Yes	Feb	2020	Negative	No	No	No	No	No	NA	No	No	No	NA	No	No	No	No	No	No	No	No	Yes	Yes	No	No	No	No	No	No	No	No	No	No	No	No	No	NA
1734	CQE2YZ	CS111470	Negative	2021-11-02	Limbe	Yes	Male	5	May	1975	NA	Yes	Unk	9999	Negative	No	No	No	No	No	NA	No	Yes	No	No	No	No	No	No	No	No	No	No	No	No	No	No	No	No	No	No	No	No	No	No	No	No	No	NA
1735	CQE2Z0	CS111488	Negative	2021-11-02	Limbe	Yes	Female	99	Unk	9999	No	Yes	Unk	2013	Positive	Yes	No	No	No	No	NA	Yes	No	No	NA	No	No	No	No	No	No	No	No	Yes	No	No	No	No	No	No	No	No	No	No	No	No	No	No	NA
1736	CQE2Z1	CS111496	Negative	2021-11-03	Limbe	Yes	Male	4	Apr	1998	NA	Yes	Unk	9999	Positive	Yes	No	No	No	No	NA	Yes	Yes	No	No	No	No	No	No	No	No	No	No	No	No	No	No	No	Yes	No	No	Yes	No	No	No	No	No	No	NA
1737	CQE2Z2	CS111504	Negative	2021-11-03	Limbe	Yes	Female	28	Sep	1980	No	Yes	Aug	2021	Negative	No	No	No	No	No	NA	No	Yes	Yes	No	No	No	No	No	No	Yes	No	No	Yes	No	No	No	No	Yes	No	No	No	No	No	No	No	No	No	NA
1738	CQE2Z3	CS111512	Negative	2021-11-03	Limbe	No	Male	24	Feb	1987	NA	Yes	Feb	2021	Negative	No	No	No	Yes	No	NA	No	No	No	NA	No	No	No	No	No	No	No	No	No	No	No	No	No	Yes	No	No	No	No	No	No	No	No	No	NA
1739	CQE2Z4	CS111520	Negative	2021-11-03	Limbe	Yes	Female	30	Mar	1993	No	Yes	Dec	2020	Negative	No	No	No	No	No	NA	No	Yes	No	No	No	No	No	No	No	Yes	No	No	No	No	No	No	No	No	No	No	No	No	No	No	No	No	No	NA
1740	CQE2Z5	CS111538	Negative	2021-11-03	Limbe	Yes	Male	20	Feb	1997	NA	Yes	Jun	2015	Negative	No	No	No	No	No	NA	No	Yes	No	No	No	No	No	No	No	No	No	No	Yes	Yes	No	No	No	No	No	No	No	No	No	No	No	No	No	NA
1741	CQE2Z6	CS111546	Negative	2021-11-04	Limbe	Yes	Male	7	May	1988	NA	Yes	Unk	2020	Negative	No	No	No	No	No	NA	No	Yes	No	No	Yes	No	Yes	Yes	No	No	No	Yes	No	No	No	No	No	Yes	No	No	No	No	Yes	No	Yes	No	No	NA
1742	CQE2Z7	CS111553	Negative	2021-11-04	Limbe	Yes	Male	28	Aug	1984	NA	Yes	Oct	2021	Negative	No	No	No	No	Yes	Peptic ulcer disease	Yes	Yes	No	No	No	No	No	Yes	No	Yes	No	Yes	Yes	Yes	No	No	No	Yes	No	No	No	No	No	No	No	No	No	NA
1743	CQE2Z8	CS111561	Negative	2021-11-04	Limbe	Yes	Male	13	May	1985	NA	Yes	Jun	2020	Negative	No	No	No	No	No	NA	No	Yes	No	No	No	No	No	Yes	No	Yes	No	Yes	No	No	No	No	No	Yes	No	No	No	No	No	No	No	No	No	NA
1744	CQE2Z9	CS111579	Negative	2021-11-04	Limbe	No	Female	17	Sep	2002	No	Yes	Aug	2013	Positive	Yes	No	No	No	No	NA	No	No	No	NA	No	No	No	No	No	No	No	No	No	No	No	No	No	Yes	No	No	No	No	No	No	No	No	No	NA
1745	CQE2ZA	CS111587	Negative	2021-11-04	Limbe	Yes	Female	99	Unk	9999	No	Yes	Feb	2021	Negative	No	No	No	No	No	NA	No	Yes	No	No	No	No	No	Yes	No	Yes	No	No	No	No	No	No	No	Yes	No	No	No	No	No	No	No	No	No	NA
1746	CQE2ZB	CS111595	Negative	2021-11-04	Limbe	Yes	Female	17	Oct	1977	No	Yes	Unk	9999	Positive	Yes	No	No	No	No	NA	No	Yes	No	No	No	No	No	Yes	Yes	Yes	No	Yes	Yes	Yes	No	No	No	Yes	No	No	No	No	No	No	No	No	No	NA
1747	CQE2ZC	CS111603	Negative	2021-11-05	Limbe	No	Female	7	Oct	2000	No	Yes	Jul	2021	Negative	No	No	No	No	No	NA	No	No	No	NA	No	Yes	No	Yes	No	Yes	No	No	Yes	Yes	No	No	No	Yes	No	No	No	No	No	No	No	No	No	NA
1748	CQE2ZD	CS111611	Negative	2021-11-05	Limbe	No	Male	6	May	1994	NA	Yes	Unk	2020	Negative	No	No	No	No	No	NA	Yes	No	No	NA	No	No	No	No	Yes	No	No	No	Yes	Yes	No	No	No	Yes	No	No	No	No	No	No	No	No	No	NA
1749	CQE2ZE	CS111629	Positive	2021-11-05	Limbe	Yes	Female	18	Jul	1972	No	Yes	Nov	2020	Negative	No	No	Yes	No	No	NA	No	Yes	No	No	No	No	No	Yes	Yes	No	No	Yes	No	No	No	No	No	Yes	No	No	No	No	No	No	No	No	No	NA
1750	CQE2ZF	CS111637	Negative	2021-11-09	Limbe	Yes	Male	18	Mar	2017	NA	Yes	Unk	2019	Negative	No	No	No	No	No	NA	Yes	Yes	No	No	No	No	No	Yes	No	No	No	No	No	No	No	No	No	No	No	No	No	No	No	No	No	No	No	NA
1751	CQE2ZG	CS111645	Negative	2021-11-09	Limbe	Yes	Male	14	Oct	1949	NA	Yes	Oct	2021	Negative	No	No	No	No	No	NA	No	Yes	No	Yes	Yes	No	No	Yes	No	No	No	No	No	No	No	No	No	No	No	No	No	No	No	No	No	No	No	NA
1752	CQE2ZH	CS111652	Negative	2021-11-09	Limbe	Yes	Male	17	Sep	2018	NA	Yes	Unk	2019	Negative	No	No	No	No	No	NA	Yes	Yes	No	No	Yes	No	No	Yes	No	Yes	No	No	No	No	No	No	No	No	No	No	No	No	No	No	No	No	No	NA
1753	CQE2ZI	CS111660	Negative	2021-11-09	Limbe	Yes	Male	27	Apr	1983	NA	Yes	Dec	2005	Positive	Yes	No	No	No	No	NA	No	Yes	No	No	Yes	No	No	Yes	No	Yes	No	Yes	No	No	No	No	No	No	No	No	No	No	Yes	No	No	No	No	NA
1754	CQE2ZJ	CS111678	Negative	2021-11-09	Limbe	Yes	Male	27	Nov	2019	NA	Yes	Unk	2021	Negative	No	No	No	No	No	NA	No	Yes	No	No	No	No	No	No	No	No	No	No	No	No	No	No	No	No	No	No	No	No	No	No	No	No	No	NA
1755	CQE2ZK	CS111686	Negative	2021-11-09	Limbe	Yes	Male	14	May	1976	NA	Yes	Oct	2021	Positive	Yes	No	No	No	No	NA	No	Yes	Yes	No	No	No	No	No	No	Yes	No	No	No	No	No	No	No	No	No	No	No	No	No	No	No	No	No	NA
1756	CQE2ZL	CS111694	Negative	2021-11-10	Limbe	Yes	Male	28	Aug	1984	NA	Yes	Aug	2017	Positive	Yes	No	No	No	No	NA	Yes	Yes	Yes	No	No	No	No	No	No	No	No	Yes	No	No	No	No	No	No	No	No	No	No	No	No	No	No	No	NA
1757	CQE2ZM	CS111702	Negative	2021-11-11	Limbe	Yes	Male	20	Aug	1998	NA	Yes	Mar	2021	Negative	No	No	No	No	No	NA	No	Yes	No	No	No	No	No	No	No	No	No	No	Yes	No	No	No	No	Yes	No	No	No	No	No	No	No	No	No	NA
1758	CQE2ZN	CS111710	Negative	2021-11-11	Limbe	No	Male	26	Oct	1989	NA	Yes	Unk	2021	Positive	Yes	No	No	No	No	NA	No	No	No	NA	No	No	No	No	No	No	No	No	Yes	No	No	No	No	Yes	No	No	No	No	No	No	No	No	No	NA
1759	CQE2ZP	CS111728	Positive	2021-11-11	Limbe	No	Male	26	Dec	1986	NA	Yes	Jan	2021	Negative	No	No	No	No	No	NA	No	No	No	NA	No	No	No	No	No	No	No	No	Yes	No	No	No	No	Yes	No	No	No	No	No	No	No	No	No	NA
1760	CQE2ZQ	CS111736	Negative	2021-11-12	Limbe	No	Female	99	Unk	9999	No	Yes	Nov	2021	Negative	No	No	No	No	No	NA	No	No	No	NA	No	No	No	Yes	No	No	No	Yes	No	No	No	No	No	Yes	No	No	No	No	No	No	No	No	No	NA
1761	CQE2ZR	CS111744	Negative	2021-11-12	Limbe	Yes	Female	11	Apr	1980	No	Yes	Unk	9999	Positive	Yes	Yes	No	No	No	NA	No	Yes	No	No	No	No	No	Yes	No	No	No	Yes	Yes	Yes	No	No	No	No	No	No	No	Yes	No	No	No	No	Yes	NA
1762	CQE2ZS	CS111751	Negative	2021-11-12	Limbe	No	Female	20	Apr	1991	No	Yes	Apr	2021	Negative	No	No	No	No	No	NA	No	No	No	NA	No	No	No	No	No	Yes	No	No	No	No	No	No	No	Yes	No	No	No	No	No	No	No	No	No	NA
1763	CQE2ZT	CS111769	Negative	2021-11-15	Limbe	Yes	Female	23	Apr	1976	No	Yes	Unk	9999	Positive	Yes	No	No	No	No	NA	No	Yes	No	No	Yes	No	No	Yes	No	No	No	Yes	Yes	Yes	No	No	No	No	No	No	No	No	No	No	No	No	No	NA
1764	CQE2ZU	CS111777	Positive	2021-11-15	Limbe	Yes	Female	21	Oct	1976	No	Yes	Aug	2021	Negative	No	No	No	No	No	NA	No	Yes	No	No	No	No	No	Yes	No	No	No	No	Yes	Yes	No	No	No	No	No	No	No	No	No	No	No	No	No	NA
1765	CQE2ZV	CS111785	Negative	2021-11-15	Limbe	No	Male	20	Oct	1999	NA	Yes	Apr	2021	Negative	No	No	No	No	No	NA	No	No	No	NA	No	No	No	No	Yes	Yes	No	No	No	No	No	No	No	Yes	No	No	No	No	No	No	No	No	No	NA
1766	CQE2ZW	CS113658	Negative	2021-11-15	Limbe	Yes	Female	22	Jun	1988	No	Yes	Jun	2021	Negative	No	No	No	No	No	NA	No	Yes	No	No	No	No	No	Yes	No	No	No	No	Yes	Yes	No	No	No	Yes	No	No	No	No	No	No	No	No	No	NA
1767	CQE2ZX	CS113666	Positive	2021-11-15	Limbe	Yes	Male	20	Aug	1994	NA	Yes	Feb	2021	Negative	No	No	No	Yes	No	NA	No	Yes	Yes	No	No	No	No	Yes	No	No	No	No	Yes	Yes	No	No	No	Yes	No	No	No	No	No	No	No	No	No	NA
1768	CQE2ZY	CS113674	Negative	2021-11-15	Limbe	No	Male	24	Mar	1993	NA	Yes	Jun	2021	Negative	No	No	No	No	No	NA	No	No	No	NA	No	No	No	No	No	No	No	No	No	No	No	No	No	Yes	No	No	No	No	No	No	No	No	No	NA
1769	CQE2ZZ	CS113682	Negative	2021-11-15	Limbe	Yes	Male	11	Nov	2000	NA	Yes	Unk	2021	Negative	No	No	No	No	No	NA	Yes	Yes	No	No	No	No	No	Yes	No	Yes	No	No	No	No	No	No	No	No	No	No	No	No	No	No	No	No	No	NA
1770	CQE300	CS113690	Negative	2021-03-25	Limbe	Yes	Male	1	Jan	1977	NA	Yes	Unk	9999	Negative	No	No	No	No	No	NA	No	Yes	No	No	No	No	No	No	No	No	No	No	Yes	No	No	No	No	No	No	No	No	No	No	No	No	No	No	NA
1771	CQE301	CS113708	Negative	2021-03-25	Limbe	Yes	Female	13	May	1985	No	Yes	Unk	2021	Negative	No	No	No	No	No	NA	No	Yes	Yes	No	No	No	No	No	No	Yes	No	Yes	No	No	No	No	No	Yes	No	No	No	No	No	No	No	No	No	NA
1772	CQE302	CS113716	Negative	2021-03-25	Limbe	No	Male	15	Oct	1999	NA	Yes	Dec	2020	Negative	No	No	No	No	No	NA	No	No	No	NA	No	No	No	No	No	No	No	No	Yes	No	No	No	No	Yes	No	No	No	No	No	No	No	No	No	NA
1773	CQE303	CS113724	Negative	2021-03-25	Limbe	Yes	Male	5	Feb	2014	NA	Yes	Unk	9999	Negative	No	No	No	No	No	NA	Yes	Yes	Yes	No	No	No	No	No	No	No	No	No	No	No	No	No	No	No	No	No	No	Yes	No	No	No	No	No	NA
1774	CQE304	CS113732	Negative	2021-03-25	Limbe	Yes	Female	18	Nov	1987	No	Yes	Unk	9999	Positive	Yes	No	No	No	No	NA	No	Yes	No	No	No	No	No	No	No	No	No	No	Yes	No	No	No	No	No	No	No	No	No	No	No	No	No	No	NA
1775	CQE306	CS113039	Negative	2021-11-17	Limbe	Yes	Male	1	Jul	1990	NA	Yes	Nov	2020	Negative	No	No	No	No	No	NA	No	Yes	No	Yes	Yes	Yes	Yes	Yes	No	No	No	Yes	No	No	No	No	No	Yes	No	No	No	No	No	No	No	No	No	NA
1776	CQE30X	CS101281	Negative	2021-08-04	Limbe	NA	Male	25	Apr	1988	NA	Yes	Jul	2021	Negative	No	No	No	No	No	NA	No	Yes	No	No	No	No	No	No	Yes	No	Yes	No	No	Yes	No	No	No	Yes	No	No	No	No	No	No	No	No	No	NA
1777	CQE30Y	CS101372	Negative	2021-08-04	Limbe	NA	Female	18	Sep	1963	No	Yes	Mar	2007	Positive	Yes	Yes	Yes	No	Yes	Allergic reactions	No	No	No	NA	No	No	No	No	No	No	No	No	Yes	No	No	No	No	Yes	No	No	No	No	No	No	No	No	No	NA
1778	CQE30Z	CS101356	Negative	2021-08-04	Limbe	NA	Male	10	Jun	1983	NA	Yes	Jan	2021	Negative	No	No	No	No	No	NA	No	Yes	No	No	No	No	No	Yes	No	No	No	No	No	No	No	No	No	Yes	No	No	No	No	No	No	No	No	No	NA
1779	CQE310	CS101364	Negative	2021-08-04	Limbe	NA	Male	15	Jun	1994	NA	Yes	Aug	2020	Negative	No	No	No	No	No	NA	No	Yes	No	No	Yes	No	No	No	No	Yes	No	No	No	No	No	No	No	No	No	No	Yes	No	Yes	No	No	No	No	NA
1780	CQE311	CS101257	Negative	2021-08-04	Limbe	NA	Male	14	Feb	2000	NA	Yes	Apr	2019	Negative	No	No	No	No	No	NA	No	No	No	NA	No	No	No	No	No	No	No	No	No	No	Yes	No	No	Yes	No	No	Yes	No	No	No	No	No	No	NA
1781	CQE312	CS101265	Negative	2021-08-04	Limbe	NA	Male	26	Jul	1991	NA	Yes	Feb	2021	Negative	No	No	No	No	No	NA	Yes	No	No	NA	Yes	No	No	No	No	Yes	No	Yes	Yes	Yes	Yes	No	No	No	No	No	No	No	No	No	No	No	No	NA
1782	CQE313	CS101273	Negative	2021-08-04	Limbe	NA	Male	12	Jul	1983	NA	Yes	Sep	2007	Positive	Yes	No	No	No	No	NA	No	Yes	Yes	No	No	No	Yes	Yes	Yes	No	No	No	No	No	No	No	No	No	No	No	No	No	No	No	NA	No	NA	NA
1783	CQE314	CS101299	Negative	2021-08-04	Limbe	NA	Female	21	Sep	1962	No	Yes	Feb	2021	Negative	No	Yes	No	No	No	NA	No	No	No	NA	No	No	No	No	Yes	No	No	Yes	No	No	Yes	No	No	No	No	No	Yes	No	Yes	No	No	No	No	NA
1784	CQE315	CS101307	Negative	2021-08-04	Limbe	NA	Male	12	Aug	1972	NA	No	NA	NA	No	No	No	No	No	No	NA	No	No	No	NA	No	No	No	No	No	No	No	No	No	No	No	No	No	No	No	No	Yes	No	No	No	No	No	No	NA
1785	CQE316	CS101315	Positive	2021-08-04	Limbe	NA	Male	5	Nov	1990	NA	No	NA	NA	No	No	No	No	No	No	NA	No	Yes	No	No	No	No	No	No	No	No	No	No	No	No	No	No	No	No	No	No	No	No	No	No	No	No	No	NA
1786	CQE317	CS101323	Negative	2021-08-04	Limbe	NA	Male	5	Jun	2000	NA	Yes	Dec	2020	Negative	No	No	No	No	No	NA	No	Yes	No	No	No	No	No	No	No	No	No	Yes	No	No	No	No	No	Yes	No	No	No	No	No	No	No	No	No	NA
1787	CQE318	CS101331	Negative	2021-08-04	Limbe	NA	Female	6	Aug	1989	No	Yes	Aug	2021	Negative	No	No	No	No	No	NA	Yes	Yes	No	No	No	No	No	No	No	Yes	No	No	Yes	No	No	No	No	No	No	No	No	No	No	No	No	No	No	NA
1788	CQE319	CS101349	Negative	2021-08-04	Limbe	NA	Female	4	Jan	1969	No	Yes	Unk	2018	Positive	Yes	No	No	No	No	NA	Yes	No	No	NA	No	No	No	No	No	No	No	No	Yes	Yes	No	No	No	No	No	No	No	No	No	No	No	No	No	NA
1789	CQE31A	CS101380	Negative	2021-08-05	Limbe	NA	Male	12	Oct	1988	NA	Yes	Unk	9999	Negative	No	No	No	No	No	NA	No	Yes	Yes	No	No	No	No	Yes	Yes	No	No	Yes	No	No	No	No	No	No	No	No	Yes	No	No	No	No	No	No	NA
1790	CQE31B	CS101398	Positive	2021-08-05	Limbe	NA	Male	3	Dec	1983	NA	Yes	Apr	2021	Negative	No	No	No	No	No	NA	No	Yes	Yes	No	No	No	No	No	No	No	No	No	No	No	No	No	No	Yes	No	No	No	No	No	No	No	No	No	NA
1791	CQE31C	CS101406	Negative	2021-08-05	Limbe	NA	Male	17	Jun	2000	NA	Yes	May	2021	Negative	No	No	No	No	No	NA	No	No	No	NA	No	No	No	No	No	No	No	No	No	No	No	No	No	Yes	No	No	Yes	No	Yes	No	No	No	No	NA
1792	CQE31D	CS101414	Positive	2021-08-05	Limbe	NA	Female	19	Dec	1973	No	Yes	Unk	9999	Negative	No	No	No	No	No	NA	No	Yes	Yes	No	No	No	No	Yes	No	No	No	Yes	No	No	No	No	No	No	No	No	No	Yes	Yes	No	No	No	No	NA
1793	CQE320	CS101422	Negative	2021-08-05	Limbe	NA	Female	7	Aug	1989	No	Yes	Unk	9999	Positive	Yes	No	No	No	No	NA	Yes	Yes	Yes	No	No	No	No	No	No	No	No	Yes	No	No	No	No	No	No	No	No	Yes	No	No	No	No	No	No	NA
1794	CQE321	CS101430	Negative	2021-08-05	Limbe	NA	Male	15	Jun	1987	NA	Yes	Unk	2021	Negative	No	No	No	No	No	NA	No	No	No	NA	No	Yes	Yes	Yes	Yes	Yes	No	No	No	Yes	Yes	No	No	No	No	No	No	No	No	No	No	No	No	NA
1795	CQE322	CS101448	Positive	2021-08-05	Limbe	NA	Male	3	Oct	1997	NA	Yes	Unk	2020	Negative	No	No	No	No	No	NA	No	Yes	Yes	No	No	No	No	No	No	Yes	No	No	Yes	No	No	No	No	Yes	No	No	No	No	No	No	No	No	No	NA
1796	CQE323	CS101455	Negative	2021-08-05	Limbe	NA	Female	1	Mar	1998	No	Yes	Unk	2020	Negative	No	No	No	Yes	No	NA	No	Yes	No	No	Yes	Yes	No	No	Yes	Yes	No	No	Yes	Yes	Yes	No	No	No	No	No	No	No	No	No	No	No	No	NA
1797	CQE324	CS101463	Negative	2021-08-05	Limbe	NA	Male	29	Jun	1977	NA	Yes	Apr	2021	Negative	No	No	No	No	No	NA	No	No	No	NA	No	No	No	No	No	No	No	No	No	Yes	No	No	No	Yes	No	No	No	Yes	No	No	No	No	No	NA
1798	CQE325	CS101471	Positive	2021-08-05	Limbe	NA	Female	19	Jun	1978	No	Yes	May	2012	Positive	Yes	No	No	No	No	NA	Yes	No	No	NA	No	No	No	No	No	No	No	No	Yes	Yes	No	No	No	Yes	No	No	No	No	No	No	No	No	No	NA
1799	CQE326	CS101489	Negative	2021-08-06	Limbe	NA	Male	24	Jan	1995	NA	Yes	Jul	2021	Negative	No	No	No	No	No	NA	No	No	No	NA	No	No	No	No	No	No	No	No	Yes	Yes	No	No	No	No	No	No	No	No	No	No	No	No	No	NA
1800	CQE327	CS101505	Negative	2021-08-06	Limbe	NA	Female	18	Nov	1973	No	Yes	Aug	2012	Positive	Yes	No	No	No	No	NA	Yes	No	No	NA	No	No	No	No	No	Yes	No	Yes	No	No	No	No	No	Yes	No	No	No	No	No	No	No	No	No	NA
1801	CQE328	CS101497	Negative	2021-08-06	Limbe	NA	Female	31	Jan	1997	No	Yes	Unk	9999	Negative	No	No	No	No	No	NA	No	No	No	NA	No	No	No	No	No	No	No	No	No	No	No	No	No	No	No	No	No	No	Yes	No	No	No	No	NA
1802	CQE329	CS101513	Negative	2021-08-06	Limbe	NA	Male	29	Nov	2018	NA	No	NA	NA	No	No	No	No	No	No	NA	No	Yes	No	No	No	No	No	No	No	No	No	No	No	No	No	No	No	Yes	No	No	Yes	No	No	No	No	No	No	NA
1803	CQE32A	CS101547	Negative	2021-08-06	Limbe	NA	Female	7	Sep	1962	No	Yes	Mar	2020	Positive	Yes	Yes	No	No	No	NA	No	No	No	NA	No	No	No	Yes	No	No	No	Yes	No	No	No	No	No	Yes	No	No	Yes	No	No	No	No	No	No	NA
1804	CQE32B	CS101539	Negative	2021-08-06	Limbe	NA	Female	24	Apr	1995	No	Yes	Unk	2018	Negative	No	Yes	Yes	No	No	NA	Yes	No	No	NA	No	Yes	No	Yes	Yes	Yes	No	No	No	No	No	No	No	Yes	No	No	No	No	No	No	Yes	Yes	Yes	NA
1805	CQE32C	CS101521	Negative	2021-08-06	Limbe	NA	Female	99	Unk	1992	No	Yes	Unk	2018	Negative	No	No	No	No	No	NA	Yes	No	No	NA	No	No	No	No	No	No	No	Yes	Yes	No	No	No	No	No	No	No	No	No	No	No	No	No	No	NA
1806	CQE32D	CS101554	Negative	2021-08-06	Limbe	NA	Male	1	Jan	1993	NA	Yes	Jun	2021	Negative	No	No	No	No	No	NA	No	No	No	NA	No	No	No	No	No	No	No	No	No	Yes	Yes	No	No	Yes	No	No	Yes	No	No	No	No	No	No	NA
1807	CQE32E	CS101562	Negative	2021-08-06	Limbe	NA	Female	18	Jul	1972	No	Yes	Jun	2021	Negative	No	No	No	No	No	NA	No	No	No	NA	No	No	No	No	No	No	No	Yes	Yes	No	No	No	No	Yes	No	No	No	No	No	No	No	No	No	NA
1808	CQE32F	CS101570	Positive	2021-08-06	Limbe	NA	Female	19	Jun	1989	No	Yes	Apr	2021	Negative	No	No	No	No	No	NA	No	No	No	NA	No	No	No	No	No	No	No	No	No	No	Yes	No	No	Yes	No	No	Yes	Yes	No	No	No	No	No	NA
1809	CQE32G	CS101588	Negative	2021-08-06	Limbe	NA	Female	17	Sep	1989	No	Yes	Jan	2021	Negative	No	No	No	No	No	NA	No	Yes	No	No	No	Yes	Yes	No	No	No	No	No	No	No	No	No	No	Yes	No	No	Yes	No	No	No	No	No	No	NA
1810	CQE32H	CS101596	Negative	2021-08-06	Limbe	NA	Male	1	Jan	1982	NA	Yes	Unk	2020	Negative	No	No	No	No	No	NA	No	No	No	NA	No	No	No	No	No	No	No	Yes	Yes	No	No	No	No	Yes	No	No	No	No	No	No	No	No	No	NA
1811	CQE32I	CS101604	Negative	2021-08-06	Limbe	NA	Female	19	Jun	2011	No	No	NA	NA	No	No	No	No	No	No	NA	Yes	Yes	No	No	No	No	No	Yes	No	No	No	No	No	No	No	No	No	Yes	No	No	No	No	No	No	No	No	No	NA
1812	CQE32J	CS101612	Negative	2021-08-09	Limbe	NA	Male	3	Mar	1977	NA	Yes	Apr	2021	Negative	No	No	No	No	No	NA	No	Yes	No	No	No	No	No	No	No	Yes	No	No	Yes	No	No	No	No	No	No	No	No	No	No	No	No	No	No	NA
1813	CQE32K	CS101620	Negative	2021-08-09	Limbe	NA	Female	14	Dec	2004	No	Yes	Unk	9999	Negative	No	No	No	No	No	NA	No	No	No	NA	No	No	No	No	No	No	No	No	No	No	No	No	No	Yes	No	No	No	No	No	No	No	No	No	NA
1814	CQE32L	CS101638	Negative	2021-08-09	Limbe	NA	Male	20	Dec	1990	NA	No	NA	NA	No	No	No	No	No	No	NA	Yes	Yes	No	No	No	No	No	No	No	No	No	No	No	No	No	No	No	No	No	No	Yes	No	No	No	No	No	No	NA
1815	CQE32M	CS101646	Negative	2021-08-09	Limbe	NA	Male	28	Feb	1989	NA	Yes	Jul	2021	Negative	No	No	No	No	No	NA	No	No	No	NA	No	No	No	No	No	No	No	No	No	No	No	No	No	Yes	No	No	No	No	No	No	No	No	No	NA
1816	CQE32N	CS101653	Negative	2021-08-09	Limbe	NA	Male	6	Sep	1999	NA	Yes	Unk	2020	Negative	No	No	No	No	No	NA	No	Yes	Yes	Yes	No	No	No	No	No	Yes	No	Yes	No	No	Yes	No	No	No	No	No	No	No	No	No	No	No	No	NA
1817	CQE32P	CS101661	Positive	2021-08-09	Limbe	NA	Male	17	Feb	2001	NA	Yes	Jan	2021	Negative	No	No	No	No	No	NA	No	No	No	NA	No	No	No	No	Yes	No	No	No	No	No	No	No	No	No	No	No	No	No	No	No	Yes	No	No	NA
1818	CQE32Q	CS101679	Positive	2021-08-09	Limbe	NA	Female	28	May	1992	No	Yes	Apr	2021	Negative	No	No	No	No	No	NA	No	No	No	NA	No	No	No	No	No	No	No	No	Yes	No	Yes	No	No	Yes	No	No	No	Yes	No	No	No	No	No	NA
1819	CQE32R	CS101687	Negative	2021-08-09	Limbe	NA	Male	29	Dec	1967	NA	Yes	Jun	2021	Negative	No	No	No	No	No	NA	No	No	No	NA	No	No	No	No	No	No	No	Yes	No	Yes	No	No	No	Yes	No	No	No	No	Yes	No	No	No	No	NA
1820	CQE32S	CS101695	Positive	2021-08-09	Limbe	NA	Female	24	May	1982	No	Yes	Aug	2021	Negative	No	No	Yes	No	No	NA	No	No	No	NA	No	No	No	No	No	No	No	No	Yes	No	No	No	No	No	No	No	No	No	No	No	No	No	No	NA
1821	CQE32T	CS101703	Positive	2021-08-09	Limbe	NA	Female	7	Oct	9999	No	Yes	Unk	2020	Negative	No	No	No	No	No	NA	No	Yes	No	No	No	No	No	Yes	No	Yes	No	No	No	No	Yes	No	No	Yes	No	No	No	No	No	No	No	No	No	NA
1822	CQE32U	CS101711	Negative	2021-08-09	Limbe	NA	Male	30	Dec	1973	NA	Yes	May	2010	Positive	Yes	No	No	No	No	NA	No	No	No	NA	No	No	No	No	No	Yes	No	No	No	No	No	No	No	Yes	No	No	No	No	No	No	No	No	No	NA
1823	CQE32V	CS101729	Negative	2021-08-09	Limbe	NA	Male	3	Apr	1991	NA	Yes	Aug	2021	Negative	No	No	No	No	No	NA	Yes	Yes	No	No	No	No	No	Yes	No	Yes	No	No	No	No	No	No	No	Yes	No	No	No	No	No	No	No	No	No	NA
1824	CQE32W	CS101737	Negative	2021-08-09	Limbe	NA	Female	18	Mar	1957	No	Yes	Unk	9999	Positive	Yes	No	No	No	No	NA	Yes	No	No	NA	No	No	No	No	No	No	No	Yes	No	No	No	No	No	No	No	No	No	No	No	No	No	No	No	NA
1825	CQE32X	CS101745	Negative	2021-08-09	Limbe	NA	Female	6	May	1991	No	Yes	Jun	2020	Negative	No	No	No	No	No	NA	No	No	No	NA	No	No	No	No	No	No	No	No	Yes	Yes	No	No	No	Yes	No	No	No	No	No	No	No	No	No	NA
1826	CQE32Y	CS101760	Negative	2021-08-09	Limbe	NA	Female	6	Jun	1982	No	Yes	Nov	2020	Negative	No	No	No	No	No	NA	Yes	Yes	No	No	No	No	No	Yes	Yes	No	No	Yes	No	No	Yes	No	No	Yes	No	No	No	No	No	No	No	No	No	NA
1827	CQE32Z	CS101786	Negative	2021-08-09	Limbe	NA	Male	6	Jun	1995	NA	Yes	Jul	2021	Negative	No	No	No	No	No	NA	No	No	No	NA	No	No	No	No	No	No	No	No	No	No	No	No	No	No	No	No	No	No	No	No	Yes	No	No	NA
1828	CQE330	CS101778	Negative	2021-08-09	Limbe	NA	Male	19	Jun	1981	NA	Yes	Nov	2020	Negative	No	No	No	No	No	NA	Yes	Yes	No	No	No	No	No	Yes	No	No	No	Yes	No	Yes	Yes	No	No	Yes	No	No	No	No	No	No	No	No	No	NA
1829	CQE331	CS101752	Negative	2021-08-09	Limbe	NA	Male	25	Nov	1975	NA	Yes	Jul	2021	Negative	No	No	No	No	No	NA	No	Yes	No	No	No	No	No	No	No	No	No	Yes	No	No	No	No	No	No	No	No	No	No	No	No	No	No	No	NA
1830	CQE332	CS101794	Negative	2021-08-09	Limbe	NA	Male	23	Jan	2000	NA	No	NA	NA	No	No	No	No	No	No	NA	No	Yes	No	No	No	No	No	Yes	No	No	No	Yes	No	No	Yes	No	No	Yes	No	No	No	No	No	No	No	No	No	NA
1831	CQE333	CS101802	Positive	2021-08-10	Limbe	NA	Female	24	Nov	1991	No	Yes	Jul	2021	Negative	No	No	No	No	No	NA	No	Yes	No	No	No	No	No	Yes	No	No	No	No	No	No	No	No	No	No	No	No	No	No	No	No	No	No	No	NA
1832	CQE334	CS101828	Negative	2021-08-10	Limbe	NA	Female	7	Jun	1981	No	Yes	Jan	2021	Negative	No	No	No	No	No	NA	No	Yes	No	No	No	No	No	Yes	Yes	Yes	No	No	No	No	No	No	No	No	No	No	No	No	No	No	No	No	No	NA
1833	CQE335	CS101810	Negative	2021-08-10	Limbe	NA	Female	15	Oct	1972	No	Yes	Unk	2013	Positive	Yes	No	No	No	No	NA	No	No	No	NA	No	No	No	No	Yes	No	No	No	No	No	No	No	No	Yes	No	No	No	No	No	No	No	No	No	NA
1834	CQE336	CS101836	Negative	2021-08-10	Limbe	NA	Male	3	Nov	1983	NA	Yes	May	2021	Negative	No	No	No	No	No	NA	No	Yes	No	No	No	No	No	Yes	No	Yes	No	No	No	No	No	No	No	No	No	No	No	No	No	No	No	No	No	NA
1835	CQE337	CS101851	Negative	2021-08-10	Limbe	NA	Male	22	Dec	2018	NA	Yes	Dec	2020	Negative	No	No	No	Yes	No	NA	Yes	Yes	No	No	No	No	No	Yes	No	Yes	No	No	No	No	No	No	No	No	No	No	No	No	No	No	No	No	No	NA
1836	CQE338	CS101844	Negative	2021-08-10	Limbe	NA	Male	1	Jan	1978	NA	Yes	Jul	2021	Negative	No	No	No	No	No	NA	Yes	Yes	No	No	Yes	Yes	Yes	Yes	No	Yes	No	Yes	No	Yes	No	No	No	Yes	No	No	Yes	No	Yes	No	No	No	No	NA
1837	CQE339	CS101869	Negative	2021-08-10	Limbe	NA	Male	27	Sep	1988	NA	Yes	Unk	2020	Negative	No	No	No	No	No	NA	No	Yes	No	No	No	No	No	Yes	No	Yes	No	No	No	Yes	No	No	No	Yes	No	No	Yes	No	No	No	No	No	No	NA
1838	CQE33A	CS101877	Negative	2021-08-10	Limbe	NA	Female	24	Dec	1977	No	Yes	Unk	2020	Negative	No	No	No	No	No	NA	No	Yes	No	No	No	No	No	No	No	No	No	No	No	No	Yes	No	No	Yes	No	No	No	Yes	No	No	No	No	No	NA
1839	CQE33B	CS101885	Negative	2021-08-10	Limbe	NA	Male	30	Apr	1985	NA	Yes	Oct	2015	Positive	Yes	No	No	No	No	NA	No	Yes	No	No	No	No	No	Yes	No	Yes	No	No	No	No	No	No	No	Yes	No	No	No	No	No	No	No	No	No	NA
1840	CQE33C	CS101893	Negative	2021-08-10	Limbe	NA	Male	16	Dec	1984	NA	Yes	Jul	2017	Positive	Yes	No	No	No	No	NA	No	No	No	NA	No	Yes	No	Yes	No	Yes	No	Yes	No	No	No	No	No	Yes	No	No	No	No	No	Yes	No	No	No	NA
1841	CQE33D	CS101901	Negative	2021-08-10	Limbe	NA	Female	28	Nov	1982	No	Yes	Unk	2019	Positive	Yes	No	No	No	Yes	Bronchitis	No	Yes	No	No	Yes	No	Yes	Yes	No	Yes	No	No	No	No	No	No	No	Yes	No	No	No	No	No	No	No	No	No	NA
1842	CQE33E	CS101919	Negative	2021-08-10	Limbe	NA	Female	9	Aug	1990	No	Yes	Oct	2020	Negative	No	No	No	No	No	NA	No	Yes	No	No	No	No	No	Yes	No	Yes	No	No	No	No	No	No	No	No	No	No	No	No	No	No	No	No	No	NA
1843	CQE33F	CS101927	Negative	2021-08-10	Limbe	NA	Male	27	Mar	1990	NA	Yes	May	2021	Negative	No	No	No	No	No	NA	Yes	No	No	NA	Yes	Yes	Yes	Yes	No	No	No	Yes	No	No	No	No	No	Yes	No	No	No	No	No	No	No	No	No	NA
1844	CQE33G	CS101935	Negative	2021-08-10	Limbe	NA	Male	17	May	1986	NA	Yes	Unk	2018	Positive	Yes	No	No	No	No	NA	No	Yes	Yes	No	No	No	No	No	No	No	No	No	No	No	No	No	No	Yes	No	No	Yes	No	No	No	No	No	No	NA
1845	CQE33H	CS101943	Negative	2021-08-11	Limbe	NA	Female	10	Oct	1965	No	Yes	Mar	2014	Negative	No	Yes	No	No	No	NA	No	No	No	NA	No	No	No	No	No	No	No	No	Yes	Yes	No	No	No	Yes	No	No	No	No	No	No	No	No	No	NA
1846	CQE33I	CS101950	Negative	2021-08-11	Limbe	NA	Female	5	May	1986	No	Yes	Apr	2019	Positive	Yes	No	Yes	No	No	NA	No	No	No	NA	No	No	No	No	No	No	No	No	No	No	No	No	No	No	No	No	No	No	No	No	No	No	No	NA
1847	CQE33J	CS101976	Positive	2021-08-11	Limbe	NA	Female	28	Sep	1994	No	Yes	Mar	2021	Negative	No	No	No	No	No	NA	No	Yes	No	No	No	No	No	Yes	Yes	Yes	No	No	No	No	No	No	No	Yes	No	No	No	No	Yes	No	No	No	No	NA
1848	CQE33K	CS101968	Negative	2021-08-11	Limbe	NA	Female	26	Oct	1989	No	Yes	Unk	2014	Positive	Yes	No	No	No	No	NA	No	No	No	NA	No	No	No	No	No	Yes	No	Yes	Yes	No	No	No	No	Yes	No	No	Yes	No	No	No	No	No	No	NA
1849	CQE33L	CS101984	Negative	2021-08-11	Limbe	NA	Male	28	Feb	1989	NA	Yes	Aug	2021	Negative	No	No	No	No	No	NA	No	No	No	NA	No	No	No	No	No	No	No	No	No	No	No	No	No	No	No	No	No	No	No	No	No	No	No	NA
1850	CQE33M	CS101992	Negative	2021-08-12	Limbe	NA	Male	8	Dec	1977	NA	Yes	Jun	2021	Negative	No	No	No	No	No	NA	No	No	No	NA	No	No	Yes	No	Yes	No	No	No	No	Yes	No	No	No	Yes	No	No	No	No	No	No	No	No	No	NA
1851	CQE33N	CS102016	Negative	2021-08-12	Limbe	NA	Female	24	Jul	2016	No	Yes	Unk	2018	Negative	No	No	No	No	No	NA	Yes	Yes	Yes	No	Yes	No	No	No	No	No	Yes	No	No	No	No	No	Yes	No	No	No	No	Yes	No	No	No	No	No	NA
1852	CQE33P	CS102008	Negative	2021-08-12	Limbe	NA	Female	25	Nov	1979	No	Yes	Apr	2020	Negative	No	No	No	No	No	NA	No	No	No	NA	No	No	No	No	Yes	Yes	No	No	No	Yes	Yes	No	No	Yes	No	No	No	No	No	No	No	No	No	NA
1853	CQE33Q	CS102024	Negative	2021-08-12	Limbe	NA	Female	2	May	1976	No	Yes	Sep	2020	Negative	No	No	No	No	No	NA	Yes	No	No	NA	No	No	No	No	No	No	No	Yes	Yes	Yes	No	No	No	No	No	No	No	No	No	No	No	No	No	NA
1854	CQE33R	CS102032	Negative	2021-08-12	Limbe	NA	Male	21	Sep	1994	NA	Yes	Unk	9999	Positive	Yes	No	No	No	No	NA	Yes	No	No	NA	No	No	No	No	No	No	No	No	No	No	No	No	No	Yes	No	No	No	No	No	No	No	No	No	NA
1855	CQE33S	CS102040	Negative	2021-08-12	Limbe	NA	Male	22	Apr	1975	NA	Yes	Unk	2007	Positive	Yes	No	No	No	No	NA	No	Yes	Yes	No	No	Yes	No	No	Yes	No	No	Yes	No	No	No	No	No	Yes	No	No	No	No	No	No	No	No	No	NA
1856	CQE33T	CS102057	Negative	2021-08-12	Limbe	NA	Female	7	Oct	1990	No	Yes	Jul	2021	Negative	No	No	No	No	No	NA	No	Yes	Yes	No	No	Yes	No	No	Yes	No	No	Yes	Yes	Yes	No	No	No	No	No	No	No	No	No	No	No	No	No	NA
1857	CQE33U	CS102065	Negative	2021-08-12	Limbe	NA	Female	23	Aug	1977	No	Yes	May	2021	Negative	No	No	No	No	No	NA	Yes	Yes	No	No	No	No	No	No	Yes	Yes	No	Yes	Yes	Yes	No	No	No	Yes	No	No	No	No	No	No	No	No	No	NA
1858	CQE33V	CS102081	Negative	2021-08-12	Limbe	NA	Female	12	Jul	1987	No	Yes	Apr	2021	Negative	No	No	No	No	No	NA	Yes	No	No	NA	No	No	No	No	Yes	Yes	No	No	Yes	Yes	No	No	No	Yes	No	No	No	Yes	No	No	No	No	No	NA
1859	CQE33W	CS102073	Negative	2021-08-12	Limbe	NA	Female	99	Unk	9999	No	Yes	Nov	2013	Positive	Yes	No	No	No	No	NA	Yes	No	No	NA	No	No	Yes	No	No	No	No	Yes	No	No	Yes	No	No	Yes	No	No	No	No	No	No	No	No	No	NA
1860	CQE33X	CS102099	Negative	2021-08-12	Limbe	NA	Male	13	Aug	2001	NA	Yes	Aug	2021	Negative	No	No	No	No	No	NA	No	No	No	NA	No	No	No	No	No	No	No	No	No	No	No	No	No	No	No	No	Yes	No	No	No	No	No	No	NA
1861	CQE33Y	CS102107	Negative	2021-08-12	Limbe	NA	Male	1	Jan	1950	NA	Yes	Feb	2019	Positive	Yes	No	No	No	No	NA	Yes	No	No	NA	No	No	No	No	No	No	No	No	No	No	No	No	No	Yes	No	No	No	No	No	No	No	No	No	NA
1862	CQE33Z	CS102123	Negative	2021-08-12	Limbe	NA	Male	30	Dec	1974	NA	Yes	Aug	2020	Negative	No	No	No	No	No	NA	Yes	No	No	NA	No	No	No	No	No	Yes	No	No	Yes	No	No	No	No	Yes	No	No	No	No	No	No	No	No	No	NA
1863	CQE340	CS102131	Negative	2021-08-12	Limbe	NA	Male	2	Jul	1976	NA	Yes	Jun	2021	Negative	No	No	No	No	No	NA	No	Yes	No	No	No	No	No	No	Yes	No	No	Yes	Yes	Yes	No	No	No	No	No	No	No	No	No	No	No	No	No	NA
1864	CQE341	CS102156	Positive	2021-08-12	Limbe	NA	Female	5	Oct	1999	No	Yes	Unk	9999	Negative	No	No	No	No	No	NA	No	Yes	No	No	No	Yes	Yes	No	Yes	No	No	Yes	No	Yes	No	No	No	Yes	No	No	No	No	No	No	No	No	No	NA
1865	CQE342	CS102164	Negative	2021-08-12	Limbe	NA	Female	5	Aug	1997	No	Yes	Apr	2021	Negative	No	No	No	No	No	NA	Yes	Yes	No	No	No	No	No	No	No	No	No	No	Yes	No	No	No	No	Yes	No	No	No	No	No	No	No	No	No	NA
1866	CQE343	CS102149	Positive	2021-08-12	Limbe	NA	Female	26	Jul	1994	No	Yes	Jul	2021	Negative	No	No	No	No	No	NA	Yes	Yes	No	No	No	Yes	No	No	Yes	No	No	No	Yes	Yes	No	No	No	Yes	No	No	Yes	Yes	No	No	No	No	No	NA
1867	CQE344	CS102115	Negative	2021-08-12	Limbe	NA	Female	8	Nov	1997	No	Yes	Unk	2021	Negative	No	No	No	No	No	NA	No	Yes	No	No	No	No	No	No	No	Yes	No	No	No	No	No	No	No	No	No	No	No	No	No	No	No	No	No	NA
1868	CQE345	CS102172	Negative	2021-08-12	Limbe	NA	Male	17	Aug	1994	NA	Yes	Jul	2021	Negative	No	No	No	No	No	NA	Yes	Yes	No	No	No	No	Yes	No	No	Yes	No	Yes	Yes	Yes	No	No	No	Yes	No	No	No	No	No	No	No	No	No	NA
1869	CQE346	CS102206	Negative	2021-08-12	Limbe	NA	Female	16	Jun	1985	No	Yes	Aug	2021	Negative	No	Yes	No	No	No	NA	No	Yes	No	No	No	No	No	No	No	No	No	No	Yes	Yes	No	No	No	Yes	No	No	No	No	No	No	No	No	No	NA
1870	CQE347	CS102180	Negative	2021-08-12	Limbe	NA	Female	9	Nov	1997	No	Yes	Jul	2021	Negative	No	No	No	No	No	NA	Yes	Yes	No	No	Yes	No	Yes	No	No	No	No	No	No	No	Yes	No	No	No	No	No	Yes	No	No	No	No	No	No	NA
1871	CQE348	CS102198	Negative	2021-08-12	Limbe	NA	Female	15	Nov	2001	No	Yes	Aug	2021	Negative	No	No	No	No	No	NA	No	Yes	No	No	No	No	No	No	No	Yes	No	No	No	No	No	No	No	Yes	No	No	Yes	Yes	No	No	No	No	No	NA
1872	CQE349	CS102214	Negative	2021-08-12	Limbe	NA	Male	22	Jul	2011	NA	Yes	Unk	2019	Negative	No	No	No	No	No	NA	No	Yes	No	No	No	No	No	No	No	Yes	No	No	No	No	No	No	No	No	No	No	No	No	Yes	No	No	No	No	NA
1873	CQE34A	CS102222	Negative	2021-08-16	Limbe	NA	Male	25	Jan	1981	NA	Yes	Unk	2013	Positive	Yes	No	No	No	No	NA	No	Yes	Yes	No	No	Yes	Yes	Yes	No	Yes	No	Yes	Yes	Yes	No	No	No	Yes	No	No	No	No	No	No	No	No	No	NA
1874	CQE34B	CS102230	Negative	2021-08-16	Limbe	NA	Male	1	Sep	2005	NA	Yes	Dec	2020	Negative	No	No	No	No	No	NA	No	Yes	Yes	No	No	No	No	Yes	Yes	Yes	No	No	No	No	Yes	No	No	No	No	No	No	No	No	No	No	No	No	NA
1875	CQE34C	CS102248	Negative	2021-08-16	Limbe	NA	Female	30	Oct	1944	No	Yes	Unk	9999	Negative	No	No	No	No	No	NA	No	Yes	No	No	Yes	No	No	Yes	No	No	No	Yes	No	Yes	No	No	No	Yes	No	No	No	No	No	No	No	No	No	NA
1876	CQE34D	CS102255	Positive	2021-08-16	Limbe	NA	Male	1	Jul	1976	NA	Yes	Sep	2020	Negative	No	No	No	No	No	NA	No	Yes	No	No	No	Yes	No	No	No	No	No	Yes	No	No	No	No	No	No	No	No	No	No	No	No	No	No	No	NA
1877	CQE34E	CS102263	Negative	2021-08-16	Limbe	NA	Male	7	Jun	1978	NA	Yes	Jul	2021	Negative	No	No	No	No	No	NA	No	No	No	NA	No	No	No	No	No	Yes	No	No	No	No	No	No	No	No	No	No	No	No	No	No	No	No	No	NA
1878	CQE34F	CS102271	Negative	2021-08-16	Limbe	NA	Male	11	Nov	1991	NA	Yes	Jan	2017	Positive	Yes	No	No	No	No	NA	Yes	Yes	No	No	Yes	No	No	Yes	No	Yes	No	No	No	No	Yes	No	No	No	No	No	No	No	No	Yes	No	No	No	NA
1879	CQE34G	CS102289	Negative	2021-08-16	Limbe	NA	Female	22	Dec	2000	No	No	NA	NA	No	No	No	No	No	No	NA	No	No	No	NA	No	No	No	No	No	No	No	No	No	No	No	No	No	Yes	No	No	Yes	No	No	No	No	No	No	NA
1880	CQE34H	CS102297	Negative	2021-08-16	Limbe	NA	Female	99	Unk	9999	No	No	NA	NA	No	No	No	No	No	No	NA	No	Yes	No	No	No	No	No	No	No	No	No	No	No	No	No	No	No	No	No	No	No	No	No	No	No	No	No	NA
1881	CQE34I	CS102305	Negative	2021-08-16	Limbe	NA	Female	18	Jan	1988	No	Yes	Jul	2020	Negative	No	No	No	No	No	NA	No	Yes	No	No	Yes	No	No	No	No	No	No	No	No	No	No	No	No	No	No	No	No	No	No	No	No	No	No	NA
1882	CQE34J	CS102313	Negative	2021-08-16	Limbe	NA	Female	18	Dec	1999	No	No	NA	NA	No	No	No	No	No	No	NA	No	No	No	NA	No	No	No	No	No	No	No	No	No	No	No	No	No	Yes	No	No	No	No	No	No	No	No	No	NA
1883	CQE34K	CS102321	Negative	2021-08-17	Limbe	NA	Female	3	Feb	1980	No	Yes	Jul	2021	Negative	No	No	No	No	No	NA	No	Yes	Yes	No	No	No	No	Yes	No	Yes	No	No	No	No	No	No	No	Yes	No	No	No	No	No	No	Yes	No	No	NA
1884	CQE34L	CS102339	Negative	2021-08-17	Limbe	NA	Male	11	Nov	1992	NA	Yes	Feb	2020	Negative	No	No	No	No	No	NA	Yes	Yes	Yes	No	Yes	No	No	No	No	No	No	No	Yes	Yes	Yes	No	No	No	No	No	No	No	No	No	No	No	No	NA
1885	CQE34M	CS102347	Positive	2021-08-17	Limbe	NA	Male	24	Aug	1989	NA	Yes	Jul	2021	Negative	No	No	No	No	No	NA	No	No	No	NA	No	No	No	No	No	No	No	No	No	No	No	No	No	Yes	No	No	Yes	No	Yes	No	No	No	No	NA
1886	CQE34N	CS102354	Negative	2021-08-17	Limbe	NA	Male	4	Sep	1995	NA	Yes	Nov	2020	Negative	No	No	No	No	No	NA	Yes	Yes	Yes	No	Yes	No	No	Yes	No	Yes	No	No	No	Yes	Yes	No	No	Yes	No	No	No	No	No	No	No	Yes	No	NA
1887	CQE34P	CS102362	Negative	2021-08-17	Limbe	NA	Female	8	Apr	1991	No	Yes	Sep	2016	Negative	No	No	No	No	No	NA	No	Yes	No	No	No	No	Yes	Yes	Yes	Yes	No	Yes	No	No	Yes	No	No	No	No	No	No	No	No	No	No	No	No	NA
1888	CQE34Q	CS102370	Negative	2021-08-17	Limbe	NA	Male	28	Aug	1960	NA	No	NA	NA	No	No	No	No	No	No	NA	No	Yes	Yes	No	No	No	No	No	No	No	No	Yes	No	No	No	No	No	No	No	No	No	Yes	No	No	No	No	No	NA
1889	CQE34R	CS102388	Negative	2021-08-17	Limbe	NA	Male	30	Jun	2001	NA	Yes	Unk	2020	Negative	No	No	No	No	No	NA	No	Yes	No	No	Yes	No	Yes	Yes	No	Yes	No	Yes	No	No	No	No	No	Yes	No	No	No	No	No	No	No	No	No	NA
1890	CQE34S	CS102396	Negative	2021-08-17	Limbe	NA	Female	7	Dec	1994	No	Yes	Jul	2021	Negative	No	No	No	No	No	NA	Yes	Yes	Yes	Yes	No	Yes	Yes	No	Yes	Yes	No	No	Yes	No	Yes	No	No	Yes	No	No	No	No	No	No	No	No	No	NA
1891	CQE34T	CS102404	Positive	2021-08-18	Limbe	NA	Female	21	Feb	2002	No	No	NA	NA	No	No	No	No	No	No	NA	No	Yes	No	No	No	No	No	Yes	No	No	No	No	No	No	No	No	No	No	No	No	Yes	No	No	No	No	No	No	NA
1892	CQE34U	CS102412	Positive	2021-08-18	Limbe	NA	Male	14	Oct	1998	NA	Yes	Unk	2008	Positive	Yes	No	No	No	No	NA	Yes	Yes	No	No	Yes	Yes	Yes	No	No	Yes	Yes	Yes	Yes	Yes	Yes	No	No	Yes	No	No	No	No	No	No	No	No	No	NA
1893	CQE34V	CS102420	Negative	2021-08-18	Limbe	NA	Male	4	Nov	2000	NA	Yes	Unk	2020	Negative	No	No	No	No	No	NA	No	Yes	No	No	No	No	No	No	No	No	No	No	No	No	No	No	No	No	No	No	No	No	No	No	No	No	No	NA
1894	CQE34W	CS102438	Negative	2021-08-18	Limbe	NA	Male	17	Jan	1997	NA	Yes	Mar	2021	Negative	No	No	No	No	No	NA	No	Yes	No	No	Yes	No	No	Yes	Yes	No	No	No	No	No	No	No	No	Yes	No	No	No	No	No	No	No	No	No	NA
1895	CQE34X	CS102453	Negative	2021-08-18	Limbe	NA	Male	27	Mar	1985	NA	Yes	Unk	2019	Negative	No	No	No	No	No	NA	No	No	No	No	No	No	No	Yes	No	No	No	No	No	No	No	No	No	Yes	No	No	Yes	No	Yes	No	No	No	No	NA
1896	CQE34Y	CS102461	Positive	2021-08-18	Limbe	NA	Male	3	Mar	1993	NA	No	NA	NA	No	No	No	No	No	No	NA	No	No	No	NA	No	No	No	No	No	No	No	No	Yes	No	No	No	No	Yes	No	No	No	No	No	No	No	No	No	NA
1897	CQE34Z	CS102479	Negative	2021-08-18	Limbe	NA	Male	2	Feb	1985	NA	Yes	Jan	2020	Negative	No	No	No	No	No	NA	Yes	Yes	No	No	No	No	No	Yes	No	No	No	No	No	No	No	No	No	Yes	No	No	No	No	No	No	No	No	No	NA
1898	CQE350	CS102487	Positive	2021-08-18	Limbe	NA	Male	6	Jun	1988	NA	Yes	Jun	2020	Negative	No	No	No	No	No	NA	No	No	No	NA	No	No	No	No	No	No	No	Yes	Yes	No	No	No	No	No	No	No	No	No	No	No	No	No	No	NA
1899	CQE351	CS102495	Negative	2021-08-18	Limbe	NA	Female	28	Jan	1992	No	Yes	Jan	2021	Negative	No	No	No	No	No	NA	Yes	Yes	No	No	No	No	No	No	No	Yes	No	No	No	No	No	No	No	Yes	No	No	No	No	No	No	No	No	No	NA
1900	CQE352	CS102511	Negative	2021-08-18	Limbe	NA	Male	25	Jan	1980	NA	Yes	Unk	2020	Negative	No	No	No	No	No	NA	No	No	No	NA	No	No	No	No	No	No	No	Yes	No	No	No	No	No	No	No	No	No	No	No	No	No	No	No	NA
1901	CQE353	CS102503	Negative	2021-08-18	Limbe	NA	Female	1	Jul	1983	No	Yes	Jul	2021	Positive	Yes	No	No	No	No	NA	Yes	Yes	Yes	Yes	Yes	Yes	No	No	Yes	Yes	No	Yes	Yes	Yes	No	No	No	No	No	No	Yes	No	No	No	No	No	No	NA
1902	CQE354	CS102529	Negative	2021-08-18	Limbe	NA	Male	7	Apr	1992	NA	Yes	Unk	9999	Negative	No	No	No	No	No	NA	No	Yes	No	No	No	Yes	Yes	No	No	No	No	No	Yes	Yes	No	No	No	No	No	No	No	No	No	No	No	No	No	NA
1903	CQE355	CS102537	Negative	2021-08-19	Limbe	NA	Female	7	Nov	1990	No	Yes	May	2020	Negative	No	No	No	No	No	NA	Yes	No	No	NA	No	No	No	No	No	Yes	No	Yes	No	No	No	No	No	No	No	No	No	No	No	No	No	No	No	NA
1904	CQE356	CS102545	Negative	2021-08-19	Limbe	NA	Male	7	Mar	2001	NA	No	NA	NA	No	No	No	No	No	No	NA	No	Yes	No	No	No	No	No	No	No	Yes	No	No	No	No	No	No	No	No	No	No	No	No	No	No	No	No	No	NA
1905	CQE357	CS102552	Positive	2021-08-19	Limbe	NA	Male	3	Jun	1953	NA	Yes	Unk	2013	Negative	No	No	No	No	No	NA	No	Yes	No	No	No	No	No	No	Yes	No	No	No	No	No	No	No	No	No	No	No	No	No	Yes	No	No	No	No	NA
1906	CQE358	CS102560	Negative	2021-08-19	Limbe	NA	Female	28	Sep	1980	No	Yes	Jun	2021	Negative	No	No	No	No	No	NA	Yes	No	No	NA	Yes	Yes	Yes	No	No	Yes	No	Yes	Yes	Yes	No	No	No	Yes	No	No	Yes	No	No	No	No	No	No	NA
1907	CQE359	CS102578	Negative	2021-08-19	Limbe	NA	Female	3	Feb	1978	No	Yes	Unk	9999	Positive	Yes	No	No	No	No	NA	No	Yes	No	No	No	No	No	No	Yes	No	No	Yes	No	No	No	No	No	No	No	No	No	No	No	No	No	No	No	NA
1908	CQE35A	CS102586	Negative	2021-08-19	Limbe	NA	Female	15	Jun	1985	No	Yes	Aug	2021	Negative	No	No	No	No	No	NA	No	No	No	NA	No	No	No	No	No	No	No	No	Yes	No	No	No	No	Yes	No	No	No	No	No	No	No	No	No	NA
1909	CQE35B	CS102594	Negative	2021-08-19	Limbe	NA	Female	15	Nov	2001	No	Yes	Jul	2021	Negative	No	No	No	No	No	NA	No	No	No	NA	No	No	No	No	No	No	No	No	No	No	No	No	No	No	No	No	Yes	No	No	No	No	No	No	NA
1910	CQE35C	CS102602	Positive	2021-08-19	Limbe	NA	Male	10	Oct	1993	NA	Yes	Jul	2021	Negative	No	No	No	No	No	NA	Yes	No	No	NA	Yes	No	No	Yes	No	No	No	No	No	No	No	No	No	No	No	No	No	No	No	No	No	No	No	NA
1911	CQE35F	CS102636	Negative	2021-08-19	Limbe	NA	Male	10	Jun	1990	NA	Yes	May	2021	Negative	No	No	No	No	No	NA	No	Yes	No	No	No	No	No	Yes	No	Yes	No	Yes	No	No	No	No	No	No	No	No	No	No	No	No	No	No	No	NA
1912	CQE35G	CS102644	Positive	2021-08-20	Limbe	NA	Female	11	Jan	1979	No	Yes	Jul	2021	Negative	No	Yes	No	Yes	No	NA	No	No	No	NA	No	No	No	No	No	No	No	No	No	No	No	No	No	Yes	No	No	Yes	No	No	No	No	No	No	NA
1913	CQE35H	CS102651	Negative	2021-08-20	Limbe	NA	Female	7	Dec	2002	No	Yes	Unk	2021	Negative	No	No	No	No	No	NA	No	Yes	No	No	No	Yes	No	No	Yes	No	No	Yes	No	No	No	No	No	Yes	No	No	No	No	No	No	No	No	No	NA
1914	CQE35I	CS102669	Positive	2021-08-20	Limbe	NA	Male	23	Aug	1981	NA	Yes	Unk	2015	Negative	No	No	No	No	No	NA	Yes	Yes	Yes	No	No	Yes	No	No	No	Yes	No	No	No	Yes	No	No	No	Yes	No	No	No	No	No	No	No	No	No	NA
1915	CQE35J	CS102685	Negative	2021-08-23	Limbe	NA	Male	11	Nov	1991	NA	Yes	Jan	2017	Positive	Yes	No	No	No	No	NA	Yes	Yes	Yes	No	Yes	Yes	No	No	No	Yes	No	No	No	No	No	No	No	No	No	No	No	No	No	No	No	No	No	NA
1916	CQE35K	CS102677	Negative	2021-08-23	Limbe	NA	Male	25	Dec	1966	NA	No	NA	NA	No	No	No	No	No	No	NA	No	No	No	NA	No	No	No	No	No	No	No	Yes	No	No	No	No	No	No	No	No	No	No	No	No	No	No	No	NA
1917	CQE35L	CS102693	Negative	2021-08-23	Limbe	NA	Male	1	Jan	1994	NA	Yes	Nov	2019	Positive	Yes	No	No	No	No	NA	No	No	No	NA	No	No	No	No	No	Yes	No	No	No	No	No	No	No	No	No	No	No	No	No	No	No	No	No	NA
1918	CQE35M	CS102701	Positive	2021-08-23	Limbe	NA	Male	24	Apr	1993	NA	No	NA	NA	No	No	No	No	No	No	NA	Yes	Yes	No	No	No	Yes	Yes	Yes	No	Yes	No	Yes	Yes	No	No	No	No	Yes	No	No	No	No	No	No	No	No	No	NA
1919	CQE35N	CS102719	Negative	2021-08-23	Limbe	NA	Male	99	Unk	9999	NA	No	NA	NA	No	No	No	No	No	No	NA	Yes	Yes	Yes	No	No	No	No	No	No	Yes	No	Yes	Yes	No	No	No	No	Yes	No	No	No	No	No	No	No	No	No	NA
1920	CQE35P	CS102727	Negative	2021-08-23	Limbe	NA	Female	2	Jul	1976	No	Yes	Unk	2014	Positive	Yes	No	No	No	No	NA	Yes	Yes	No	No	No	No	Yes	No	Yes	Yes	No	No	No	No	No	No	No	Yes	No	No	No	No	No	No	No	No	No	NA
1921	CQE35Q	CS102735	Negative	2021-08-24	Limbe	Yes	Female	19	Mar	1998	No	Yes	Unk	2020	Negative	No	No	No	No	No	NA	Yes	No	No	NA	No	No	No	No	No	Yes	No	No	Yes	No	Yes	No	No	Yes	No	No	No	No	No	No	No	No	No	NA
1922	CQE35R	CS102743	Negative	2021-08-24	Limbe	Yes	Male	16	Jun	1971	NA	Yes	Nov	2020	Negative	No	No	No	No	No	NA	No	Yes	Yes	No	No	No	No	No	Yes	Yes	No	No	No	Yes	Yes	No	No	Yes	No	No	No	No	No	No	No	No	No	NA
1923	CQE35S	CS102750	Negative	2021-08-24	Limbe	Yes	Male	28	Aug	1968	NA	Yes	Unk	2019	Negative	No	No	No	Yes	No	NA	Yes	Yes	No	No	No	No	No	No	No	No	No	No	Yes	No	No	No	No	No	No	No	No	No	Yes	No	No	No	No	NA
1924	CQE35T	CS102768	Negative	2021-08-24	Limbe	Yes	Female	15	Feb	1971	No	Yes	Jul	2009	Positive	Yes	No	No	No	Yes	Epilepsy	No	No	No	NA	Yes	No	No	No	Yes	No	No	No	Yes	Yes	No	No	No	Yes	No	No	No	No	No	No	No	No	No	NA
1925	CQE35U	CS102776	Negative	2021-08-24	Limbe	Yes	Female	15	Feb	1995	Yes	Yes	May	2021	Negative	No	No	No	No	No	NA	Yes	Yes	No	No	No	No	No	No	No	No	No	No	No	No	No	No	No	No	No	No	No	No	No	No	No	No	No	NA
1926	CQE35V	CS102784	Negative	2021-08-24	Limbe	No	Male	99	Unk	9999	NA	Yes	Jul	2021	Negative	No	No	No	No	No	NA	No	No	No	NA	No	No	No	No	Yes	No	No	Yes	No	No	No	No	No	No	No	No	No	No	No	No	No	No	No	NA
1927	CQE35W	CS102792	Negative	2021-08-24	Limbe	Yes	Male	21	Dec	1995	NA	No	NA	NA	No	No	No	No	No	No	NA	Yes	Yes	Yes	No	No	Yes	No	No	No	No	No	No	No	No	Yes	No	No	No	No	No	No	No	Yes	No	No	No	No	NA
1928	CQE35X	CS102800	Positive	2021-08-24	Limbe	No	Male	99	Unk	9999	NA	Yes	Jun	2021	Negative	No	No	No	No	No	NA	No	No	No	NA	No	No	No	No	No	No	No	No	No	No	No	No	No	Yes	No	No	No	No	No	No	No	No	No	NA
1929	CQE35Y	CS102818	Positive	2021-08-24	Limbe	Yes	Male	28	Dec	2000	NA	Yes	Jul	2021	Negative	No	No	No	No	No	NA	No	Yes	Yes	No	No	Yes	Yes	No	No	Yes	No	No	Yes	Yes	Yes	No	No	No	No	No	Yes	No	No	No	No	No	No	NA
1930	CQE35Z	CS102834	Negative	2021-08-24	Limbe	Yes	Male	26	Jul	2020	NA	No	NA	NA	No	No	No	No	No	No	NA	No	Yes	No	No	Yes	No	No	Yes	No	Yes	Yes	No	No	No	No	No	Yes	No	No	No	No	No	No	No	No	No	No	NA
1931	CQE360	CS102842	Negative	2021-08-24	Limbe	Yes	Male	26	Jan	2021	NA	No	NA	NA	No	No	No	No	No	No	NA	Yes	Yes	No	No	No	No	No	No	No	Yes	No	No	No	No	No	No	No	No	No	No	No	No	No	No	No	No	No	NA
1932	CQE361	CS102875	Positive	2021-08-24	Limbe	Yes	Female	9	Sep	1997	No	Yes	Unk	2020	Negative	No	No	No	No	No	NA	No	Yes	No	No	Yes	Yes	No	No	No	Yes	No	No	Yes	Yes	No	No	No	Yes	No	No	No	No	No	No	No	No	No	NA
1933	CQE362	CS102883	Positive	2021-08-24	Limbe	No	Female	1	Jan	1976	No	Yes	Jul	2021	Negative	No	No	No	No	No	NA	No	No	No	NA	No	No	No	No	No	No	No	Yes	No	No	No	No	No	No	No	No	Yes	No	No	No	No	No	No	NA
1934	CQE363	CS102859	Negative	2021-08-24	Limbe	Yes	Male	15	Jun	1994	NA	No	NA	NA	No	No	No	No	No	No	NA	Yes	Yes	No	No	No	Yes	No	No	Yes	Yes	No	No	Yes	Yes	Yes	No	No	No	No	No	No	No	No	No	No	No	No	NA
1935	CQE364	CS102891	Positive	2021-08-25	Limbe	Yes	Female	3	Dec	1983	No	Yes	Nov	2020	Negative	No	No	No	No	No	NA	No	Yes	No	No	No	Yes	No	No	Yes	Yes	No	No	No	No	Yes	No	No	Yes	No	No	No	No	Yes	No	No	No	No	NA
1936	CQE365	CS102909	Negative	2021-08-25	Limbe	No	Male	5	Jan	2000	NA	Yes	Sep	2020	Negative	No	No	No	No	No	NA	No	No	No	NA	No	No	No	No	No	No	No	No	No	No	No	No	No	No	No	No	No	No	No	No	No	No	No	NA
1937	CQE366	CS102917	Negative	2021-08-25	Limbe	Yes	Female	4	Nov	2021	No	Yes	Jul	2021	Negative	No	No	No	No	No	NA	No	Yes	No	No	No	No	No	No	No	Yes	No	No	No	No	No	No	No	No	No	No	Yes	No	No	No	No	Yes	No	NA
1938	CQE367	CS102925	Negative	2021-08-25	Limbe	Yes	Female	14	Jul	1995	No	Yes	Aug	2021	Negative	No	No	No	No	No	NA	Yes	Yes	No	No	No	No	No	No	Yes	Yes	No	No	Yes	Yes	No	No	No	Yes	No	No	Yes	No	No	No	No	No	No	NA
1939	CQE368	CS102933	Negative	2021-08-25	Limbe	Yes	Female	8	Jan	1997	No	Yes	Mar	2021	Negative	No	No	No	No	No	NA	Yes	No	No	NA	Yes	No	No	No	Yes	No	No	No	No	No	No	No	No	No	No	No	No	No	No	No	No	No	No	NA
1940	CQE369	CS102941	Negative	2021-08-25	Limbe	Yes	Male	7	Nov	1993	NA	Yes	Unk	9999	Positive	Yes	No	No	No	No	NA	No	Yes	No	No	No	No	No	No	No	No	No	Yes	No	No	No	No	No	No	No	No	No	No	No	No	No	No	No	NA
1941	CQE36A	CS102958	Negative	2021-08-25	Limbe	No	Female	10	Oct	1958	No	Yes	Unk	2013	Negative	No	Yes	Yes	No	No	NA	No	No	No	NA	No	No	No	No	No	No	No	Yes	No	No	No	No	No	No	No	No	No	No	No	No	No	No	No	NA
1942	CQE36B	CS102966	Negative	2021-08-25	Limbe	Yes	Female	1	Jan	1993	No	Yes	Unk	2019	Negative	No	No	No	No	No	NA	No	Yes	No	No	No	No	Yes	No	Yes	Yes	No	No	No	No	No	No	No	No	No	No	No	No	No	No	No	No	No	NA
1943	CQE36C	CS102974	Negative	2021-08-25	Limbe	Yes	Male	6	Nov	1986	NA	Yes	Jun	2021	Positive	Yes	No	No	No	No	NA	No	Yes	No	No	No	No	No	No	No	No	No	No	No	No	No	No	No	No	No	No	No	No	No	No	No	No	No	NA
1944	CQE36D	CS102982	Negative	2021-08-25	Limbe	Yes	Male	18	Jun	1979	NA	Yes	Unk	2015	Positive	Yes	No	No	No	No	NA	No	Yes	No	No	No	No	No	No	No	No	No	Yes	No	No	No	No	No	No	No	No	No	No	No	No	No	No	No	NA
1945	CQE36E	CS102990	Positive	2021-08-25	Limbe	Yes	Female	14	Dec	1995	No	Yes	Mar	2021	Negative	No	No	No	No	No	NA	No	Yes	Yes	No	No	Yes	Yes	No	Yes	Yes	No	Yes	No	No	No	No	No	Yes	No	No	No	No	No	No	No	No	No	NA
1946	CQE36F	CS103006	Positive	2021-08-25	Limbe	No	Male	3	Jun	1985	NA	Yes	Jun	2021	Negative	No	No	No	No	No	NA	No	No	No	NA	No	No	No	No	No	No	No	No	No	No	No	No	No	Yes	No	No	No	No	No	No	No	No	No	NA
1947	CQE36G	CS102867	Positive	2021-08-26	Limbe	Yes	Male	6	Jun	1993	NA	Yes	Unk	2020	Negative	No	No	No	No	No	NA	Yes	No	No	NA	Yes	No	No	No	No	No	No	Yes	No	No	No	No	No	No	No	No	No	No	No	No	No	No	No	NA
1948	CQE36H	CS103014	Negative	2021-08-26	Limbe	Yes	Female	11	Mar	1979	No	Yes	Unk	2019	Negative	No	No	No	No	No	NA	No	Yes	Yes	No	Yes	No	No	Yes	No	No	No	Yes	No	No	Yes	No	No	No	No	No	Yes	No	No	No	No	No	No	NA
1949	CQE36I	CS103022	Negative	2021-08-26	Limbe	Yes	Female	6	Jul	1989	No	Yes	May	2020	Negative	No	No	No	No	No	NA	No	Yes	No	No	No	No	No	No	Yes	No	No	No	Yes	No	No	No	No	Yes	No	No	No	No	Yes	No	No	No	No	NA
1950	CQE36J	CS103048	Negative	2021-08-26	Limbe	Yes	Female	99	Unk	9999	No	Yes	Oct	2020	Negative	No	No	No	No	No	NA	No	Yes	No	No	No	No	No	No	No	No	No	Yes	No	No	No	No	No	Yes	No	No	No	No	No	No	No	No	No	NA
1951	CQE36K	CS103055	Negative	2021-08-26	Limbe	Yes	Male	99	Unk	9999	NA	No	NA	NA	No	No	No	No	No	No	NA	No	Yes	No	No	No	No	No	No	Yes	No	No	No	No	No	No	No	No	No	No	No	No	No	No	No	No	No	No	NA
1952	CQE36L	CS103030	Negative	2021-08-26	Limbe	Yes	Male	99	Unk	9999	NA	Yes	Mar	2013	Positive	Yes	No	No	No	No	NA	No	Yes	No	No	No	No	No	No	No	No	No	Yes	No	No	No	No	No	No	No	No	No	No	No	No	No	No	No	NA
1953	CQE36M	CS103063	Negative	2021-08-26	Limbe	Yes	Male	15	Mar	1975	NA	Yes	Aug	2021	Negative	No	No	No	No	No	NA	Yes	Yes	Yes	No	No	No	No	Yes	Yes	Yes	No	Yes	No	No	No	No	No	No	No	No	No	No	No	No	No	No	No	NA
1954	CQE36N	CS103089	Negative	2021-08-26	Limbe	Yes	Female	4	Oct	1998	No	Yes	Aug	2021	Negative	No	No	No	No	No	NA	No	Yes	No	No	No	Yes	Yes	No	Yes	Yes	No	No	Yes	No	No	No	No	Yes	No	No	No	No	No	No	No	No	No	NA
1955	CQE36P	CS103071	Negative	2021-08-26	Limbe	No	Female	21	Mar	1996	No	Yes	Unk	9999	Negative	No	No	No	No	No	NA	No	No	No	NA	No	No	No	No	No	No	No	No	No	No	No	No	No	No	No	No	Yes	No	No	No	No	No	No	NA
1956	CQE36Q	CS103097	Negative	2021-08-26	Limbe	No	Female	16	Nov	2001	No	Yes	Apr	2021	Negative	No	No	No	No	No	NA	No	No	No	NA	No	No	No	No	No	No	No	No	No	No	No	No	No	No	No	No	Yes	No	No	No	Yes	No	No	NA
1957	CQE36R	CS103105	Negative	2021-08-26	Limbe	No	Female	6	Dec	2000	No	Yes	Aug	2021	Negative	No	No	No	No	No	NA	No	No	No	NA	No	No	No	No	No	No	No	No	No	No	No	No	No	Yes	No	No	No	No	No	No	No	No	No	NA
1958	CQE36S	CS103113	Negative	2021-08-26	Limbe	Yes	Female	99	Unk	9999	Yes	Yes	Feb	2021	Negative	No	No	No	No	No	NA	No	Yes	No	No	No	No	No	No	No	Yes	No	No	No	No	No	No	No	No	No	No	No	No	No	No	No	No	No	NA
1959	CQE36T	CS103121	Negative	2021-08-26	Limbe	Yes	Female	30	Sep	1982	No	Yes	Unk	2021	Negative	No	No	No	No	No	NA	No	Yes	No	No	No	No	No	Yes	No	No	No	No	Yes	No	No	No	No	Yes	No	No	Yes	No	No	No	No	No	No	NA
1960	CQE36U	CS103139	Negative	2021-08-27	Limbe	Yes	Male	11	Dec	1994	NA	Yes	Apr	2021	Negative	No	No	No	No	No	NA	No	Yes	No	No	No	Yes	No	No	No	No	No	Yes	No	No	Yes	No	No	No	No	No	Yes	No	No	No	No	No	No	NA
1961	CQE36W	CS103154	Negative	2021-08-27	Limbe	Yes	Male	9	Oct	2015	NA	Yes	Unk	2021	Negative	No	No	No	No	No	NA	Yes	Yes	Yes	No	No	No	No	No	No	Yes	No	No	No	No	No	No	No	Yes	No	No	No	No	No	No	No	No	No	NA
1962	CQE36X	CS103147	Negative	2021-08-27	Limbe	Yes	Female	14	Jul	1971	No	Yes	Unk	2009	Positive	Yes	No	No	No	No	NA	No	Yes	No	No	No	Yes	No	Yes	No	Yes	No	Yes	Yes	Yes	No	No	No	Yes	No	No	No	No	No	No	No	No	No	NA
1963	CQE36Y	CS103162	Negative	2021-08-27	Limbe	Yes	Male	16	Oct	1995	NA	Yes	Unk	2020	Negative	No	No	No	No	No	NA	Yes	Yes	Yes	No	No	No	No	No	No	Yes	No	Yes	Yes	Yes	No	No	No	Yes	No	No	No	No	No	No	No	No	No	NA
1964	CQE36Z	CS103170	Negative	2021-08-27	Limbe	No	Female	27	Mar	1984	No	Yes	Jan	2020	Negative	No	No	No	No	No	NA	No	No	No	NA	No	No	No	No	No	No	No	No	Yes	Yes	No	No	No	Yes	No	No	No	No	No	No	No	No	No	NA
1965	CQE370	CS103188	Negative	2021-08-27	Limbe	No	Male	15	Jul	1982	No	Yes	Jan	2021	Negative	No	No	No	No	No	NA	No	No	No	NA	No	No	No	No	No	No	No	No	No	No	No	No	No	No	No	No	No	No	No	No	No	No	No	NA
1966	CQE371	CS103196	Negative	2021-08-30	Limbe	Yes	Male	13	Jul	2021	NA	No	NA	NA	No	No	No	No	No	No	NA	Yes	Yes	No	No	No	No	No	No	Yes	Yes	No	No	No	Yes	No	No	No	No	No	No	No	No	No	No	No	No	No	NA
1967	CQE372	CS103204	Negative	2021-08-30	Limbe	Yes	Male	25	Dec	1998	NA	Yes	Unk	2020	Negative	No	No	No	No	No	NA	No	Yes	No	No	Yes	Yes	Yes	Yes	Yes	Yes	No	Yes	No	No	No	No	No	Yes	No	No	No	No	No	No	No	No	No	NA
1968	CQE373	CS103212	Negative	2021-08-30	Limbe	Yes	Male	11	Jan	1982	NA	Yes	Jun	2021	Negative	No	No	No	No	No	NA	Yes	Yes	No	No	No	No	No	Yes	No	Yes	No	No	No	No	No	No	No	No	No	No	No	No	No	No	No	No	No	NA
1969	CQE374	CS103220	Negative	2021-08-30	Limbe	Yes	Female	27	Sep	1997	No	Yes	Jan	2021	Negative	No	No	No	No	No	NA	Yes	No	No	NA	No	No	No	Yes	Yes	No	No	Yes	No	No	No	No	No	Yes	No	No	No	No	No	No	Yes	No	No	NA
1970	CQE375	CS103238	Negative	2021-08-30	Limbe	No	Female	4	Jun	1981	No	Yes	Jul	2021	Negative	No	No	No	No	No	NA	No	No	No	NA	No	No	No	No	No	No	No	Yes	No	No	No	No	No	Yes	No	No	Yes	No	No	No	No	No	No	NA
1971	CQE376	CS103246	Negative	2021-08-30	Limbe	Yes	Female	25	Oct	2001	No	Yes	Jun	2021	Negative	No	No	No	No	No	NA	Yes	Yes	Yes	No	No	Yes	No	Yes	No	Yes	No	No	No	No	No	No	No	Yes	No	No	Yes	No	No	No	No	No	No	NA
1972	CQE377	CS103253	Negative	2021-08-30	Limbe	No	Male	3	Nov	1999	NA	No	NA	NA	No	No	No	No	No	No	NA	No	No	No	NA	No	No	No	No	No	No	No	No	No	No	No	No	No	Yes	No	No	No	No	Yes	No	No	No	No	NA
1973	CQE378	CS103261	Positive	2021-08-30	Limbe	Yes	Male	27	Mar	1972	NA	Yes	Unk	2007	Positive	Yes	No	No	No	No	NA	No	Yes	Yes	No	No	No	No	Yes	No	Yes	No	Yes	No	Yes	No	No	No	Yes	No	No	No	No	No	No	No	No	No	NA
1974	CQE379	CS103279	Negative	2021-08-30	Limbe	Yes	Female	12	May	2018	No	Yes	Unk	2018	Negative	No	No	No	No	No	NA	Yes	Yes	No	No	Yes	No	No	Yes	No	No	No	No	No	No	No	No	No	Yes	No	No	No	No	No	No	No	No	No	NA
1975	CQE37A	CS103287	Negative	2021-08-30	Limbe	No	Female	2	Jan	1983	No	Yes	Unk	2013	Positive	Yes	No	No	No	No	NA	No	No	No	NA	No	No	No	No	No	No	No	No	No	No	No	No	No	Yes	No	No	No	No	No	No	No	No	No	NA
1976	CQE37B	CS103295	Negative	2021-08-30	Limbe	Yes	Female	3	Mar	1988	No	Yes	Jun	2021	Negative	No	No	No	Yes	No	NA	Yes	No	No	No	Yes	Yes	Yes	No	Yes	No	No	Yes	Yes	Yes	No	No	No	Yes	No	No	No	No	No	No	No	No	No	NA
1977	CQE37C	CS103303	Negative	2021-08-30	Limbe	No	Female	7	Dec	1970	No	Yes	Unk	9999	Positive	Yes	No	No	No	No	NA	No	No	No	NA	No	No	No	No	No	No	No	Yes	No	No	No	No	No	No	No	No	No	No	No	No	No	No	No	NA
1978	CQE37D	CS103329	Positive	2021-08-30	Limbe	Yes	Female	10	Oct	2010	No	Yes	Apr	2021	Negative	No	No	No	No	No	NA	Yes	Yes	No	No	No	Yes	Yes	No	Yes	No	No	No	Yes	No	No	No	No	Yes	No	No	No	Yes	No	No	No	No	No	NA
1979	CQE380	CS103543	Negative	2021-09-01	Limbe	Yes	Male	19	Nov	1992	NA	Yes	Feb	2021	Negative	No	No	No	No	No	NA	No	No	No	NA	Yes	No	No	No	No	No	No	No	No	No	No	No	No	No	No	No	No	No	No	No	No	No	No	NA
1980	CQE381	CS103535	Negative	2021-09-01	Limbe	No	Male	10	Oct	2015	NA	No	NA	NA	No	No	No	No	No	No	NA	No	No	No	NA	No	No	No	No	No	No	No	No	No	No	No	No	No	Yes	No	No	No	No	No	No	No	No	No	NA
1981	CQE382	CS103550	Negative	2021-09-01	Limbe	No	Male	15	May	2010	NA	No	NA	NA	No	No	No	No	No	No	NA	No	No	No	NA	No	No	No	No	No	No	No	No	No	No	No	No	No	Yes	No	No	No	No	No	No	No	No	No	NA
1982	CQE383	CS103568	Negative	2021-09-01	Limbe	No	Male	11	Dec	2000	NA	Yes	Feb	2021	Positive	Yes	No	No	No	No	NA	No	No	No	NA	No	No	No	No	No	No	No	No	No	No	No	No	No	Yes	No	No	Yes	No	No	No	No	No	No	NA
1983	CQE384	CS103576	Negative	2021-09-02	Limbe	Yes	Female	28	May	2000	No	Yes	Unk	2021	Negative	No	No	No	No	No	NA	No	Yes	Yes	No	No	No	No	Yes	Yes	Yes	No	Yes	No	No	No	No	No	No	No	No	No	No	No	Yes	No	No	No	NA
1984	CQE385	CS103584	Negative	2021-09-02	Limbe	Yes	Female	5	Jun	2000	No	Yes	Jul	2020	Negative	No	No	No	No	No	NA	Yes	Yes	No	No	No	No	Yes	Yes	Yes	Yes	No	No	No	No	No	No	No	Yes	No	No	No	No	No	No	No	No	No	NA
1985	CQE386	CS103592	Negative	2021-09-02	Limbe	Yes	Male	99	Unk	1982	NA	Yes	Unk	2014	Positive	Yes	No	No	No	No	NA	No	Yes	Yes	No	No	No	No	Yes	No	Yes	No	No	No	No	No	No	No	Yes	No	No	No	No	No	No	No	No	No	NA
1986	CQE387	CS103600	Negative	2021-09-02	Limbe	Yes	Male	29	Mar	2017	NA	No	NA	NA	No	No	No	No	No	No	NA	Yes	Yes	Yes	No	Yes	No	No	No	No	Yes	No	No	No	No	No	No	No	No	No	No	No	No	No	No	No	No	No	NA
1987	CQE388	CS103618	Negative	2021-09-02	Limbe	No	Female	25	Nov	1985	No	Yes	Nov	2019	Negative	No	No	No	No	No	NA	No	No	No	NA	No	No	No	No	No	No	No	No	No	No	No	No	No	No	No	No	Yes	No	No	No	No	No	No	NA
1988	CQE389	CS103626	Negative	2021-09-02	Limbe	No	Male	7	Jul	1988	NA	Yes	Aug	2021	Negative	No	No	No	No	No	NA	Yes	No	No	NA	No	No	No	No	No	No	No	Yes	No	No	No	No	No	No	No	No	No	No	No	No	No	No	No	NA
1989	CQE38A	CS103634	Positive	2021-09-02	Limbe	Yes	Male	6	Jan	1994	NA	Yes	Aug	2021	Negative	No	No	No	No	No	NA	No	Yes	Yes	No	No	No	No	Yes	Yes	Yes	No	No	No	No	No	No	No	No	No	No	No	No	No	No	No	No	No	NA
1990	CQE38B	CS103642	Positive	2021-09-02	Limbe	No	Female	12	Nov	1989	No	Yes	Jul	2021	Negative	No	No	No	Yes	No	NA	No	No	No	NA	No	No	No	No	No	No	No	No	Yes	Yes	Yes	No	No	No	No	No	No	No	No	No	No	No	No	NA
1991	CQE38C	CS103659	Negative	2021-09-02	Limbe	No	Female	3	Jan	1992	No	Yes	Unk	2019	Negative	No	No	No	No	Yes	Gout	No	No	No	NA	No	No	No	No	No	Yes	No	No	No	No	No	No	No	No	No	No	No	No	No	No	No	No	No	NA
1992	CQE38D	CS103667	Negative	2021-09-02	Limbe	Yes	Female	22	Sep	1979	No	Yes	Unk	2008	Positive	Yes	No	No	No	No	NA	No	Yes	No	No	No	Yes	Yes	Yes	Yes	No	No	Yes	No	Yes	Yes	No	No	Yes	No	No	No	Yes	No	No	No	No	No	NA
1993	CQE38E	CS103675	Positive	2021-09-02	Limbe	Yes	Male	2	Sep	1972	NA	Yes	Apr	2021	Negative	No	No	No	No	No	NA	Yes	Yes	Yes	No	Yes	No	No	Yes	Yes	Yes	Yes	Yes	Yes	Yes	Yes	Yes	No	No	No	No	No	No	No	No	No	No	No	NA
1994	CQE38F	CS103683	Negative	2021-09-02	Limbe	Yes	Male	3	Mar	1981	NA	Yes	Unk	9999	Positive	Yes	No	No	No	No	NA	No	Yes	No	No	Yes	No	No	Yes	No	No	No	Yes	No	Yes	No	Yes	No	No	No	No	No	No	No	No	No	No	No	NA
1995	CQE38G	CS103691	Negative	2021-09-03	Limbe	No	Female	15	Aug	1959	No	Yes	Nov	2019	Negative	No	No	No	No	No	NA	No	No	No	NA	No	No	No	No	No	No	No	No	No	No	No	No	No	No	No	No	Yes	No	No	No	No	No	No	NA
1996	CQE38H	CS103709	Negative	2021-09-03	Limbe	Yes	Male	25	Sep	1976	NA	Yes	Mar	2021	Negative	No	No	No	No	No	NA	No	Yes	Yes	No	No	No	No	Yes	No	No	No	Yes	Yes	No	No	No	No	No	No	No	Yes	No	No	No	No	No	No	NA
1997	CQE38I	CS103717	Negative	2021-09-03	Limbe	Yes	Male	99	Unk	9999	NA	Yes	Jun	2021	Negative	No	No	No	No	No	NA	No	Yes	No	No	No	No	No	Yes	No	Yes	No	Yes	Yes	No	No	No	No	Yes	No	No	Yes	No	Yes	No	No	No	No	NA
1998	CQE38J	CS103725	Positive	2021-09-03	Limbe	Yes	Female	4	Mar	1994	No	No	NA	NA	No	No	No	No	No	No	NA	No	Yes	No	No	No	No	No	Yes	No	No	No	No	No	No	No	No	No	Yes	No	No	No	No	No	No	No	No	No	NA
1999	CQE38K	CS105597	Negative	2021-09-03	Limbe	Yes	Male	7	Nov	1999	NA	No	NA	NA	No	No	No	No	No	No	NA	No	Yes	Yes	No	No	No	No	Yes	No	No	No	No	No	No	No	No	No	Yes	No	No	No	No	No	No	No	No	No	NA
[truncated: 521 more rows]
[truncated: 34 more columns]
